# Supplementary material for: The dynamic response of the Arabidopsis root metabolome to auxin and ethylene is not predicted by changes in the transcriptome
Source: Sci Rep. 2020 Jan 20;10:679. doi: 10.1038/s41598-019-57161-9 (PMC6971091; doi:10.1038/s41598-019-57161-9)
Supplement: Supplementary file 1 — Supporting Information. [file 41598_2019_57161_MOESM1_ESM.xlsx]

## Sheet: Table S1
EMRT from XCMS	MS2T Match	Putative ID (Level 2)1	Chromatograpy/Ionization Mode	Ion Species	Fragments	References	Comments
296.17_477.0638	ATH12n03984	methoxyglucobrassicin	RP/Neg	[M-H]-	477.0635,274.9901,259.0116,96.9595,95.9513	8
306.41_336.1079	No MS2T	IAA hexose	RP/Neg	[M-H]-	336.1085,225.8687,213.9658,174.0552,116.0495	4	METLIN: 66132
172.03_500.1401	ATH14n06878	6-hydroxyindole-3-carboxylate dihexose	RP/Neg	[M-H]-	500.1411,338.0875,176.0353	2
190.42_338.0873	ATH61n04123	6-hydroxyindole-3-carboxylate hexose	RP/Neg	[M-H]-	338.0874,176.0348,175.0275,132.0452,131.0373	2
273.02_352.1028	ATH14n04158	ox IAA hexose	RP/Neg	[M-H]-	352.1040,232.0602,190.0500,146.0610,144.0451	6
481.27_465.2694	ATH58n09010	trihydroxyhexadecanoic acid + 162.054	RP/Neg	[M-H]-	465.2712,303.2188,165.9803		Determined from fragmentation pattern
265.14_325.092	ATH11n02126	coumaric acid hex	RP/Neg	[M-H]-	325.0926,187.0410,163.0387,145.0282,119.0489,117.0329	3	ReSpect: PM011313
232.68_341.0869	ATH69n52096	Caffeic acid hexose	RP/Neg	[M-H]-	341.1122,179.0484,161.0358,133.0416	3	ReSpect: PM011307
278.71_325.092	ATH11n02126	coumaric acid hex	RP/Neg	[M-H]-	325.0937,163.0385,145.0282,119.0489,117.0329	3	ReSpect: PM011313
271.05_278.0659	ATH08n02714	coumaroyl aspartate	RP/Neg	[M-H]-	278.0662,234.9316,216,9223,163.0412,119.0496	7	Knapsack: C00007671
258.76_625.1406	ATH14n10098	quercetin hex hex	RP/Neg	[M-H]-	625.1416,462.0809,299.0181	3	ReSpect: PS121903
292.71_771.1982	No MS2T	quercetin hex hex deoxyhex	RP/Neg	[M-H]-	771609447301		Determined from fragmentation pattern
306.01_755.2032	ATH17n09474	quercetin hex deoxyhex deoxyhex	RP/Neg	[M-H]-	755.2040,609.1469,447.0925,446.0863,301.0403	3	ReSpect: PT211740
307.99_609.1459	ATH06n06400	quercetin hex deoxyhex	RP/Neg	[M-H]-	609.1465,463.0879,447.0911,446.0850,301.0344,299.0189	3	ReSpect: PT211750
314.09_579.135	ATH06n06056	quercetin deoxyhex pentose	RP/Neg	[M-H]-	579.1906,446.1278,299.0464		Determined from fragmentation pattern
352.44_463.0873	ATH69n33099	quercetin hex	RP/Neg	[M-H]-	463.0876,300.0261,299.0189	3	ReSpect: PT204650
335.2_623.1614	ATH06n07467	isorhamnetin hex deoxy	RP/Neg	[M-H]-	623.1614,477.1034,461.1081,460.1008,315.0511,313.0354	3	Respect: PM018035
386.17_477.1031	ATH06n04257	isorhamnetin hex	RP/Neg	[M-H]-	477.1032,314.0420,299.0195,285.0402,271.0233,257.0440,243.00290	3	ReSpect: PT204190
327.01_739.2083	ATH56n15452	kaempferol hex deoxy deoxy	RP/Neg	[M-H]-	739.2698,593.2012,285.0633	3	ReSpect: PT209170
329.4_593.151	ATH56n12138	kaempferol hex deoxyhex	RP/Neg	[M-H]-	593.2258,447.1493,430.1443,285.0759,283.0600	8
354.4_577.1557	ATH06n05882	kaempferol deoxy deoxy	RP/Neg	[M-H]-	577.1963,531.1101,431.1310,285.0609,283.0479	3	ReSpect: PM018041
379.71_447.0924	ATH08n07272	kaempferol hex	RP/Neg	[M-H]-	447.0918,284.0309,255.0279	3	ReSpect:PT209270
170.7_796.523	ATH63p16625	phosphatidylcholine 34:2	HILIC/Pos	[M+K]+	796.3408,737.4496,184.0733	5
171.23_756.554	ATH63p15646	phosphatidylcholine 34:3	HILIC/Pos	[M+H]+	exact mass + 184 fragment	5
171.16_780.554	ATH01p03636	phosphatidylcholine 36:5	HILIC/Pos	[M+H]+	exact mass + 184 fragment	5
170.85_782.568	ATH02p05275	phosphatidylcholine 36:4	HILIC/Pos	[M+H]+	exact mass + 184 fragment	5
73.32_436.0403	ATH07n04003	4 methylsulfinylbutyl glucosinolate	RP/Neg	[M-H]-	436.0399,372.0407,178.0173,96.9589,95.9518	3	ReSpect: PS107509
329.4_593.1902	ATH56n12138	kaempferol hex deoxyhex	RP/Neg	[M-H]-	593.2258,447.1493,430.1443,285.0759,283.0600	8
354.4_577.1557	ATH06n05882	kaempferol deoxy deoxy	RP/Neg	[M-H]-	577.1963,531.1101,431.1310,285.0609,283.0479	3	ReSpect: PM018041
308_609.1857	ATH06n06400	quercetin hex deoxyhex	RP/Neg	[M-H]-	609.1465,463.0879,447.0911,446.0850,301.0344,299.0189	3	ReSpect: PT211750
327.01_739.2083	ATH56n15452	kaempferol hex deoxy deoxy	RP/Neg	[M-H]-	739.2698,593.2012,285.0633	3	ReSpect: PT209170
470.52_789.2605	ATH69n14730	hex G(8-O-4) FA malate + 238	RP/Neg	[M-H]-	789.2600,551.1766,389.1234, 235.0605,193.0501,165.0553	8	General fragmentation
474.1_759.25	ATH14n11308	G(8-O4)S(8-5)FA hex	RP/Neg	[M-H]-	759.2516,521.1644,359.1138,311.0921,165.0562,163.0394	8	General fragmentation
495.4_789.2605	ATH69n14730	hex G(8-O-4) FA malate + 238	RP/Neg	[M-H]-	789.2600,551.1766,389.1234, 235.0605,193.0501,165.0553	8	General fragmentation
233.56_420.0453	ATH13n05169	4 methylthiobutyl glucosinolate	RP/Neg	[M-H]-	420.0452,96.9601,95.9524	8
244.53_508.098	ATH06n05319	hydroxy-8-(methylsulfinyl)-octyl Gluc	RP/Neg	[M-H]-	508,444,259,167,67	8	Two independent peaks
284.19_434.061	ATH58n19009	5 methylthiopentyl glucosinolate	RP/Neg	[M-H]-	434.061,96.9587	8	Peaks were combined in RamClustR, fold change values were calculated from the corresponding M-H feature in the XCMS dataset
306.41_336.1079	No MS2T	IAA hexose	RP/Neg	[M-H]-	336.1085,225.8687,213.9658,174.0552,116.0495	4	METLIN: 66132
340.76_477.0637	ATH12n03984	neoglucobrassicin	RP/Neg	[M-H]-	477.0954,96.9657	8
374.59_478.0873	ATH56n08600	7 methylsulfinylheptyl glucosinolate	RP/Neg	[M-H]-	478.0544,96.9582	8
379.81_494.0789	ATH63n08490	4 benzoyloxy n butyl glucosinolate	RP/Neg	[M-H]-	494.0791,96.9592	7	KNApSAcK: C00007359
399.01_462.0926	ATH57n09123	7 methylthioheptyl glucosinolate	RP/Neg	[M-H]-	462.1365,96.9686	8
432.65_492.103	ATH66n08894	8 methylsulfinyloctyl glucosinolate	RP/Neg	[M-H]-	492.1029,274.9891,259.0121,250.0932,96.9594,95.9509	8
454.6_476.1082	ATH59n08336	8 methylthiooctyl glucosinolate	RP/Neg	[M-H]-	476.1072,274.9892,259.0121,234.0984,96.9594,95.9516	8
165.11_558.281	ATH69p09044	N,N'-di(sinapoyl)-spermidine	HILIC/Pos	[M+H]+	558,335,278,207,175,147	2
432.71_835.2083	ATH64n15260	Quercetin-containing unknown	RP/Neg	[M-H]-	835.2084,817.2020,639.1334,300.02449	3	299/300/301 fragments match QTOF quercetin glycoside fragmentation in ReSpect
References
1	Sumner, Lloyd W. et al. Proposed minimum reporting standards for chemical analysis. Metabolomics 3: 211-221, doi.org/10.1007/s11306-007-0082-2 (2007).
2	Böttcher, C. et al. The biosynthetic pathway of indole-3-carbaldehyde and indole-3-carboxylic acid derivatives in Arabidopsis. Plant Physiology 165, 841, doi:10.1104/pp.114.235630 (2014).
3	Sawada, Y. et al. RIKEN tandem mass spectral database (ReSpect) for phytochemicals: A plant-specific MS/MS-based data resource and database. Phytochemistry 82, 38-45, doi:http://dx.doi.org/10.1016/j.phytochem.2012.07.007 (2012).
4	Guijas, C. et al. METLIN: A technology platform for identifying knowns and unknowns. Analytical Chemistry 90, 3156-3164, doi:10.1021/acs.analchem.7b04424 (2018).
5	Fahy, E., Sud, M., Cotter, D. & Subramaniam, S. LIPID MAPS online tools for lipid research. Nucleic Acids Res. 35, W606-612, doi:10.1093/nar/gkm324 (2007).
6	Tanaka, K. et al. UGT74D1 catalyzes the glucosylation of 2-oxindole-3-acetic acid in the auxin metabolic pathway in Arabidopsis. Plant and Cell Physiology 55, 218-228, doi:10.1093/pcp/pct173 (2013).
7	Nakamura, Y. et al. KNApSAcK metabolite activity database for retrieving the relationships between metabolites and biological activities. Plant and Cell Physiology 55, doi:10.1093/pcp/pct176 (2014).
8	Morreel, K. et al. Mass spectrometry-based sequencing of lignin oligomers. Plant Physiology 153, 1464, doi:10.1104/pp.110.156489 (2010).
9	Matsuda, F. et al. MS/MS spectral tag-based annotation of non-targeted profile of plant secondary metabolites. The Plant Journal 57, 555-577, doi:10.1111/j.1365-313X.2008.03705.x (2009).

## Sheet: Dataset S1 - Neg_RP
	mz	mzmin	mzmax	rt	rtmin	rtmax	npeaks	ACC_0	ACC_05	ACC_1	ACC_12	ACC_2	ACC_24	ACC_4	ACC_8	Control_0	Control_05	Control_1	Control_12	Control_2	Control_24	Control_4	Control_8	IAA_0	IAA_05	IAA_1	IAA_12	IAA_2	IAA_24	IAA_4	IAA_8	MM	X130603_NEG_0ACC1A_R	X130603_NEG_0ACC1B01	X130603_NEG_0ACC1C01	X130603_NEG_0ACC2A01	X130603_NEG_0ACC2B01	X130603_NEG_0ACC2C01	X130603_NEG_0ACC3B01	X130603_NEG_0ACC3C01	X130603_Neg_05ACC1A_R	X130603_NEG_05ACC1B01	X130603_NEG_05ACC1C01	X130603_NEG_05ACC2A01	X130603_NEG_05ACC2B01	X130603_NEG_05ACC2C01	X130603_NEG_05ACC3A01	X130603_NEG_05ACC3B01	X130603_NEG_05ACC3C01
6	121.029	121.028	121.029	287.895	287.269	288.3	44	0	3	4	1	2	1	2	1	0	2	3	4	1	2	2	0	0	3	6	2	0	2	0	2	1	0.242668	0.123625	0.192261	0.133475	0.159473	0.147775	0.332102	0.350033	0.516984	0.45445	0.531404	1.03078	0.921409	0.635667	0.078751	0.0747616	0.0818505
8	128.034	128.034	128.035	72.9168	71.0174	74.1448	150	5	6	7	6	4	5	9	7	5	7	4	6	3	5	7	6	6	8	7	5	7	8	5	7	2	0.794785	0.387872	0.54872	0.514928	0.30823	0.759181	0.602762	0.648281	0.385912	1.75753	1.13814	0.702583	0.661006	0.607737	0.116677	0.106504	0.113756
16	134.006	134.006	134.007	483.27	482.077	484.862	81	4	8	6	5	1	5	3	0	4	1	0	7	0	1	0	1	2	3	3	8	2	3	3	1	2	0.68477	0.413712	0.768171	0.75641	0.779489	0.69261	0.465239	0.43061	1.08116	2.25346	0.611809	0.566056	0.555842	0.552208	0.657708	0.701685	0.70366
24	161.045	161.044	161.046	106.599	104.975	107.401	42	0	6	0	5	0	2	0	0	2	0	0	4	0	1	3	0	0	0	3	7	1	5	2	0	0	0.370264	0.249711	0.317791	0.347801	0.383385	0.452434	0.118811	0.121793	0.556986	1.20691	0.608401	0.930741	0.957907	1.17128	0.137605	0.129155	0.137726
27	165.978	165.978	165.979	483.271	481.678	489.538	263	8	9	9	9	9	9	9	9	9	9	9	9	6	9	9	9	9	9	8	9	9	9	9	9	3	51.2479	33.4831	42.7797	21.5266	29.6805	28.9911	15.8986	16.5329	43.5159	84.3554	55.6719	37.7646	29.7732	28.7753	33.6739	29.7204	28.846
28	166.032	166.032	166.033	483.273	482.874	483.666	18	0	6	3	3	0	0	0	0	3	0	0	0	0	0	0	0	0	0	3	0	0	0	0	0	0	50.0113	31.5972	41.0018	26.7864	26.8497	30.2259	15.6042	15.7671	0.638972	1.26162	0.55539	33.6264	26.5419	26.1665	1.05515	0.900856	0.937996
29	166.981	166.98	166.982	483.27	481.672	484.473	230	8	9	9	9	9	9	9	9	9	8	9	9	6	9	9	7	9	9	8	9	9	9	9	9	3	2.53567	2.72127	3.75156	1.21241	2.58523	2.31521	1.30976	1.46233	4.89464	6.14503	3.65723	3.24022	2.32806	2.44052	2.84754	2.49175	2.51798
30	167.034	167.033	167.035	198.227	197.812	199.021	47	0	6	4	0	1	0	1	3	0	4	3	1	2	0	3	0	0	2	4	2	2	3	0	6	0	0.489022	0.273666	0.423055	0.175499	0.204288	0.21217	0.307	0.270315	0.371253	0.555127	0.319052	0.643692	0.615134	0.583088	0.109041	0.0856622	0.072713
31	167.974	167.973	167.975	483.27	481.287	484.87	259	8	9	9	9	9	9	9	9	9	9	9	9	6	9	9	9	9	9	8	9	9	9	8	9	3	3.77488	2.55595	1.85678	2.2232	1.30176	2.59332	1.41423	1.10959	4.01678	6.01172	4.18595	1.81918	1.9197	2.38949	2.61756	2.41478	2.3871
35	176.011	176.01	176.011	263.262	262.578	264.051	121	2	4	4	6	6	4	1	5	6	3	5	5	3	6	8	4	2	6	5	7	6	7	3	8	3	0.870435	0.3958	0.720091	0.272964	0.300369	0.368876	0.476034	0.351651	0.835386	0.713907	0.789606	0.349268	0.27043	0.298628	0.352057	0.204033	0.235272
37	176.034	176.034	176.035	190.253	189.841	191.054	27	0	3	0	2	0	0	0	0	3	0	3	0	3	3	5	0	0	0	1	2	0	2	0	0	0	0.0940669	0.0566824	0.0745141	0.0698428	0.0638361	0.059962	0.0958105	0.0965819	0.555747	0.863766	0.594054	1.08142	0.577263	0.847309	0.109635	0.0932365	0.0909425
39	179.055	179.054	179.056	368.387	367.094	369.475	192	6	6	6	8	9	8	6	9	6	8	9	4	6	9	6	9	9	9	7	2	8	9	8	9	3	3.04526	2.32503	2.27145	0.654209	0.646334	0.694033	0.571362	0.399739	0.99407	2.05967	1.35112	0.246574	0.179116	0.149018	0.338871	0.163244	0.3489
41	179.055	179.055	179.056	358.879	358.387	359.673	52	1	5	2	3	2	1	3	4	1	3	0	0	1	2	3	1	2	2	6	0	3	1	1	4	1	0.852427	0.632818	0.776703	0.187851	0.206919	0.239992	0.305219	0.315412	0.676782	1.51813	0.734016	0.105769	0.0668821	0.0651677	0.14398	0.101329	0.0974343
42	179.07	179.07	179.072	246.52	245.437	247.314	172	4	4	3	8	9	5	5	9	8	8	8	9	3	7	8	8	9	7	7	8	5	8	8	8	3	0.982927	0.814596	0.91971	0.29228	0.291971	0.341076	0.558243	0.553062	2.03617	3.15216	2.14722	0.266874	0.209142	0.198519	0.228261	0.137825	0.192205
44	188.111	188.11	188.112	529.364	525.308	531.167	12	0	5	0	0	0	0	0	0	3	0	0	0	0	0	0	0	0	0	0	0	0	0	0	0	0	0.75323	0.365487	0.345071	0.689012	0.666788	0.59955	0.289557	0.227311	1.43818	2.80815	2.13025	0.709982	0.472471	0.321427	1.48246	1.05837	0.775886
45	190.05	190.05	190.05	273.025	272.328	273.819	14	0	0	0	0	0	0	0	0	0	0	0	0	0	0	0	0	0	0	0	8	0	5	0	1	0	0.115893	0.0667846	0.0783969	0.0554364	0.0504252	0.0543122	0.0661892	0.0726473	0.094599	0.132876	0.102088	0.146969	0.144099	0.149503	0.0178436	0.0161468	0.0154003
46	191.019	191.018	191.02	69.316	67.8294	70.514	77	0	4	4	5	3	8	0	3	1	0	0	1	0	3	0	1	5	3	6	2	5	8	3	8	2	0.216765	0.12844	0.181886	0.177702	0.18397	0.207616	0.417464	0.420645	1.34583	3.18743	1.93192	0.278533	0.205245	0.223691	0.150553	0.119867	0.107345
47	191.034	191.033	191.035	263.262	262.463	264.056	219	8	9	9	8	9	9	8	9	9	9	9	9	6	9	8	9	9	9	8	8	9	9	8	9	3	4.0654	2.11421	3.28198	1.34254	1.28857	1.5264	2.53791	2.35939	3.62971	5.22385	3.5358	1.39662	1.24988	1.24888	1.45044	1.49502	1.48454
48	192.037	192.037	192.038	263.262	262.579	263.662	67	0	4	0	2	0	3	0	4	6	3	4	5	3	5	0	1	0	3	3	4	3	5	1	6	2	0.48452	0.298438	0.375697	0.166036	0.143761	0.177531	0.266142	0.259341	0.412965	0.553452	0.394988	0.185992	0.142879	0.13703	0.169478	0.172589	0.136707
50	193.05	193.049	193.051	285.139	284.641	285.539	59	2	3	3	3	2	2	0	6	1	4	3	0	2	1	3	1	3	1	4	0	4	2	3	3	3	0.535299	0.453501	0.374398	0.128945	0.130872	0.1382	0.39922	0.361325	0.446381	1.00983	0.816227	0.355913	0.323921	0.272045	0.0775099	0.104699	0.107755
49	193.05	193.049	193.051	299.746	299.264	300.179	61	3	2	3	4	3	1	2	5	2	2	1	1	0	1	4	2	3	3	5	0	3	2	3	2	3	0.553511	0.339776	0.64969	0.21239	0.197649	0.26014	0.369802	0.369843	0.469124	1.05034	0.695388	0.175367	0.118482	0.125848	0.0880004	0.0747534	0.0843787
51	193.05	193.049	193.05	244.926	244.506	245.327	37	0	2	3	2	2	1	0	2	0	1	0	0	1	3	0	0	1	2	3	1	3	2	1	6	1	0.392634	0.242983	0.303124	0.185861	0.177577	0.166027	0.236211	0.233263	0.78321	0.841393	0.725228	0.133175	0.115695	0.0989282	0.068848	0.0654104	0.0642604
54	194.081	194.08	194.082	620.818	620.021	621.987	209	7	9	8	8	8	8	9	9	9	9	9	9	5	8	9	9	8	9	9	8	7	8	9	9	2	1.53283	1.6019	2.14903	0.902802	1.05	1.86415	1.09949	1.48106	1.19886	2.33883	1.81863	1.36164	0.941955	1.6195	0.243991	0.306333	0.326419
60	198.055	198.054	198.056	448.611	447.24	449.888	100	0	5	7	8	0	8	2	4	6	6	0	6	0	2	3	2	3	5	5	3	9	5	5	2	2	0.540495	0.327557	0.445776	0.389311	0.409167	0.450298	0.23255	0.239071	0.81157	1.56257	1.2257	0.488389	0.386741	0.382535	0.255508	0.193642	0.176114
61	199.062	199.062	199.063	448.58	447.517	449.497	25	0	2	2	2	0	3	0	2	0	0	0	2	0	0	0	0	1	3	3	0	0	5	0	0	0	0.33702	0.202484	0.293284	0.217241	0.262574	0.270363	0.158686	0.164356	0.86652	1.00391	0.846473	0.281476	0.230623	0.218217	0.159404	0.136482	0.140907
62	205.159	205.158	205.16	704.457	703.655	704.891	213	8	9	8	9	9	9	9	9	9	9	9	8	5	8	9	9	9	9	8	9	9	8	9	8	3	2.84084	2.70688	3.65221	2.86026	2.95671	3.00755	2.78499	2.93209	3.48219	5.30552	3.08679	3.8628	2.93288	2.70971	0.800465	0.754761	0.714269
63	206.162	206.161	206.163	704.457	703.684	704.879	132	7	5	3	5	7	5	3	5	6	5	7	3	4	5	6	7	6	9	4	4	8	5	3	6	3	0.518022	0.443185	0.385576	0.49613	0.35754	0.383605	0.380638	0.408642	0.511769	0.790608	0.499385	0.643522	0.456219	0.437216	0.143462	0.131707	0.111516
65	208.061	208.06	208.061	173.615	172.465	174.424	181	8	9	7	7	7	6	7	9	7	6	8	7	6	6	8	9	8	7	5	9	7	7	8	9	3	1.82543	1.00475	1.25255	0.404558	0.604676	0.672468	0.686505	0.708563	1.06681	1.69377	0.940976	0.519814	0.514366	0.52203	0.272834	0.214161	0.264708
69	213.963	213.962	213.964	308.003	306.787	309.995	146	3	8	8	7	6	7	7	3	6	4	9	8	6	5	2	4	7	4	6	7	5	7	5	0	3	1.24221	0.848846	1.0589	1.87885	1.71506	1.89741	0.45794	0.464192	1.3818	3.09479	2.21502	1.27774	0.822529	0.966635	1.9715	1.89856	1.94129
73	215.058	215.057	215.058	448.619	447.239	449.584	34	0	4	3	1	0	5	0	0	0	0	0	2	0	0	0	2	0	5	4	3	1	3	0	0	1	0.412249	0.247394	0.334208	0.249705	0.263857	0.283242	0.172907	0.172665	0.422157	1.02468	0.702009	0.30757	0.27725	0.252815	0.179988	0.114595	0.154843
75	218.102	218.101	218.103	199.023	197.942	199.427	85	1	7	3	7	3	4	2	4	1	6	2	3	0	6	1	4	0	2	4	6	2	4	4	6	3	0.450056	0.347704	0.39971	0.321778	0.325933	0.391623	0.432293	0.378564	0.538747	0.860003	0.595848	0.436503	0.563537	0.466771	0.189847	0.161023	0.146799
76	221.117	221.117	221.118	560.958	559.759	562.168	233	8	9	9	9	9	8	9	9	8	9	9	9	6	9	8	9	9	9	9	9	9	9	8	9	3	3.39353	2.35393	2.69997	2.09317	2.31395	2.40351	2.26523	1.87571	2.21301	3.83684	1.65103	2.0619	1.53501	1.70021	0.478251	0.662833	0.585884
77	221.154	221.153	221.155	675.493	674.678	677.473	230	8	9	8	9	9	9	9	9	9	9	9	9	6	9	9	9	9	9	9	9	9	9	9	9	3	7.7303	5.27146	8.12924	4.38437	4.98211	6.70001	5.6215	6.47598	5.45188	9.90288	6.78653	4.7942	4.99963	5.76433	1.34899	1.35883	1.13539
78	222.121	222.12	222.122	560.958	560.155	561.386	116	3	2	5	5	4	5	8	5	5	5	6	4	4	6	3	4	6	4	2	8	5	6	6	3	2	0.520634	0.328642	0.455066	0.332318	0.356431	0.417904	0.363077	0.326259	0.417849	0.664697	0.417179	0.457395	0.368826	0.308574	0.10116	0.0958767	0.095256
79	222.157	222.156	222.158	675.492	675.082	675.927	200	8	8	8	8	8	8	7	9	9	8	8	6	6	9	8	9	9	9	9	7	9	9	9	9	2	0.915604	0.844657	1.18598	0.660008	0.774377	1.02261	0.664144	0.970698	0.838419	1.23484	1.11983	0.758276	0.785097	0.697491	0.20986	0.218625	0.233622
81	224.056	224.055	224.056	170.827	169.357	171.632	158	6	7	6	3	5	7	9	9	8	7	5	8	3	8	5	9	5	8	7	5	5	5	5	9	3	1.10984	0.573259	0.451609	0.447477	0.527227	0.509918	0.658178	0.46607	0.949549	1.56898	1.11019	0.482423	0.267048	0.242747	0.254388	0.240171	0.195737
83	225.061	225.06	225.062	368.39	367.611	369.478	177	7	6	6	9	8	7	4	9	8	8	7	3	6	9	6	7	9	9	6	3	9	8	7	9	3	2.33315	1.46461	1.88993	0.444075	0.463457	0.477901	0.355838	0.336726	0.869339	1.69933	0.832635	0.162885	0.119541	0.124021	0.282754	0.230137	0.310256
84	225.16	225.159	225.16	244.924	244.243	245.724	23	0	2	0	3	1	0	0	4	0	0	0	0	0	0	0	0	0	2	2	5	0	0	1	2	1	0.362532	0.227571	0.271666	0.224265	0.264816	0.237498	0.291539	0.266177	0.302619	0.505955	0.262422	0.336134	0.266985	0.194341	0.106886	0.15657	0.0826314
86	226.064	226.063	226.064	368.264	367.851	368.683	18	0	0	0	0	0	0	1	1	0	2	0	0	0	1	0	1	0	1	2	0	1	3	0	5	0	0.265103	0.132358	0.188762	0.0505757	0.0539603	0.0576512	0.0499438	0.0428199	0.101332	0.172962	0.116741	0.0266307	0.0237987	0.0217655	0.0265735	0.0264115	0.0249033
87	229.011	229.01	229.012	260.472	258.479	262.066	40	0	0	2	0	0	0	0	5	0	3	2	0	0	0	0	0	0	3	0	0	1	6	1	9	0	1.27282	0.813978	1.05002	0.440822	0.457852	0.466111	0.427575	0.437222	1.13513	1.8114	1.2002	0.184237	0.119518	0.119936	0.0719278	0.0580878	0.0572659
88	230.043	230.042	230.044	173.616	172.465	174.029	132	6	4	6	4	5	6	6	7	6	7	5	5	3	2	6	7	5	6	3	7	3	7	5	9	2	0.888398	0.629006	0.797524	0.441648	0.331473	0.48461	0.459378	0.379499	0.766096	0.797488	0.533592	0.469378	0.410895	0.374954	0.163508	0.185633	0.149188
90	236.055	236.055	236.056	279.261	278.711	279.649	26	0	2	0	2	0	0	0	0	0	0	2	0	0	2	0	0	0	0	3	9	0	6	0	0	0	0.0672254	0.0398328	0.0520163	0.0447934	0.0465068	0.0445013	0.109574	0.110228	0.34476	0.468554	0.329466	0.857438	0.394991	0.750344	0.0468746	0.0403916	0.0403486
91	236.095	236.094	236.096	476.5	474.904	478.084	214	8	9	9	8	8	8	9	8	8	9	9	9	6	9	5	6	9	6	9	9	8	8	9	9	3	1.71098	1.13383	1.1475	1.90218	2.39368	2.64268	0.439333	0.402645	3.95701	6.01576	3.01472	1.79526	1.38275	1.46532	3.41067	3.02714	2.15661
92	236.104	236.104	236.106	594.217	593.804	595.029	148	7	6	4	5	7	6	6	7	6	7	5	6	4	7	6	6	8	6	7	5	7	6	7	6	1	0.858612	0.434597	0.701714	0.505228	0.440018	0.560462	0.350731	0.658072	0.711301	1.24138	0.607773	0.946657	0.44377	0.544533	0.176419	0.177401	0.136029
93	237.098	237.098	237.099	476.499	475.328	477.292	37	2	4	1	0	0	2	2	1	0	1	1	1	1	1	1	1	0	1	3	2	5	2	3	1	1	0.233615	0.146984	0.180115	0.291869	0.268395	0.317687	0.0753463	0.0712019	0.444071	0.657917	0.424154	0.188869	0.183476	0.174669	0.360446	0.333089	0.339387
94	242.045	242.044	242.046	448.589	447.235	449.565	76	0	4	4	7	1	8	1	1	5	3	0	6	0	1	0	2	1	5	6	4	2	5	4	2	2	0.494201	0.329528	0.392759	0.345098	0.354315	0.423148	0.220437	0.225934	0.927145	1.79482	0.965496	0.415307	0.307007	0.323692	0.191551	0.203309	0.185916
96	242.175	242.175	242.177	528.78	527.979	529.967	199	8	8	8	8	6	9	8	8	9	8	9	9	5	9	8	6	6	9	9	9	9	9	7	8	3	2.19202	1.2291	1.79823	0.857267	0.648521	1.12349	0.710942	0.4378	1.49772	2.26262	1.64367	1.48826	0.95519	0.675827	2.02573	1.75153	1.76766
99	243.052	243.051	243.053	448.694	447.201	449.933	112	0	6	8	6	3	7	4	4	5	6	5	5	0	2	1	3	3	6	6	5	9	6	3	5	2	0.616243	0.351909	0.508111	0.423256	0.38896	0.443806	0.261744	0.237652	1.11124	1.81582	1.31902	0.438986	0.397281	0.36539	0.226527	0.216798	0.146598
101	246.037	246.037	246.038	170.825	169.357	171.239	33	0	1	2	0	0	1	1	5	0	3	2	0	0	0	0	3	0	3	0	0	2	0	3	7	0	0.545264	0.347166	0.445726	0.238179	0.216581	0.264278	0.298381	0.312253	0.510319	0.727323	0.506634	0.232449	0.161676	0.176225	0.125556	0.110864	0.113152
103	249.149	249.148	249.15	717.505	716.697	718.31	187	7	9	9	9	8	6	6	6	9	7	6	7	5	7	6	8	6	8	8	8	7	9	9	9	3	0.98194	0.723488	0.968763	0.689968	0.774126	0.749178	0.729921	0.711528	0.519196	1.33589	1.06274	0.913072	0.733781	0.701032	0.235304	0.203068	0.17889
104	250.144	250.143	250.145	706.049	705.277	706.496	119	3	5	6	5	5	4	3	6	3	7	4	5	2	5	4	6	4	5	6	7	4	6	6	7	1	0.585329	0.464246	0.680323	0.469567	0.487001	0.323597	0.539801	0.548915	0.384259	0.622018	0.365674	0.628703	0.480534	0.41585	0.18161	0.100226	0.142541
105	251.076	251.075	251.077	71.3131	70.1129	72.1438	6	0	0	0	0	0	0	0	0	0	0	0	0	0	0	5	0	0	0	0	0	0	0	0	0	0	0.0220758	0.0171635	0.0217367	0.0193711	0.0180979	0.0293236	0.0416671	0.028716	0.0469747	0.0645947	0.0464605	0.278702	0.199482	0.219914	0.00662631	0.00502984	0.00663941
106	251.113	251.112	251.113	233.075	232.397	233.877	41	0	4	3	2	3	0	2	3	0	2	2	0	0	3	3	1	1	0	5	0	3	3	0	0	1	0.0937491	0.0481553	0.0604414	0.101273	0.0883952	0.11367	0.155925	0.153939	1.10712	1.70161	0.922995	0.224795	0.150756	0.148867	0.154172	0.124343	0.12653
107	252.072	252.072	252.074	526.496	525.315	528.367	185	8	9	9	9	7	9	9	7	9	8	7	9	5	6	5	6	7	6	7	8	6	9	6	5	3	1.97882	1.44241	2.042	3.32224	2.21321	3.50237	0.679876	0.650443	8.22006	11.7865	8.26698	1.64633	2.14572	1.7504	4.73356	2.87463	4.32018
108	253.075	253.075	253.076	526.495	525.707	527.587	31	1	7	2	2	1	3	2	0	4	0	0	0	1	0	0	0	2	1	1	1	2	1	0	0	0	0.328878	0.194221	0.250363	0.410746	0.409994	0.437837	0.129592	0.128641	0.900251	1.16165	0.806603	0.36044	0.29398	0.239823	0.52239	0.503383	0.490312
109	254.068	254.068	254.069	526.484	526.079	527.571	8	0	5	0	0	0	0	0	0	2	0	0	0	0	0	0	0	0	0	0	0	0	0	0	0	0	0.259401	0.160332	0.207538	0.318334	0.292306	0.323947	0.0765858	0.0894817	0.592073	1.17084	0.572707	0.293698	0.203613	0.184009	0.380714	0.282142	0.371621
118	265.147	265.146	265.148	702.064	695.361	706.456	264	8	9	9	9	9	9	9	9	9	9	9	9	6	9	9	9	9	9	9	9	9	9	9	9	3	10.927	6.02918	8.4231	4.65823	3.25557	7.2836	5.14593	4.57161	29.1635	88.1078	61.2707	5.17481	3.94876	4.28817	3.47776	3.50777	3.66829
119	266.15	266.149	266.151	702.079	694.979	705.65	214	7	9	8	9	9	9	9	8	9	9	9	9	6	9	8	9	9	9	9	9	7	9	9	9	3	1.51478	0.44877	1.30215	0.694986	0.852716	0.953065	0.869236	0.67819	7.29091	11.4737	8.02063	0.825552	0.649162	0.655353	0.506462	0.485015	0.525534
121	271.024	271.023	271.025	308.003	307.597	308.28	33	0	3	3	2	1	2	0	6	1	0	0	2	0	3	0	0	0	0	7	0	0	2	0	1	0	0.11479	0.0765556	0.107069	0.127978	0.0625921	0.117032	0.177826	0.19561	0.83656	1.16243	0.89668	0.250999	0.17956	0.121126	0.036058	0.0319305	0.0336551
126	274.071	274.07	274.072	448.696	447.18	450.054	188	3	7	8	8	6	9	7	8	8	9	9	9	2	8	5	5	6	9	7	9	9	8	7	7	3	0.742266	0.604677	0.619461	0.600703	0.377676	0.754917	0.39067	0.459655	2.23979	3.28246	2.16134	0.691297	0.585361	0.44211	0.391924	0.333773	0.335761
131	277.122	277.121	277.122	289.855	289.3	290.274	33	0	5	0	2	0	0	3	0	0	0	2	2	0	3	2	0	0	0	3	5	0	5	0	0	0	0.410093	0.213922	0.282438	0.21292	0.184575	0.204495	0.197385	0.182885	0.761691	0.754349	0.579998	0.618857	0.516393	0.516942	0.104019	0.103924	0.105794
133	278.066	278.065	278.067	271.045	270.651	271.841	28	0	0	0	0	0	0	0	0	0	0	3	0	0	0	0	0	0	0	0	8	0	7	1	8	0	0.0375857	0.022986	0.0242329	0.0228683	0.0237897	0.0330382	0.0578735	0.050988	0.169888	0.288483	0.153493	0.112414	0.103574	0.0819625	0.0250156	0.0190553	0.0230701
136	279.059	279.058	279.06	72.917	71.0174	73.7388	167	6	5	8	8	6	8	7	9	3	7	4	7	3	9	6	8	8	8	9	5	9	7	6	9	2	0.524376	0.439955	0.633366	0.516671	0.474926	0.749344	0.773024	0.649129	1.13905	2.02522	1.28746	0.76474	0.66838	0.725731	0.0555796	0.0580653	0.0710061
143	283.024	283.023	283.025	329.398	328.604	329.807	75	0	3	3	6	5	4	0	5	3	1	0	3	0	2	3	4	1	3	5	2	5	5	3	7	2	0.241415	0.1715	0.262081	0.195647	0.154776	0.169383	0.319701	0.266214	0.790897	1.06913	0.718358	0.479062	0.401024	0.284796	0.0744655	0.0655468	0.0730894
144	283.081	283.08	283.082	287.779	286.877	288.179	20	0	3	1	0	0	0	1	1	0	0	1	1	0	2	1	0	0	1	4	0	0	1	0	1	2	0.22809	0.113227	0.161362	0.0934797	0.113338	0.131677	0.290716	0.314612	0.44285	0.59185	0.407189	0.738439	0.517501	0.528821	0.0616584	0.0710469	0.0698301
147	285.039	285.038	285.04	329.201	328.604	329.807	88	0	4	5	5	5	3	4	6	4	5	1	7	0	3	4	2	0	2	4	3	7	3	5	3	3	0.336679	0.26007	0.403841	0.318154	0.223122	0.272052	0.433691	0.419973	0.693677	0.878314	0.855795	0.461855	0.332436	0.36939	0.0939478	0.0883458	0.104692
148	285.061	285.059	285.061	232.683	231.92	233.878	184	6	8	8	8	8	6	9	8	7	8	8	8	6	6	8	8	5	9	8	6	7	7	8	9	3	1.00207	0.943018	1.21986	0.564231	0.599176	0.531189	0.556414	0.422348	1.17162	1.90126	1.38352	0.642227	0.404858	0.334937	0.246353	0.216641	0.138438
149	285.125	285.125	285.126	558.542	557.766	558.934	5	0	3	0	0	0	0	0	0	0	0	0	0	0	0	0	0	0	0	0	0	0	0	0	0	2	0.812115	0.50356	0.626125	0.403995	0.36867	0.439262	0.463542	0.437949	0.463088	0.701569	0.458934	0.516519	0.421074	0.403927	0.263451	0.263326	0.24016
152	289.105	289.104	289.106	560.954	560.151	562.142	200	8	7	8	8	8	7	9	8	9	9	9	9	6	8	8	8	8	8	9	9	8	7	9	7	3	1.44728	0.793945	0.971329	0.506806	0.805368	0.893191	0.892704	0.439409	0.766933	1.00633	1.06082	1.00516	0.424711	0.852507	0.271527	0.137256	0.213723
155	290.108	290.108	290.109	560.955	560.548	561.382	50	3	1	2	1	0	1	3	1	3	3	3	1	0	3	3	1	3	3	5	2	2	1	3	2	0	0.254377	0.160328	0.173459	0.125585	0.152308	0.168097	0.159033	0.119793	0.161178	0.226268	0.168104	0.202283	0.139993	0.118455	0.042168	0.0342716	0.038992
158	291.196	291.195	291.197	635.474	635.05	636.229	30	0	0	0	0	1	2	1	1	0	0	3	6	0	5	2	3	0	0	0	3	0	2	1	0	0	0.177421	0.103389	0.120838	0.276553	0.240587	0.28812	0.18159	0.200227	0.188363	0.244909	0.186763	0.303686	0.244041	0.221898	0.0301939	0.0251592	0.02113
159	293.123	293.123	293.124	262.465	262.066	262.863	10	0	0	0	0	0	0	0	0	0	0	3	0	3	3	0	0	0	0	1	0	0	0	0	0	0	0.0753615	0.075129	0.0744415	0.0597661	0.055934	0.055729	0.0931674	0.078998	0.0661591	0.149662	0.0748306	0.236536	0.197702	0.172476	0.0547681	0.0492577	0.0570185
160	293.175	293.174	293.176	594.222	593.422	595.019	179	6	7	9	8	8	8	9	7	8	7	6	7	4	7	7	7	7	8	7	8	8	8	9	6	3	1.33487	0.311857	0.903027	0.6763	0.84203	0.45075	0.516473	0.783495	0.809118	1.35199	0.63992	1.03738	0.696927	0.628783	0.214748	0.233969	0.182443
162	295.139	295.138	295.14	258.479	257.796	258.879	55	0	5	3	3	5	2	3	4	0	2	3	0	0	3	1	2	3	2	5	3	0	3	0	2	1	0.102477	0.052258	0.0721871	0.113636	0.131149	0.11556	0.185033	0.168856	1.18204	1.59372	1.05978	0.233194	0.206148	0.194789	0.187305	0.0925938	0.166895
163	295.936	295.935	295.937	483.27	481.654	484.868	141	6	9	9	8	2	7	9	0	5	3	6	8	2	6	3	3	3	6	3	9	7	6	5	4	3	0.924539	0.869411	1.17818	0.782588	0.849602	0.819518	0.567666	0.515515	0.939186	1.98305	1.22871	0.871694	0.616465	0.727824	0.619561	0.561517	0.352026
165	297.152	297.151	297.153	702.897	699.284	705.25	104	5	3	5	4	4	3	3	5	4	3	3	5	2	2	5	4	5	5	3	6	2	4	6	4	1	8.55795	7.88391	13.7685	4.6944	7.28247	10.729	3.15741	3.40807	3.50692	7.89039	5.44382	3.25254	3.97632	3.21662	1.5146	1.95013	2.55636
166	297.152	297.151	297.153	694.906	687.465	698.898	140	5	7	3	4	3	4	4	6	5	4	7	8	5	2	3	5	6	3	6	7	6	7	6	6	2	25.6138	11.1685	10.2024	7.83938	18.2379	8.35805	4.18846	3.42431	6.88867	12.0494	5.48428	9.92567	7.81998	4.92823	5.23913	3.54911	2.04691
167	298.155	298.154	298.156	702.879	699.669	704.853	81	4	3	4	2	3	2	2	3	4	3	4	5	2	2	2	3	5	4	3	5	1	4	5	2	1	1.83169	1.49797	3.01545	0.902521	1.4275	2.36863	0.672072	0.720961	0.674203	1.51909	2.21414	0.588689	0.73746	1.14914	0.321903	0.372763	0.530216
168	298.155	298.154	298.156	695.29	690.516	698.899	95	4	3	2	4	3	1	4	2	6	4	6	5	2	1	1	5	2	2	4	5	5	7	6	5	2	3.92648	3.09602	2.13678	2.9135	3.56431	2.52872	0.87587	0.739246	1.62213	2.60499	1.51177	2.05599	1.83355	1.02979	0.930908	0.73416	0.570824
170	299.019	299.018	299.02	308.003	307.192	309.077	72	0	3	3	6	4	2	0	5	5	2	0	3	0	3	1	4	3	2	7	1	3	4	2	5	3	0.219222	0.105027	0.194714	0.204887	0.109086	0.19486	0.331676	0.348971	1.0828	1.91668	1.31621	0.384322	0.300219	0.201761	0.0635947	0.0561388	0.0468417
171	299.076	299.075	299.077	206.485	205.404	207.283	175	4	8	7	8	8	4	8	8	8	9	6	8	4	4	9	9	6	9	9	7	6	6	5	9	3	0.952719	0.604201	0.759614	0.320635	0.290249	0.327743	1.07442	0.961232	2.27984	3.88192	2.53115	0.833844	0.833427	0.758619	0.227371	0.12925	0.150313
174	300.08	300.079	300.081	206.485	205.396	206.888	32	0	3	0	1	1	2	0	1	2	0	3	1	1	3	0	2	1	2	3	1	0	0	0	5	0	0.165268	0.105679	0.156709	0.0545477	0.0494342	0.0576633	0.145343	0.152389	0.358476	0.535955	0.335906	0.175747	0.125081	0.117097	0.0332824	0.0256613	0.0355046
175	303.071	303.07	303.072	185.033	183.593	185.475	201	8	9	9	8	7	8	9	6	9	7	9	9	5	8	8	9	9	9	8	9	9	9	9	7	3	2.13079	1.39224	1.9679	1.74922	1.48675	1.97554	1.97666	3.34985	3.12116	4.64694	2.44887	2.71116	2.24515	2.1404	0.343034	0.361153	0.365146
176	304.075	304.074	304.075	185.049	183.985	185.475	58	0	1	3	4	1	1	3	0	3	3	0	9	0	0	3	2	1	3	2	7	6	1	4	0	1	0.340451	0.194563	0.264585	0.243506	0.207764	0.28251	0.429717	0.459446	0.443316	0.665347	0.412404	0.337351	0.330506	0.296625	0.0523464	0.0473065	0.0604432
180	306.076	306.075	306.076	470.515	469.718	470.934	92	0	4	5	7	3	8	4	2	1	5	3	5	0	5	1	3	1	3	4	9	0	5	6	5	3	0.492009	0.338528	0.391725	0.467046	0.441641	0.506453	0.29395	0.300771	0.807778	1.1249	0.757258	0.471866	0.36411	0.352403	0.160591	0.135587	0.0933226
179	306.076	306.075	306.076	64.1531	61.4514	65.7368	224	7	9	8	7	9	9	9	9	9	9	9	9	6	9	9	9	9	8	9	9	9	9	9	9	3	2.34867	1.48525	1.40458	1.49189	1.78931	1.42641	3.13297	2.7548	3.70541	5.39825	3.1579	3.23573	2.45265	2.20061	0.214604	0.246353	0.228961
181	307.079	307.078	307.079	64.1563	62.6474	64.5718	78	3	3	2	1	1	4	3	1	4	3	4	2	1	6	4	4	5	1	3	3	4	7	4	5	0	0.279578	0.18974	0.229842	0.262235	0.238366	0.236812	0.425326	0.392361	0.371219	0.777804	0.412307	0.433324	0.373871	0.279976	0.0394843	0.0377794	0.0328757
182	309.154	309.154	309.155	305.996	305.797	306.41	22	0	5	2	2	1	0	1	1	0	2	0	0	0	3	0	0	0	0	3	0	0	2	0	0	0	0.0497686	0.0318325	0.0366252	0.0620106	0.0641262	0.0810815	0.0976163	0.0963572	0.392641	0.658229	0.448048	0.146939	0.146463	0.099663	0.11007	0.0685068	0.0825846
183	311.201	311.199	311.202	712.331	711.528	712.768	241	8	9	9	9	9	9	9	9	9	9	9	9	6	9	9	9	9	9	9	9	9	9	9	9	3	20.497	13.721	17.4073	12.0372	13.7066	14.1406	14.8833	12.9992	15.0779	26.7487	15.6392	19.5816	14.4456	12.8476	4.22817	3.83998	3.39946
184	311.222	311.221	311.222	579.389	577.178	579.969	4	0	0	0	0	0	0	0	0	0	0	0	0	3	0	0	0	0	0	0	0	0	0	0	0	0	0.336979	0.319799	0.733709	0.178523	0.237392	0.391387	0.350801	0.686824	0.304359	0.798654	1.07099	0.22034	0.271174	0.383659	0.0518779	0.054724	0.0789966
185	312.094	312.093	312.095	60.2824	59.2022	61.0648	115	5	1	5	5	1	8	1	7	6	8	3	5	0	7	4	9	6	3	0	6	4	8	4	8	1	1.2267	0.587248	0.824577	0.308143	0.43335	0.489905	0.569886	0.646138	0.438269	0.665957	0.454644	0.368773	0.427308	0.356947	0.0702075	0.0620464	0.0557585
186	312.204	312.203	312.205	712.333	711.551	712.768	218	8	9	9	9	9	9	9	9	9	9	9	9	6	9	9	9	9	9	9	9	9	9	9	9	3	3.37307	3.01873	3.89051	3.16111	3.06629	3.34598	3.40467	3.01757	3.55041	6.00889	3.53413	4.30181	3.17529	2.79919	0.990135	0.871602	0.791474
187	312.225	312.225	312.225	578.797	578.773	579.185	3	0	0	0	0	0	0	0	0	0	0	0	0	3	0	0	0	0	0	0	0	0	0	0	0	0	0.0931159	0.0673723	0.169431	0.0526177	0.0547714	0.0863414	0.0971574	0.167377	0.0786061	0.179594	0.260863	0.0600423	0.0587108	0.0891161	0.0101404	0.0139032	0.0166349
189	313.207	313.206	313.209	712.332	711.914	712.756	143	5	4	7	7	5	7	6	6	6	6	7	7	3	5	5	7	5	6	5	6	5	7	8	5	3	0.647931	0.38298	0.49317	0.416508	0.423849	0.447482	0.467732	0.369459	0.423263	0.756827	0.436908	0.602099	0.406124	0.355247	0.122169	0.109488	0.102516
190	313.237	313.236	313.238	639.84	639.03	641.817	232	8	9	9	9	9	9	9	9	9	9	9	8	6	9	9	9	9	9	9	9	9	9	9	9	3	7.76263	3.5779	3.52779	4.49343	4.15183	3.43323	4.20903	2.33448	5.19398	7.06813	3.46981	3.59642	4.41025	2.85577	1.17978	1.21845	0.571767
191	314.241	314.24	314.242	639.84	639.422	640.278	200	7	9	9	9	8	9	5	9	8	8	9	8	6	8	8	9	9	9	8	8	8	9	9	8	3	1.4155	0.709072	0.689814	0.88268	0.735166	0.72245	0.859762	0.554894	1.08566	1.47729	0.677396	0.817533	0.860646	0.551209	0.238988	0.234041	0.18401
194	319.212	319.211	319.212	369.872	369.042	371.591	31	0	3	2	0	2	0	3	0	0	0	0	1	0	0	0	0	0	3	6	4	0	4	0	0	0	0.151649	0.0815706	0.117821	0.167979	0.163913	0.164394	0.33484	0.32762	1.04361	1.50967	1.65413	0.433661	0.344669	0.29511	0.0348503	0.0348508	0.0358591
195	322.092	322.091	322.093	310.791	310.393	311.25	47	0	6	0	2	0	0	3	0	3	5	5	0	3	3	4	0	0	0	5	3	0	2	0	0	2	0.199042	0.127401	0.152928	0.0876109	0.0783793	0.0936948	0.219409	0.211815	0.617017	0.631879	0.407452	0.648964	0.935077	0.785706	0.142799	0.126015	0.113361
196	322.092	322.092	322.093	223.226	222.819	223.625	14	0	2	0	0	0	0	0	0	3	0	1	0	3	2	3	0	0	0	0	0	0	0	0	0	0	0.0680946	0.03797	0.0475583	0.0522176	0.050804	0.0583567	0.0504918	0.0408221	0.03607	0.0568806	0.0512252	0.436998	0.343159	0.441007	0.0536143	0.0399712	0.0469135
198	325.053	325.051	325.054	184.855	183.974	185.475	100	4	5	6	8	5	2	4	0	3	2	2	9	1	0	3	3	5	4	7	9	5	5	5	0	3	0.410741	0.346823	0.452267	0.324664	0.446832	0.393825	0.758283	0.63241	0.44873	1.08643	0.569768	0.542209	0.437801	0.501166	0.098414	0.0781645	0.0814247
200	325.092	325.091	325.093	278.712	277.688	279.342	140	2	5	5	9	7	3	4	9	5	7	6	7	2	3	4	3	6	8	9	4	9	6	5	9	3	0.423786	0.256331	0.32572	0.100375	0.0831667	0.110484	0.503075	0.57208	4.09193	6.17207	3.98843	0.166757	0.15732	0.154422	0.215441	0.167507	0.140495
199	325.092	325.091	325.093	265.145	264.063	267.498	156	1	6	5	9	7	2	5	9	6	6	5	9	3	6	8	6	5	7	8	7	9	6	7	8	3	0.289731	0.189033	0.225833	0.0414945	0.0463113	0.0364153	0.614842	0.530974	2.58664	6.41023	4.98456	0.152714	0.117411	0.107381	0.173741	0.200349	0.168743
202	326.095	326.094	326.096	278.712	278.245	279.089	42	0	4	2	3	3	1	0	4	2	0	3	0	2	3	1	0	0	1	6	0	2	0	0	4	1	0.0777272	0.0562439	0.0623147	0.0237923	0.023517	0.0240181	0.144286	0.110978	0.654006	1.1007	0.720748	0.0397688	0.0393927	0.0431219	0.0398996	0.024712	0.0341711
204	328.058	328.057	328.058	64.1564	63.3188	64.9708	137	5	6	5	4	7	6	5	4	2	6	5	3	3	7	9	6	5	5	4	7	4	8	7	8	3	0.707146	0.524067	0.650134	0.628786	0.445976	0.357214	1.02151	0.845594	1.07383	1.28752	1.00011	1.04204	0.764998	0.725009	0.103945	0.0670562	0.0779911
206	329.087	329.086	329.088	287.785	287.389	288.305	43	0	3	2	0	1	1	1	2	0	2	2	2	0	2	3	0	0	4	9	3	0	2	0	3	1	0.252931	0.165095	0.161941	0.132246	0.116154	0.161263	0.327967	0.322449	0.483322	0.739925	0.507638	0.773692	0.649901	0.663117	0.0669067	0.076035	0.0756737
207	329.087	329.086	329.088	198.229	197.145	199.025	43	0	2	3	2	0	2	0	3	0	3	1	1	3	3	2	0	0	0	2	2	2	6	1	5	0	0.462355	0.27983	0.413838	0.141254	0.14739	0.185022	0.264305	0.24838	0.400512	0.652103	0.394488	0.734622	0.486577	0.551254	0.0940447	0.0685872	0.104802
208	329.138	329.137	329.14	353.602	352.81	354.446	137	4	6	4	7	6	3	4	8	6	4	5	6	2	9	3	5	8	7	6	5	8	8	4	7	2	0.735363	0.500261	0.45561	0.310145	0.306509	0.35884	0.391696	0.430317	0.538284	1.21331	0.734337	0.215761	0.190036	0.167992	0.154989	0.144053	0.147803
211	331.248	331.247	331.249	585.168	584.351	586.742	223	8	9	9	9	9	9	9	9	8	9	9	9	5	9	9	9	9	9	9	9	9	9	9	9	3	3.73021	2.98677	4.25888	2.06855	2.45813	2.91012	3.30431	3.45604	2.88081	5.58911	4.00652	2.92466	2.84487	3.22951	0.583877	0.70664	0.707674
212	332.251	332.25	332.253	585.165	584.752	585.59	173	7	8	6	9	7	8	5	6	5	7	8	6	5	9	7	6	7	9	8	8	7	9	8	6	2	0.8467	0.647088	0.936293	0.434522	0.384488	0.731386	0.693252	0.580061	0.468656	1.0857	0.822582	0.463258	0.615661	0.633139	0.119811	0.155432	0.164937
215	334.092	334.091	334.093	448.477	447.649	449.872	46	0	5	3	5	0	5	0	2	1	1	0	4	0	1	0	2	2	3	2	2	1	5	2	0	0	0.39004	0.272779	0.314053	0.258805	0.282153	0.316085	0.194014	0.170722	1.23149	1.85234	1.21463	0.330459	0.276021	0.249059	0.113307	0.123943	0.171159
216	336.037	336.036	336.038	454.672	453.087	456.277	143	6	5	2	4	8	0	6	6	2	7	6	3	5	8	7	4	7	3	4	8	6	9	5	8	3	0.756001	0.616605	0.509692	0.690982	0.467193	0.770692	0.717831	0.677425	0.801903	1.06297	0.874463	1.06497	0.648989	0.510562	0.0232265	0.0173831	0.0165991
217	336.108	336.107	336.109	306.411	305.978	307.207	34	0	4	0	0	2	0	1	0	2	3	3	0	3	3	6	0	0	0	3	2	0	0	0	0	2	0.0370201	0.0222868	0.0290306	0.0329684	0.0339836	0.0281631	0.0718198	0.0615546	0.32361	0.449913	0.316939	3.39789	2.60719	2.53087	0.156573	0.160804	0.160685
218	338.066	338.064	338.067	64.1561	63.3484	64.9294	80	1	5	3	3	5	3	6	1	0	4	3	0	0	5	2	4	1	0	2	7	2	8	5	7	2	0.586414	0.339034	0.379279	0.439549	0.409686	0.444004	0.715812	0.617588	0.665376	0.713277	0.763149	0.5652	0.471419	0.456646	0.0732354	0.0560855	0.0541467
220	338.087	338.086	338.088	201.8	201.014	202.213	13	0	0	0	0	0	0	0	0	0	2	1	0	3	1	2	0	0	0	3	0	0	0	0	0	1	0.0808018	0.0497229	0.0585914	0.0679886	0.0691332	0.0651638	0.129271	0.148252	1.00498	1.46719	1.0265	1.28602	1.04709	0.937402	0.112476	0.0987108	0.0864911
219	338.087	338.086	338.088	190.255	189.173	191.055	207	6	9	6	9	9	9	7	9	7	9	9	9	6	9	9	7	9	8	9	9	7	9	8	9	3	1.03834	0.546186	0.700752	0.601679	0.693404	0.686087	1.12729	1.12086	7.04119	8.20091	7.04448	9.85954	13.1028	12.6489	1.3277	1.16218	0.737542
221	339.091	339.089	339.092	190.255	189.173	191.052	98	1	9	2	4	3	7	6	0	3	9	6	3	3	8	7	2	0	3	6	5	0	6	1	1	3	0.160978	0.115912	0.134505	0.106532	0.133988	0.15893	0.211554	0.210315	1.25492	0.936869	1.12467	2.66025	2.14817	2.08606	0.231391	0.197634	0.187467
222	339.123	339.122	339.124	385.852	384.987	386.296	30	0	0	0	4	0	4	0	1	0	0	0	3	0	6	0	0	0	1	0	0	0	6	0	4	1	0.320377	0.181235	0.215453	0.172647	0.166704	0.207795	0.322961	0.300467	0.317092	0.579267	0.399382	0.140696	0.120612	0.10211	0.0430812	0.0393295	0.04474
223	339.165	339.164	339.166	280.048	279.51	280.518	52	0	5	3	3	6	2	2	4	0	3	2	0	0	1	2	2	1	2	6	2	2	2	0	0	2	0.0915798	0.0569043	0.068356	0.134149	0.138058	0.146544	0.249973	0.230922	1.01049	1.70492	0.931859	0.306187	0.251221	0.248642	0.184037	0.187325	0.180052
224	340.093	340.092	340.093	190.639	189.828	191.037	15	0	2	1	0	0	0	0	0	0	1	1	0	3	2	3	0	0	0	1	0	0	1	0	0	0	0.0352514	0.0217629	0.0294207	0.0288375	0.01988	0.0322736	0.0261336	0.0462395	0.200148	0.279615	0.21785	0.512804	0.382279	0.388193	0.0440176	0.0395097	0.03583
226	341.084	341.083	341.085	197.821	197.031	198.626	92	0	8	4	6	5	3	1	3	4	6	3	4	0	2	3	1	2	4	6	8	3	6	4	2	3	0.575068	0.377308	0.529879	0.241381	0.238044	0.266607	0.284055	0.310852	1.36997	1.69224	1.20998	0.476564	0.506125	0.593324	0.167858	0.172035	0.181034
225	341.087	341.086	341.088	232.682	231.997	233.479	107	0	3	3	9	6	3	1	6	4	4	3	8	3	3	5	1	2	3	8	6	8	5	3	7	3	0.0906149	0.0522534	0.0848638	0.0249612	0.0283588	0.0225852	0.319911	0.302133	2.42746	3.88351	1.80467	0.0955907	0.0774413	0.0762503	0.0162636	0.0118167	0.0113101
229	341.102	341.102	341.103	470.132	469.667	475.318	24	0	0	0	0	0	0	0	3	0	3	0	0	0	3	0	0	0	2	3	0	0	4	0	6	0	0.518679	0.341978	0.494334	0.21402	0.196028	0.23637	0.327946	0.324809	0.603254	1.08539	0.652033	0.285056	0.250845	0.264632	0.178809	0.152771	0.166043
228	341.102	341.101	341.103	353.635	352.808	354.847	50	0	6	3	9	1	3	1	3	0	0	0	6	0	3	0	0	0	2	3	0	1	4	2	1	2	0.640867	0.385713	0.496532	0.269563	0.293356	0.303803	0.336861	0.328326	1.12517	1.04765	0.917798	0.321268	0.261686	0.245269	0.20484	0.146175	0.139095
227	341.102	341.101	341.103	299.755	298.949	300.555	172	7	5	6	9	5	5	8	9	9	8	6	8	4	7	6	6	9	8	8	7	9	7	5	7	3	1.12064	0.994156	1.56289	0.337599	0.288477	0.457501	0.638853	0.740885	1.41406	2.17832	1.78007	0.373264	0.256938	0.259821	0.144513	0.168066	0.119837
230	341.103	341.103	341.104	526.094	524.503	527.576	233	8	9	9	9	9	9	9	9	9	9	9	9	6	9	9	9	9	9	9	9	9	9	8	9	3	4.46124	2.74936	3.77968	2.69116	3.0891	3.6344	1.74551	1.39378	10.3485	15.6813	9.52522	2.19431	1.70835	1.70482	0.775215	0.423574	0.250328
232	341.123	341.122	341.124	246.52	245.723	246.922	116	3	5	3	8	7	2	1	6	7	5	6	5	2	3	3	2	5	4	6	6	8	5	5	5	3	0.604749	0.38621	0.429644	0.147164	0.175552	0.16853	0.38848	0.377109	1.03936	1.7172	0.846129	0.159592	0.120386	0.109341	0.12649	0.109459	0.118481
233	342.058	342.057	342.059	448.655	447.649	449.534	53	0	6	3	4	0	4	2	2	2	0	0	5	0	0	0	2	0	5	4	1	2	6	1	1	2	0.382939	0.25891	0.319876	0.254297	0.301761	0.331247	0.139071	0.149463	0.784997	1.41615	0.766859	0.303752	0.24549	0.237044	0.139401	0.122224	0.134092
234	342.09	342.089	342.092	232.683	232.283	233.478	32	0	2	2	2	2	1	0	1	1	0	1	0	1	3	1	0	1	0	5	1	0	3	0	4	1	0.026082	0.0195164	0.0239701	0.0132023	0.0167517	0.0150367	0.062817	0.0767585	0.422003	0.621433	0.475798	0.0339732	0.0232656	0.0227198	0.0062291	0.00690666	0.00511978
235	342.107	342.106	342.108	526.093	524.908	526.51	205	7	7	9	9	7	9	9	9	9	8	9	9	4	9	7	9	8	9	8	9	8	9	9	9	3	0.88246	0.650961	0.581414	0.881296	0.857106	0.92187	0.423464	0.356414	2.32766	3.60243	1.48925	0.529592	0.428963	0.400537	0.167031	0.111091	0.0643791
240	345.079	345.078	345.08	106.599	105.072	107.795	75	2	8	2	7	0	2	3	0	4	0	2	9	0	3	2	0	1	0	3	9	3	8	5	0	2	0.384687	0.227326	0.331642	0.336606	0.455318	0.293334	0.0479568	0.0542487	1.22427	1.68574	1.07753	3.46536	2.42455	2.98482	0.117085	0.144307	0.122888
239	345.082	345.081	345.083	240.255	239.165	241.055	192	7	8	8	9	8	7	7	7	5	7	9	9	4	7	6	9	9	8	9	9	9	8	9	7	3	1.9905	1.14605	1.35101	1.58705	1.62523	1.97538	2.65719	2.47171	1.17307	1.79381	1.21286	0.997415	0.917674	0.847533	0.16184	0.168718	0.182737
244	346.083	346.081	346.084	106.6	105.783	107.396	18	0	4	0	1	0	0	1	0	1	0	0	2	0	1	0	0	0	0	1	5	0	2	0	0	0	0.0463926	0.0181865	0.0521498	0.0524019	0.0597399	0.0668376	0.0121501	0.0193773	0.194506	0.24729	0.17765	0.552304	0.421257	0.434157	0.0276071	0.0253257	0.0275514
243	346.085	346.084	346.086	240.255	239.165	240.656	75	3	2	3	6	4	3	3	0	3	1	0	8	0	2	0	1	3	3	2	9	7	4	3	2	1	0.35688	0.234971	0.270551	0.272758	0.269309	0.292533	0.447619	0.42046	0.207409	0.273507	0.206475	0.204612	0.173603	0.150704	0.0323002	0.0265961	0.0352666
246	350.091	350.09	350.091	171.224	170.142	171.63	14	0	0	0	0	0	0	3	5	0	0	0	0	0	0	0	1	0	0	0	1	0	0	0	4	0	0.0408452	0.0229464	0.0329241	0.0331569	0.0341762	0.0404874	0.0776813	0.0826583	0.165937	0.265373	0.155455	0.100297	0.0905265	0.0902745	0.0119037	0.0154319	0.014809
247	351.129	351.128	351.129	240.655	240.645	241.053	7	0	1	0	0	0	0	0	0	0	0	0	0	0	0	6	0	0	0	0	0	0	0	0	0	0	0.0468496	0.0295119	0.0371745	0.0445265	0.0400708	0.0428577	0.0425023	0.0312442	0.0399926	0.0686336	0.0450359	0.388352	0.316975	0.260024	0.0107671	0.00944989	0.0067029
248	352.103	352.102	352.103	273.022	272.598	273.813	22	0	0	0	0	0	0	0	0	0	0	0	0	0	0	0	0	0	0	0	9	0	9	0	3	0	0.113003	0.0677146	0.0863957	0.0547145	0.0576732	0.0687078	0.0880132	0.0819626	0.131206	0.185923	0.101309	0.18393	0.163728	0.154805	0.0233585	0.0160772	0.0164198
249	353.087	353.086	353.088	263.262	262.579	264.731	28	0	1	0	1	0	1	0	1	3	2	4	0	3	3	0	0	0	1	2	0	0	1	0	5	0	0.266144	0.174708	0.211999	0.0990838	0.103818	0.111542	0.181812	0.188388	0.295859	0.400355	0.216908	0.114329	0.107835	0.104693	0.116352	0.100918	0.0751685
250	353.102	353.101	353.103	391.629	391.101	392.352	44	0	0	2	5	0	1	3	6	0	0	0	2	0	1	1	7	0	1	0	1	2	3	2	6	1	0.543611	0.321641	0.419626	0.349323	0.323648	0.359145	0.421534	0.374962	0.288416	0.56405	0.331239	0.333288	0.245715	0.218705	0.0398118	0.0374848	0.0339907
251	353.144	353.143	353.145	178.405	177.316	178.813	110	4	6	4	8	3	6	6	0	6	2	6	7	0	9	3	0	6	6	2	9	2	6	6	0	2	0.748928	0.642095	0.801347	0.39013	0.399003	0.422109	0.296751	0.461011	1.06925	1.81817	1.06482	0.695648	0.660013	0.537191	0.0569477	0.0522911	0.0459777
253	354.082	354.081	354.082	242.247	241.844	242.251	9	0	0	0	0	0	0	0	0	1	0	0	0	3	1	3	0	0	0	1	0	0	0	0	0	0	0.0252948	0.0183745	0.0215208	0.012795	0.00975017	0.012766	0.0231176	0.0178077	0.034833	0.0429939	0.0395866	0.508864	0.396324	0.344804	0.0219335	0.0165327	0.0122552
254	354.082	354.082	354.083	211.656	211.265	211.659	4	0	0	0	0	0	0	0	0	0	0	0	0	3	0	1	0	0	0	0	0	0	0	0	0	0	0.00752347	0.00337758	0.00655176	0.00257509	0.00680364	0.00506734	0.0101519	0.00957673	0.0116712	0.0152976	0.00635421	0.119787	0.0961362	0.085331	0.00389638	0.00223169	0.00205736
255	354.946	354.945	354.947	483.269	481.676	484.076	204	8	9	9	7	8	9	9	7	8	8	9	9	6	9	8	7	6	8	6	9	9	8	8	8	3	3.64903	1.823	3.32279	1.44337	1.31516	2.07334	0.720928	0.509761	2.77223	7.20157	4.35806	2.31648	1.80413	1.88987	3.6905	3.33795	3.29429
257	355.102	355.101	355.104	284.746	282.489	285.536	142	4	5	5	9	7	3	3	9	4	9	6	7	3	3	4	6	2	9	8	2	9	5	3	7	3	0.712646	0.64137	0.516583	0.192713	0.206287	0.212903	0.559409	0.431062	2.0009	2.74129	1.94334	0.532028	0.417414	0.392533	0.122305	0.151616	0.137912
259	355.949	355.948	355.95	483.268	482.475	483.676	88	3	5	7	5	2	3	4	4	2	3	2	4	4	3	1	4	3	5	5	5	3	3	2	3	3	0.732959	0.429863	0.595437	0.385385	0.352365	0.445716	0.143088	0.155812	0.855579	1.1051	0.922242	0.472789	0.37561	0.33993	0.692869	0.604468	0.633384
261	357.118	357.117	357.119	252.102	251.417	252.899	90	2	0	3	1	4	1	2	6	2	6	4	1	3	4	2	7	1	5	3	4	5	8	5	8	3	0.830086	0.447426	0.435428	0.29814	0.343913	0.35597	0.31775	0.338122	0.31456	0.461515	0.318436	0.161095	0.144982	0.111623	0.0908029	0.0770861	0.0817062
264	365.144	365.143	365.146	287.557	286.981	288.182	161	5	9	5	8	4	8	4	9	7	7	8	7	5	9	6	7	3	5	6	7	5	7	7	8	3	0.762819	0.489944	0.577686	0.382034	0.285102	0.526418	0.563674	0.541254	0.413864	0.790427	0.421801	0.977743	0.917195	0.756371	0.134156	0.125445	0.108055
265	367.061	367.06	367.062	106.6	105.783	107.397	19	0	3	0	0	0	0	0	0	0	0	0	1	0	0	1	0	0	0	3	7	0	4	0	0	0	0.124965	0.0842025	0.114528	0.156248	0.178637	0.201229	0.0316219	0.0218693	0.412533	0.659205	0.467688	1.07591	0.749386	0.788972	0.0765921	0.0596714	0.0711301
268	370.069	370.067	370.07	448.704	446.831	450.369	210	6	8	8	9	4	9	9	7	9	9	7	9	5	8	6	7	8	9	8	9	9	9	9	9	3	0.811807	0.467352	0.646589	0.473603	0.694317	0.812591	0.589432	0.325042	1.11429	2.36017	1.55491	0.841665	0.433063	0.711289	0.295813	0.322011	0.110471
269	371.058	371.057	371.059	184.673	183.586	185.47	39	1	0	2	2	1	0	3	0	3	1	1	4	0	0	2	0	0	1	2	7	6	0	3	0	0	0.334518	0.18746	0.250443	0.291326	0.261483	0.253277	0.485611	0.392004	0.471104	0.576643	0.437694	0.347288	0.321871	0.297487	0.0533298	0.0387423	0.0472507
270	371.072	371.071	371.073	448.613	447.636	449.658	34	0	3	2	2	0	3	1	1	4	2	1	2	0	1	0	1	0	3	1	1	1	0	2	1	2	0.217	0.133932	0.202292	0.139794	0.147568	0.171496	0.111997	0.128805	0.315611	0.511483	0.338842	0.161469	0.140484	0.128877	0.0710429	0.0632547	0.06458
271	371.097	371.096	371.099	323.14	322.276	323.939	183	7	9	9	7	8	6	7	8	6	7	7	8	5	9	6	8	6	8	6	9	7	8	9	7	3	0.774135	0.445129	0.679205	0.991225	0.842202	0.979419	0.79481	0.681091	0.965935	1.87518	0.751036	3.34907	2.46868	2.2545	0.155974	0.221513	0.23464
272	374.244	374.243	374.245	602.194	601.782	602.971	117	1	9	5	7	7	4	6	2	8	5	2	8	3	5	0	3	1	4	7	7	5	9	4	2	3	0.660239	0.361763	0.522486	0.402277	0.439491	0.478701	0.323451	0.25999	0.84365	1.51374	0.51999	0.337247	0.307145	0.355051	0.6529	0.578226	0.543323
276	379.124	379.123	379.125	218.046	216.963	220.439	58	0	6	1	3	3	0	0	6	1	3	3	0	3	3	0	0	0	3	4	0	1	4	2	8	2	0.788042	0.499756	0.674373	0.169543	0.198619	0.23409	0.28774	0.295352	0.618151	1.11062	0.874169	0.0961918	0.0927433	0.116124	0.21676	0.133866	0.241697
279	380.098	380.096	380.099	259.276	258.192	260.074	180	3	9	7	9	6	9	7	5	3	9	9	9	6	9	6	6	8	8	7	9	7	9	6	8	2	0.66242	0.372816	0.447968	0.681692	0.71901	0.817091	0.755338	0.640424	2.25935	3.50571	2.11725	3.89917	3.10726	2.9598	0.282621	0.246373	0.237598
282	381.101	381.1	381.102	259.275	258.594	259.675	57	0	5	3	2	1	1	3	0	3	2	7	1	3	8	6	0	0	1	3	3	0	5	0	0	0	0.143983	0.0651181	0.105069	0.14941	0.142025	0.170849	0.156917	0.151352	0.417075	0.705695	0.447634	0.733503	0.65653	0.595307	0.0619909	0.0517354	0.0470008
283	381.225	381.223	381.226	639.846	639.419	640.659	152	5	5	7	6	7	7	5	5	7	8	5	8	5	7	7	7	6	6	6	5	8	7	5	7	1	0.801013	0.52716	0.507535	0.497555	0.554909	0.592741	0.435194	0.388339	0.590943	0.865976	0.488188	0.628525	0.63892	0.476411	0.149181	0.18276	0.12707
284	382.228	382.227	382.229	639.847	639.813	640.236	14	0	0	1	0	0	2	0	1	0	0	0	1	3	1	1	1	0	0	0	1	1	0	0	1	0	0.211985	0.113468	0.136967	0.142688	0.140996	0.125507	0.145003	0.0982421	0.149978	0.252614	0.10671	0.170439	0.14786	0.089215	0.0440955	0.0359768	0.0275045
286	383.113	383.112	383.113	470.511	469.318	470.542	15	0	0	0	0	0	0	0	2	0	2	0	0	0	1	0	0	0	3	2	0	0	0	0	5	0	0.242096	0.161069	0.21653	0.0593837	0.0552415	0.0679672	0.111048	0.102822	0.319222	0.483055	0.291951	0.0312816	0.0338977	0.0348624	0.10612	0.0946969	0.100711
288	383.191	383.19	383.192	298.947	298.462	299.374	66	0	7	3	2	3	2	5	5	0	2	1	1	0	1	4	3	3	3	6	5	1	3	3	1	2	0.13524	0.0762987	0.100348	0.164052	0.177257	0.211437	0.327387	0.238	1.25662	1.92753	1.34019	0.450264	0.364211	0.36338	0.186339	0.14072	0.211905
291	385.113	385.112	385.114	285.537	285.03	286.325	156	6	7	5	8	5	7	6	9	5	9	3	9	3	2	4	7	9	6	5	8	8	6	6	9	2	1.07067	0.729797	0.939202	0.92669	0.846222	0.847553	0.455169	0.428693	0.794533	1.41821	0.976827	0.492613	0.491701	0.358768	0.305129	0.28201	0.272117
292	385.113	385.112	385.114	340.629	339.77	341.488	130	1	7	8	7	3	8	6	4	3	6	2	9	4	7	3	5	3	4	9	7	2	9	2	1	3	0.284299	0.161726	0.225161	0.367954	0.359144	0.420198	0.382455	0.551989	1.38742	2.20381	1.33152	1.21194	0.992635	0.667222	0.320047	0.294506	0.279802
293	385.113	385.112	385.114	297.394	296.914	297.793	21	1	0	2	0	0	0	0	6	1	2	3	0	0	0	1	0	0	0	0	0	0	1	1	3	0	0.744134	0.246345	0.61185	0.27335	0.239693	0.28974	0.217189	0.212041	0.199012	0.325897	0.221961	0.288295	0.261571	0.23041	0.113032	0.0979056	0.0859921
294	386.116	386.116	386.117	285.534	285.099	285.937	21	0	2	3	0	1	0	0	4	3	1	0	1	0	0	0	0	0	0	0	0	0	1	0	5	0	0.223426	0.171006	0.180163	0.168504	0.14866	0.189755	0.080615	0.0872926	0.222224	0.274478	0.198008	0.103333	0.087254	0.0761727	0.0628971	0.0604477	0.054692
296	387.024	387.022	387.024	184.677	183.985	185.451	24	0	0	0	0	0	0	2	0	2	1	0	5	0	0	0	0	0	2	0	5	5	0	2	0	0	0.196828	0.124239	0.187118	0.190553	0.175538	0.171455	0.302741	0.281801	0.288639	0.38098	0.275791	0.242753	0.228059	0.179692	0.0415072	0.0330309	0.0315176
299	387.129	387.128	387.129	263.262	262.579	264.055	19	0	0	0	0	1	0	0	3	1	3	5	0	0	1	1	0	0	2	2	0	0	0	0	0	0	2.2264	1.2796	1.56267	0.238583	0.236677	0.242424	0.881789	0.881724	1.58164	2.30207	1.46883	0.369218	0.322356	0.305158	0.404704	0.34186	0.346565
298	387.129	387.127	387.13	246.519	245.43	252.101	230	8	8	9	9	9	9	9	9	9	9	9	9	6	9	9	9	9	9	9	9	9	9	9	9	3	25.5726	15.0954	19.7992	5.42909	5.12033	6.06756	13.8394	12.9904	41.6706	63.4146	32.4058	4.63965	3.88708	3.62553	4.37006	4.09228	3.93046
300	387.211	387.21	387.212	246.52	246.114	246.919	21	0	1	3	3	0	0	0	0	0	1	0	0	0	3	0	0	0	0	5	0	0	2	0	3	0	0.124375	0.076147	0.0878409	0.0248379	0.0227302	0.0222977	0.0577179	0.0475507	0.410095	0.540266	0.462005	0.0236745	0.0173946	0.0135767	0.016853	0.0173748	0.0137347
303	388.132	388.131	388.134	246.519	245.43	247.717	216	8	8	9	9	9	8	9	9	9	9	9	9	6	9	9	9	9	9	9	9	9	9	9	9	3	4.71305	2.81428	3.66426	1.02791	1.07687	1.07403	2.64405	2.47243	7.43733	11.0366	7.28387	0.935282	0.73072	0.702875	0.767086	0.748321	0.731479
308	389.123	389.122	389.124	470.509	468.966	471.314	122	4	5	6	7	6	3	6	8	2	3	3	0	3	3	6	6	4	5	5	0	6	5	6	9	3	1.40379	0.699809	1.17328	0.411135	0.374553	0.4605	0.319657	0.5561	1.11797	2.48917	1.6168	0.179801	0.139979	0.151113	0.475769	0.306448	0.503485
307	389.123	389.122	389.124	353.534	352.735	354.525	187	4	9	7	9	8	8	9	8	5	8	9	9	3	9	6	7	9	8	7	9	7	9	8	7	3	0.832192	0.801304	0.942063	0.567626	0.542745	0.414948	0.606436	0.568601	2.34371	3.474	2.00103	0.531041	0.390381	0.43231	0.54683	0.421596	0.483525
310	389.123	389.122	389.124	383.59	382.997	384.367	61	0	5	3	2	0	2	1	2	4	4	3	4	3	3	3	0	2	2	6	3	2	1	0	4	1	0.756184	0.444642	0.532733	0.285346	0.290788	0.321071	0.482992	0.458354	1.00812	1.5096	1.01215	0.687842	0.535343	0.456911	0.434573	0.408386	0.231229
306	389.123	389.122	389.125	317.563	316.934	323.139	223	8	8	7	8	9	8	7	9	9	9	9	8	6	9	7	9	9	8	9	9	9	8	9	8	3	5.24773	3.75393	4.18753	0.78294	0.879923	1.09317	2.32579	2.2887	3.85277	5.88989	3.95423	0.974613	0.680622	0.891735	0.514177	0.425165	0.439015
305	389.123	389.122	389.125	299.767	298.867	305.835	233	8	9	9	9	9	9	9	9	9	9	9	9	6	9	9	9	9	9	9	9	9	9	8	9	3	10.0611	6.44225	8.04719	2.47006	1.95111	2.65587	4.6181	5.32962	10.5427	17.2841	10.672	1.38346	1.07367	1.47018	1.08374	1.06443	0.933698
309	389.123	389.122	389.124	495.506	494.317	495.921	64	1	5	4	0	0	0	3	9	2	3	3	0	2	3	1	4	0	2	4	0	3	1	3	9	0	1.0552	0.630951	0.432109	0.130404	0.1336	0.139926	0.290942	0.296072	0.296233	0.544295	0.638499	0.125316	0.0823892	0.0665466	0.263152	0.284322	0.259734
311	389.134	389.133	389.136	246.52	245.43	246.921	161	4	5	6	8	7	4	6	8	9	6	7	8	3	3	7	3	8	8	9	8	8	8	6	8	3	0.78818	0.484698	0.664016	0.188439	0.246141	0.257077	0.50801	0.479851	1.4834	2.12893	1.36485	0.189272	0.164919	0.13764	0.0954786	0.134604	0.135682
313	390.127	390.125	390.128	317.563	316.934	317.961	143	6	6	5	9	8	4	5	8	7	7	5	4	1	4	5	7	6	6	8	5	7	2	6	8	2	1.17626	0.742436	0.920608	0.255785	0.222893	0.271996	0.579469	0.526842	0.912058	1.09838	0.949365	0.264609	0.18009	0.188945	0.118992	0.107492	0.105996
314	390.127	390.126	390.128	470.515	469.744	470.94	70	1	2	2	3	2	1	5	7	0	3	2	0	3	3	3	4	3	3	4	0	3	3	3	8	2	0.328207	0.201433	0.250126	0.107486	0.0945531	0.100386	0.1305	0.121315	0.359845	0.593482	0.350152	0.04986	0.0459926	0.0431481	0.124422	0.107507	0.114442
312	390.127	390.125	390.128	299.769	299.243	305.574	208	7	7	7	9	9	8	9	9	9	9	8	9	4	9	8	9	9	9	9	9	9	9	9	9	2	2.29971	1.46456	1.889	0.441765	0.54675	0.597143	1.12175	1.13057	2.16125	3.5858	2.19216	0.491609	0.374785	0.331169	0.213096	0.196346	0.225544
315	390.127	390.126	390.128	353.595	353.138	354.211	72	0	2	2	6	3	3	6	3	1	4	4	4	1	4	3	3	1	3	3	1	0	4	4	4	3	0.278272	0.183014	0.219067	0.111932	0.12962	0.154157	0.160466	0.172571	0.602375	0.8365	0.52786	0.186654	0.136655	0.139507	0.127117	0.111042	0.123804
316	391.129	391.128	391.13	299.764	299.267	300.168	50	2	0	2	5	3	0	1	4	1	3	2	1	0	4	2	1	2	0	3	3	2	2	3	4	0	0.412783	0.257335	0.339375	0.0996704	0.0878918	0.107586	0.197234	0.189817	0.411142	0.604054	0.436355	0.0978992	0.0647972	0.0668947	0.0458163	0.0373607	0.0393502
317	394.886	394.885	394.888	484.86	479.285	495.898	263	8	7	8	6	9	9	9	9	7	9	9	9	6	8	9	9	9	9	9	9	9	9	9	9	3	4.30045	5.77504	7.91175	4.86909	2.95645	1.74062	2.68217	4.09572	1.91814	5.31749	8.5079	7.25409	1.90412	4.65845	2.23533	3.47881	1.86475
319	395.155	395.154	395.156	241.851	241.048	242.647	110	6	6	6	6	2	7	5	0	5	4	5	8	1	5	3	0	2	4	6	9	3	8	5	0	3	0.815083	0.509246	0.477728	0.278204	0.335434	0.433282	0.327262	0.465017	1.38777	1.82084	1.46935	1.62218	1.06016	1.20541	0.0629954	0.048723	0.0546804
320	395.191	395.19	395.193	335.382	334.973	336.205	61	0	4	0	5	0	3	0	1	0	5	6	7	1	6	0	0	0	0	0	6	0	8	1	5	2	0.607791	0.398409	0.492159	0.21763	0.207204	0.244033	0.413688	0.446588	0.444758	0.686819	0.433761	0.635943	0.541297	0.50579	0.114838	0.096361	0.0676923
321	395.889	395.887	395.89	484.466	480.075	488.741	93	2	1	5	1	3	2	3	5	1	2	3	5	2	4	2	3	4	4	4	5	6	5	4	3	3	1.31373	0.79219	0.989491	1.19433	0.798984	0.777791	0.380632	0.686729	0.410382	1.54209	0.928818	1.15129	0.793413	0.771433	0.257006	0.240564	0.218746
322	396.884	396.882	396.885	485.264	479.68	496.296	260	6	5	8	6	9	7	9	9	7	9	9	9	6	8	9	9	9	9	8	7	9	9	7	8	3	5.41605	1.62342	4.31875	0.965527	1.80698	3.03127	0.829966	0.374587	4.38136	3.40595	1.68019	4.93162	3.04708	1.57423	1.12994	1.97936	0.966894
323	397.886	397.885	397.888	483.675	480.475	488.344	82	3	0	2	2	3	3	6	4	2	6	3	3	4	2	5	1	5	4	3	0	2	3	4	3	1	0.718242	0.20409	0.544317	0.245421	0.444475	0.47567	0.421422	0.369282	0.621196	0.842369	0.493493	0.591452	0.426523	0.392695	0.150647	0.112803	0.11165
324	398.108	398.107	398.109	404.09	403.217	404.921	44	0	0	0	0	2	0	0	8	0	4	3	0	2	3	1	4	0	3	0	0	3	0	3	8	0	0.252495	0.184149	0.19983	0.0670354	0.0570485	0.08581	0.176947	0.1768	0.187766	0.303334	0.174678	0.156968	0.0977637	0.108517	0.0738748	0.0676812	0.0801691
326	399.092	399.091	399.094	263.262	262.179	264.347	216	8	9	9	9	9	9	9	8	9	9	9	9	6	9	8	9	9	9	9	9	9	9	9	9	3	3.08032	1.98184	2.39375	1.01451	1.03062	0.927084	1.98389	1.85097	2.82361	4.17006	2.79437	1.32786	0.986334	0.710523	1.33747	1.24226	1.24863
327	400.096	400.094	400.097	263.262	262.181	263.662	133	4	6	3	7	4	5	2	7	7	4	7	8	3	9	6	3	4	6	6	5	7	7	3	7	3	0.52552	0.386659	0.337895	0.242089	0.219267	0.273835	0.391048	0.224145	0.542152	0.761732	0.522033	0.234907	0.219054	0.201138	0.258852	0.228265	0.225429
330	403.124	403.123	403.124	294.961	294.493	295.808	37	1	0	3	0	0	1	2	3	0	3	0	0	0	2	0	1	0	3	3	0	0	1	3	9	1	0.475429	0.349914	0.408204	0.126978	0.133741	0.123362	0.14301	0.132134	0.242845	0.359983	0.242758	0.0539745	0.0341634	0.0462082	0.101309	0.0977616	0.0917444
336	406.075	406.074	406.076	190.255	189.173	191.056	51	0	8	2	1	2	2	2	0	3	5	4	0	3	3	6	0	0	0	4	3	0	3	0	0	0	0.133954	0.0789312	0.118442	0.111897	0.113569	0.105232	0.166464	0.162275	0.896643	1.40141	0.822732	1.92146	0.926971	1.51655	0.155198	0.130932	0.100357
338	409.207	409.205	409.207	395.575	395.08	396.126	24	1	5	0	1	0	0	0	0	0	0	1	2	2	3	0	0	0	0	0	5	0	3	0	1	0	0.518023	0.338214	0.445432	0.153151	0.145335	0.166874	0.594289	0.409924	0.529646	0.848584	0.392899	1.04753	0.633768	0.709846	0.146838	0.122806	0.131635
345	411.105	411.104	411.106	353.268	352.468	354.057	49	0	6	3	7	1	3	1	1	0	1	0	6	0	2	0	1	0	2	2	0	4	6	1	0	2	0.399293	0.263754	0.375194	0.20268	0.204796	0.247712	0.274059	0.248853	0.57968	1.21584	0.473897	0.296463	0.234115	0.225976	0.159149	0.154136	0.144475
344	411.105	411.103	411.107	299.761	298.868	300.567	163	5	3	6	8	5	7	6	9	8	7	8	7	4	5	5	8	8	9	8	5	8	6	6	8	3	1.45555	0.803367	1.18764	0.342013	0.304821	0.398978	0.592308	0.518464	1.07797	1.69133	1.14773	0.287914	0.240477	0.180363	0.169749	0.139829	0.13769
346	411.126	411.125	411.127	712.335	711.538	713.149	175	7	9	6	7	8	6	8	7	8	6	8	9	5	8	8	7	8	7	6	7	8	6	7	7	2	0.665526	0.657015	0.590394	0.499021	0.55121	0.596866	0.557535	0.509724	0.697306	0.850465	0.606263	0.689	0.407815	0.51101	0.235034	0.143582	0.125534
349	412.128	412.127	412.13	712.339	711.933	713.11	65	1	4	1	4	3	2	2	2	2	1	5	4	0	3	3	4	2	4	2	4	4	2	2	3	1	0.428726	0.222453	0.273782	0.258407	0.246034	0.276067	0.244697	0.240531	0.262883	0.463924	0.219657	0.344205	0.245257	0.24378	0.0763874	0.0659234	0.0622847
352	416.12	416.118	416.121	335.845	335.377	336.682	138	2	4	6	7	6	8	4	7	7	4	3	8	0	8	7	9	3	3	5	8	6	9	5	6	3	0.31989	0.1703	0.247571	0.344391	0.352843	0.422408	0.643262	0.617374	1.06927	1.43961	0.916958	0.540973	0.495614	0.444805	0.0570621	0.0415679	0.0461595
354	417.139	417.138	417.14	260.073	258.991	261.269	214	8	9	8	9	9	9	9	9	9	8	8	9	6	9	8	9	9	9	9	8	9	8	9	9	3	5.47786	4.18557	4.77579	2.18284	1.96905	2.51427	2.85522	2.79144	2.39038	3.93479	2.01161	0.558783	0.443568	0.487189	0.808732	0.691385	0.704745
356	418.143	418.141	418.144	260.073	258.992	260.871	186	7	5	6	6	8	9	7	9	9	8	5	7	4	9	5	9	8	9	7	9	9	9	9	9	3	1.07269	0.82147	0.855947	0.483025	0.496217	0.315892	0.608751	0.589335	0.495802	0.486111	0.503906	0.159961	0.141553	0.114983	0.159787	0.151378	0.114129
359	419.134	419.133	419.135	336.176	335.386	336.674	111	6	0	4	5	2	8	3	6	7	6	5	6	0	3	4	8	3	6	0	2	6	4	6	7	3	1.27029	0.463267	0.969412	0.557859	0.502177	0.624079	0.356148	0.455928	0.375211	0.526081	0.353914	0.198275	0.185927	0.13005	0.107935	0.0846792	0.0802564
360	419.145	419.144	419.146	260.073	259.39	260.472	29	2	0	0	0	0	0	0	3	0	2	0	1	0	1	0	2	0	2	0	2	4	3	1	5	1	0.295656	0.174921	0.209044	0.0965466	0.0990139	0.104421	0.118045	0.120881	0.137165	0.162021	0.114343	0.0362175	0.0399094	0.0343472	0.0370739	0.0292739	0.0312588
362	420.045	420.044	420.046	233.479	232.68	234.28	200	8	9	7	9	9	6	9	8	6	9	9	6	6	9	9	6	9	9	9	9	6	9	9	8	3	0.868462	0.485922	0.605855	2.9879	3.06439	3.27667	6.06376	8.3776	4.02397	6.10182	3.88982	8.63521	6.38762	5.92469	0.214276	0.16138	0.182101
363	420.187	420.185	420.188	392.473	391.477	393.568	211	7	8	9	9	9	9	9	9	8	9	9	9	6	9	9	8	8	9	9	9	9	7	8	8	3	1.10929	0.965566	1.2543	0.449506	0.891066	1.20944	1.15543	0.987947	1.0461	1.7154	0.678673	1.59922	0.590786	0.926987	0.25433	0.277766	0.216085
365	421.048	421.046	421.049	233.478	233.063	234.677	135	4	6	6	7	7	2	5	4	2	6	6	3	5	8	8	3	6	3	5	8	6	9	7	6	3	0.162686	0.103666	0.108474	0.619622	0.54165	0.525964	1.50498	1.34648	0.625693	1.01111	0.683207	1.34556	1.0168	0.898221	0.0348529	0.0309674	0.0285095
366	421.164	421.163	421.165	289.855	289.359	290.275	19	0	4	0	0	0	0	0	0	0	0	0	1	0	2	0	0	0	0	2	6	0	4	0	0	0	0.290633	0.170852	0.221719	0.137667	0.131873	0.150425	0.136234	0.113168	0.406629	0.837513	0.46286	0.466947	0.312291	0.338431	0.0902927	0.075532	0.0737486
367	421.19	421.189	421.191	392.563	391.96	393.027	79	2	1	3	3	2	5	4	4	4	3	2	1	3	3	7	2	5	4	3	1	6	2	5	3	1	0.354568	0.23369	0.307412	0.231892	0.251576	0.277046	0.279258	0.226725	0.281032	0.484215	0.26606	0.303859	0.220305	0.234812	0.078968	0.0731353	0.0543259
368	422.042	422.041	422.044	233.479	233.071	234.279	92	3	4	5	4	5	0	3	2	3	6	6	0	4	7	6	2	6	1	0	5	1	6	3	4	3	0.161183	0.0968752	0.121349	0.439221	0.494186	0.538352	1.30168	0.994503	0.653921	0.780268	0.613236	1.26608	0.824424	0.492128	0.0393829	0.0266279	0.0280716
369	423.045	423.044	423.046	233.876	233.469	234.278	17	0	0	0	0	1	0	0	0	0	5	3	0	1	2	1	0	1	0	0	0	0	3	0	0	0	0.0451159	0.0210148	0.0295287	0.076156	0.0600769	0.0914135	0.203558	0.212681	0.0937251	0.123831	0.0932624	0.205224	0.148996	0.139679	0.0080539	0.00654793	0.00637176
370	423.186	423.185	423.187	342.152	341.337	342.671	36	0	0	4	0	2	3	0	1	1	3	3	3	0	1	1	0	0	2	5	0	3	3	0	1	0	0.182468	0.109589	0.139317	0.0694005	0.0681139	0.0752121	0.312602	0.267215	0.470901	0.742297	0.40825	0.421188	0.312856	0.312311	0.104872	0.0971983	0.0992377
372	427.218	427.216	427.219	315.715	315.309	316.365	59	0	6	2	3	3	2	3	4	0	2	1	0	0	3	4	2	2	3	5	4	2	3	0	2	2	0.114286	0.0680744	0.0985572	0.141623	0.148544	0.165042	0.274707	0.295327	0.866514	1.72678	0.978216	0.397219	0.38303	0.368185	0.175834	0.194328	0.186523
375	430.09	430.088	430.091	329.401	328.206	331.022	203	8	8	8	8	8	8	8	8	6	9	8	8	4	8	7	9	7	8	7	9	8	9	9	7	3	0.896215	0.989546	1.25953	0.931959	0.698526	1.01057	1.20948	1.20033	2.69896	5.38775	3.58188	2.2925	2.04506	1.2605	0.415118	0.299631	0.397499
377	431.093	431.092	431.094	246.521	245.725	247.317	47	0	2	1	2	1	2	0	4	1	4	3	1	2	2	0	0	0	3	6	3	3	1	0	5	1	0.531769	0.297161	0.36684	0.140873	0.113659	0.146885	0.274209	0.288227	0.413182	0.81687	0.656653	0.107652	0.0860195	0.0823679	0.0900249	0.0779387	0.0803049
376	431.097	431.096	431.098	329.401	328.604	330.227	231	8	9	9	9	9	9	9	9	9	9	9	9	6	9	8	9	9	9	9	9	9	9	9	9	3	3.34642	2.45142	4.0761	3.61805	2.17845	2.655	3.78038	3.67519	6.11614	10.4089	7.41252	6.52673	4.74703	3.38973	0.586293	0.676859	0.900826
378	431.097	431.095	431.099	467.406	466.927	468.185	164	0	8	9	8	5	6	8	7	6	7	8	9	2	5	5	5	4	7	8	9	9	8	7	9	3	0.858594	0.587427	0.763077	0.411622	0.412354	0.455658	0.457575	0.468206	2.93343	4.67059	2.44176	1.06055	0.340996	0.591599	0.592138	0.414418	0.3924
379	431.134	431.133	431.135	470.509	469.284	471.724	45	0	1	0	0	0	0	3	7	0	3	3	0	0	3	0	0	0	3	2	0	2	2	3	7	1	0.915105	0.554452	0.720525	0.353484	0.312363	0.323777	0.415641	0.37518	2.79688	4.14447	2.29673	0.775311	0.605976	0.532787	0.13769	0.392307	0.387808
380	432.101	432.099	432.102	329.401	328.589	330.618	211	5	9	9	9	9	9	9	9	7	9	9	9	6	9	9	9	8	9	8	9	9	9	9	9	3	0.936952	0.614568	0.949943	0.855109	0.591158	0.696959	0.933757	0.82317	1.47257	2.42801	1.62645	1.43407	1.11466	0.733239	0.16777	0.228927	0.140729
381	432.101	432.099	432.102	467.327	466.929	467.798	69	0	4	6	5	0	4	3	4	1	1	2	6	0	4	2	1	2	6	5	1	4	3	2	1	2	0.188508	0.132703	0.189766	0.0996137	0.109496	0.0982925	0.0973737	0.0969649	0.550534	1.31005	0.934042	0.287664	0.214879	0.223531	0.142771	0.105947	0.0954917
382	432.137	432.137	432.138	470.916	470.515	471.32	22	0	1	0	0	0	0	0	6	0	3	0	0	0	2	0	0	0	3	1	0	0	0	0	6	0	0.236275	0.157455	0.215728	0.102045	0.112215	0.101033	0.106589	0.10423	0.719023	1.36689	0.884658	0.268137	0.205546	0.194505	0.0514003	0.128492	0.116206
383	433.103	433.101	433.104	329.401	329.002	329.807	76	0	3	5	5	2	5	3	3	3	5	2	4	1	4	2	3	3	2	5	4	2	2	2	5	1	0.158182	0.127661	0.190546	0.150045	0.111702	0.138644	0.184981	0.161859	0.247737	0.460949	0.318009	0.261393	0.2067	0.14705	0.041634	0.0431689	0.0460948
384	434.061	434.06	434.062	284.87	283.797	285.536	187	8	6	8	7	9	3	8	9	3	9	9	3	6	9	8	8	9	7	8	9	5	9	8	9	3	1.03484	0.70298	0.950727	0.59382	1.04556	1.16615	1.88717	2.73105	3.03853	4.5789	2.96199	2.2165	2.1821	1.68934	0.0942405	0.0756271	0.0781936
385	434.208	434.207	434.209	286.275	285.818	286.72	24	0	0	0	0	0	1	0	3	1	3	0	0	0	1	0	0	0	3	0	0	0	4	0	8	0	0.477447	0.330124	0.351394	0.225523	0.247943	0.286867	0.111174	0.129468	0.301393	0.40984	0.277911	0.0620917	0.0557462	0.0621275	0.0502164	0.0458764	0.0442519
388	435.064	435.063	435.065	284.748	284.248	285.182	74	2	3	1	1	5	0	2	2	1	5	6	0	1	8	6	1	3	3	0	5	3	9	3	3	1	0.206741	0.155194	0.163395	0.189893	0.191377	0.21079	0.498571	0.482033	0.491676	0.797968	0.503791	0.549038	0.413694	0.429435	0.0185697	0.0115777	0.0124817
389	436.04	436.039	436.041	73.3244	71.6924	74.5368	195	6	9	8	9	9	7	9	6	3	9	8	4	6	9	9	2	8	9	9	8	7	9	9	6	3	0.688677	0.419056	0.413131	0.598758	0.515666	0.658959	1.9695	2.3042	3.38477	5.45836	3.63927	1.5656	1.28554	1.45096	0.103789	0.212037	0.196686
390	436.058	436.057	436.059	284.747	284.248	285.143	32	2	1	0	0	2	0	1	0	0	5	5	0	0	2	3	0	1	0	0	0	3	5	2	0	0	0.181734	0.135173	0.176111	0.164245	0.158873	0.194638	0.312849	0.373781	0.498313	0.687575	0.349303	0.517533	0.387825	0.405902	0.0131672	0.0145678	0.0129256
391	437.043	437.042	437.044	73.3229	72.5039	74.1094	100	1	3	4	4	7	1	3	1	3	6	4	2	3	7	7	1	5	5	7	3	6	7	6	3	1	0.112916	0.0797747	0.0981951	0.111934	0.117461	0.124831	0.388401	0.415508	0.641433	0.588941	0.59056	0.32331	0.228744	0.247229	0.0423032	0.0371893	0.0365695
393	437.202	437.2	437.203	394.806	393.824	395.649	191	5	8	9	9	6	9	8	9	7	8	9	7	4	9	7	9	6	8	7	8	9	9	7	9	3	1.30741	0.730929	0.642785	0.418784	0.417209	0.460934	0.956537	0.9559	0.924392	1.53964	1.088	1.97701	1.33875	1.51652	0.304249	0.475035	0.415136
394	438.205	438.203	438.207	394.8	388.055	395.35	62	1	4	0	4	1	2	1	4	1	3	4	1	2	5	6	0	0	3	1	4	3	5	1	4	1	0.294476	0.170274	0.25684	0.0916887	0.0940812	0.1077	0.283753	0.229905	0.257213	0.351412	0.266362	0.448654	0.362992	0.339853	0.0876964	0.0773466	0.0659582
398	441.048	441.047	441.05	246.52	245.434	247.716	116	2	5	5	7	6	2	2	7	6	5	3	6	2	3	4	1	2	7	7	7	8	5	4	8	2	0.693312	0.383007	0.343705	0.179221	0.121065	0.171867	0.391781	0.36589	1.02908	1.2033	0.770448	0.135173	0.13221	0.107374	0.0917112	0.108617	0.0931945
406	446.045	446.044	446.046	340.683	338.977	342.174	224	8	8	9	9	9	9	9	9	9	9	9	9	6	9	9	9	9	9	8	9	7	9	9	9	3	18.0329	10.9715	14.7829	7.07964	6.54751	7.93214	14.3471	12.5146	13.0841	20.1217	13.3563	7.07531	5.59731	5.5128	0.369296	0.13165	0.32713
407	446.085	446.083	446.086	308.003	307.207	309.221	211	8	9	9	9	9	9	7	9	6	8	9	8	6	8	9	9	8	8	9	8	9	8	8	7	3	1.47143	0.837609	1.33857	0.626663	0.871967	1.33392	1.95181	1.63265	4.5578	6.9121	4.17363	2.50486	1.91209	1.05782	0.354952	0.361277	0.358103
410	447.051	447.05	447.053	340.687	338.977	342.174	212	8	6	9	7	9	8	9	9	9	9	9	4	6	9	9	9	9	9	9	9	6	9	9	9	3	11.5708	6.98812	8.37211	4.31019	4.06309	4.47729	8.73913	7.45564	7.50519	11.2433	7.88984	3.95057	3.18281	3.26217	0.220595	0.215349	0.191918
412	447.052	447.052	447.054	323.077	322.21	323.539	19	0	0	3	0	0	1	1	1	0	0	0	0	0	0	0	7	0	0	0	0	3	0	1	2	0	0.334241	0.206541	0.336668	0.278346	0.169616	0.232117	0.361055	0.42124	0.616304	0.876046	0.790396	0.185575	0.136327	0.0847538	0.0258426	0.0190598	0.0256819
411	447.053	447.052	447.054	253.696	252.612	255.29	227	8	8	9	9	9	9	9	8	9	9	9	9	6	9	9	9	9	9	9	9	9	9	9	9	3	10.2386	6.49839	8.1737	5.1991	5.32335	5.51481	8.19216	7.68572	10.9862	18.2301	12.6672	13.8584	11.4146	10.8579	0.223696	0.191227	0.178386
413	447.092	447.091	447.093	308.003	307.191	310.439	225	8	9	9	9	9	9	9	9	8	8	9	9	6	8	9	9	9	8	9	9	9	9	9	9	3	2.78554	1.51023	2.61923	1.91941	1.65649	2.39598	3.20155	2.75989	4.6264	6.10881	4.19599	3.77926	2.92648	1.21629	0.742378	0.531933	0.627809
416	447.092	447.091	447.093	379.799	378.879	381.206	108	3	4	5	7	6	3	0	6	6	6	2	4	0	3	5	2	3	7	9	1	7	3	4	8	3	0.702773	0.441251	0.681348	0.0583025	0.0421829	0.0623987	0.402063	0.394718	1.23252	2.57059	1.68899	0.126272	0.0860953	0.0860917	0.0703799	0.116924	0.100148
415	447.092	447.091	447.094	422.286	421.117	424.583	150	0	8	8	8	6	9	8	7	5	6	6	9	0	3	6	3	3	8	9	5	7	5	9	5	3	0.4175	0.303873	0.336822	0.329303	0.342071	0.359114	0.358065	0.362629	6.28327	9.9093	6.34178	0.888648	0.75167	0.592583	0.489659	0.436512	0.444417
414	447.093	447.091	447.093	329.401	328.206	330.227	228	8	9	9	9	9	9	9	9	9	9	9	9	6	9	9	9	9	9	8	9	9	9	9	9	3	5.08506	3.39022	5.4928	4.7341	2.76375	4.0031	5.35958	4.1374	7.5769	10.9581	8.21218	8.3535	6.28838	4.33061	1.09143	1.05526	1.21549
418	448.046	448.041	448.048	340.255	338.577	341.876	59	4	0	1	1	3	0	0	1	1	2	8	0	2	4	5	2	2	1	0	4	3	2	5	6	1	2.05561	0.4909	1.42048	0.496378	0.70317	0.707521	1.24367	1.01425	1.1474	2.20474	1.21136	0.745603	0.453467	0.459998	0.0291155	0.0284778	0.0233338
419	448.056	448.055	448.057	253.696	253.011	254.891	207	8	7	9	9	9	8	9	9	9	9	9	7	6	9	9	9	9	8	9	9	7	9	9	9	3	1.59864	1.28126	1.5855	1.05876	1.05228	1.20225	1.66813	1.5142	2.40062	3.73047	2.53534	2.77827	2.1877	2.19764	0.0446525	0.0431836	0.03774
420	448.077	448.075	448.078	340.284	338.577	341.355	222	8	8	9	9	9	9	9	9	9	9	9	7	6	9	9	9	9	9	9	9	9	9	9	9	3	13.679	8.63884	10.6132	5.48759	6.24531	8.08041	13.8005	12.9231	12.6649	19.2909	11.0267	19.5266	15.048	14.5612	0.168345	0.174236	0.131205
422	448.095	448.094	448.097	308.003	307.191	309.221	178	4	8	7	9	9	8	7	9	5	7	6	9	3	6	7	7	9	9	7	6	8	8	8	8	3	0.715347	0.360283	0.478009	0.591919	0.415497	0.561594	0.5659	0.650334	1.18668	1.28751	0.909925	0.921449	0.678154	0.441108	0.171967	0.151642	0.11651
424	448.096	448.095	448.097	379.616	379.227	381.004	39	0	2	3	2	1	1	0	2	1	3	1	1	0	0	0	1	2	5	3	0	4	3	0	4	0	0.238465	0.17115	0.208733	0.024153	0.0279224	0.0372496	0.105211	0.094315	0.443178	0.655618	0.438187	0.0499692	0.0362794	0.0547509	0.0281776	0.0236602	0.0302134
423	448.096	448.095	448.097	422.048	421.5	423.387	62	0	6	4	7	1	5	2	2	4	1	2	6	0	1	1	0	1	5	6	1	3	1	1	1	1	0.108495	0.0573951	0.0946502	0.0770435	0.084194	0.0891468	0.0853967	0.0898396	1.51401	2.2556	1.52133	0.205519	0.161659	0.169953	0.121548	0.101113	0.105479
421	448.096	448.095	448.097	329.401	328.605	331.023	214	8	8	9	9	9	9	9	9	7	9	9	9	6	9	9	9	9	9	9	9	9	9	9	9	3	1.19007	0.806805	1.26083	1.14696	0.788705	0.937161	1.22548	1.07155	1.68408	2.76543	1.98394	1.95075	1.43757	1.01127	0.337353	0.301563	0.3148
427	449.049	449.047	449.051	340.558	339.362	341.731	110	5	3	1	3	6	0	2	9	0	6	4	2	6	6	6	4	5	1	2	5	5	8	5	9	3	0.837052	0.293732	0.480018	1.37106	1.32489	1.50367	0.926417	0.477711	0.559382	0.744611	0.380419	3.32387	2.47908	2.40825	0.0322637	0.0352318	0.0308517
426	449.051	449.05	449.053	253.696	252.895	254.891	161	7	5	5	4	8	2	6	7	6	9	8	3	4	8	9	3	9	5	7	9	4	9	8	7	3	0.951206	0.478347	0.794172	0.503307	0.402503	0.643319	0.677313	0.479095	1.33777	2.01539	1.24303	0.676385	1.19901	1.15719	0.0219246	0.0118093	0.021826
428	449.079	449.078	449.081	340.26	338.977	341.153	196	8	6	8	7	9	5	9	9	7	9	9	5	6	9	9	9	9	9	8	9	7	9	9	9	3	2.48784	1.53801	1.85806	1.39034	1.25806	1.55077	2.34617	2.3206	2.02217	3.24466	2.11674	3.45174	2.3803	2.50583	0.0318589	0.0307384	0.0313787
430	449.098	449.096	449.099	308.003	307.597	308.686	46	1	3	0	5	1	1	2	3	1	2	2	2	0	1	2	2	3	3	4	1	1	3	1	2	0	0.123433	0.0786084	0.124687	0.160541	0.0875414	0.118736	0.150632	0.129663	0.20603	0.309415	0.166028	0.183658	0.141557	0.0744002	0.0371846	0.0364203	0.0277333
429	449.098	449.097	449.099	329.401	328.603	329.814	108	0	4	5	6	5	1	5	4	3	4	6	4	1	3	4	6	7	4	8	4	6	3	8	6	1	0.571884	0.369127	0.546603	0.379374	0.337896	0.339211	0.349081	0.323785	0.347772	0.657851	0.475807	0.375354	0.313322	0.217537	0.0896357	0.0809158	0.0905987
432	450.053	450.052	450.054	253.695	253.296	254.096	35	0	1	0	0	3	0	2	2	0	0	2	1	0	4	3	0	4	2	1	2	1	5	1	0	1	0.186608	0.109239	0.131973	0.0993632	0.111557	0.104472	0.171769	0.15726	0.253	0.419853	0.247687	0.245889	0.208844	0.197976	0.00449398	0.00540261	0.00608393
431	450.056	450.054	450.058	136.377	133.587	137.964	108	2	4	3	4	6	0	4	6	3	6	5	0	4	7	6	0	3	5	6	3	5	8	4	4	3	0.535327	0.363574	0.469214	0.302107	0.282074	0.31004	0.58645	0.529362	1.83901	1.39738	1.95843	0.747883	0.640374	0.540503	0.166561	0.149723	0.146539
433	450.074	450.073	450.075	340.178	338.177	341.884	172	7	6	4	5	9	2	7	8	3	9	8	3	6	9	8	9	9	9	6	9	5	8	8	9	3	2.05256	1.25198	1.58938	1.12086	1.14963	1.16553	1.99708	1.47727	1.33818	2.78932	1.00796	2.81771	1.92829	2.04771	0.0274133	0.027635	0.0300441
435	451.059	451.058	451.06	136.382	133.969	137.182	64	1	4	2	1	3	0	1	5	2	5	2	0	0	6	4	0	2	4	6	1	4	5	4	1	1	0.10425	0.062606	0.0641689	0.0536975	0.045953	0.0518374	0.14942	0.14665	0.30894	0.504872	0.355992	0.126811	0.10401	0.116998	0.0283524	0.0239522	0.0248115
437	451.07	451.069	451.071	426.592	425.759	428.084	35	0	4	0	2	1	6	0	0	0	0	0	6	0	5	0	0	1	0	0	4	0	4	0	0	1	0.579045	0.343221	0.431983	0.534052	0.551409	0.612339	0.664354	0.565025	0.619127	1.46071	1.08737	1.23124	0.977495	1.0322	0.234817	0.212768	0.134577
436	451.07	451.068	451.071	430.604	428.302	432.046	60	1	5	5	4	3	1	3	0	0	3	0	4	0	4	0	0	2	3	3	4	3	6	2	0	3	0.760123	0.421611	0.535387	0.589747	0.585907	0.675969	0.353328	0.686587	0.568641	1.87585	1.26287	1.78209	1.11225	1.25512	0.179044	0.21083	0.218328
438	451.076	451.075	451.078	340.16	339.083	341.073	53	1	3	0	2	3	0	1	3	0	5	4	1	1	7	3	4	0	1	1	3	2	4	0	3	1	0.332167	0.180913	0.300519	0.226991	0.186503	0.230428	0.300053	0.311329	0.327494	0.507237	0.303795	0.468824	0.412059	0.37037	0.00824713	0.00538404	0.00740118
439	451.218	451.216	451.219	447.896	446.811	449.111	153	4	9	5	8	4	7	4	7	8	6	7	6	6	9	8	0	4	6	6	9	6	9	5	5	3	1.10497	0.645745	0.801413	0.311016	0.302437	0.33714	1.39682	1.59328	0.739777	1.84324	0.863175	3.19282	2.5512	2.37678	0.181552	0.230198	0.354237
440	451.328	451.326	451.329	348.576	347.631	349.564	155	8	6	3	8	6	8	5	7	6	4	5	9	3	5	6	2	5	8	6	9	6	6	9	8	3	1.34511	0.614762	1.09475	0.757037	0.794424	0.883616	0.728308	0.50187	0.3101	0.523648	0.346057	0.877471	0.765537	0.71438	0.286944	0.399917	0.333301
441	452.073	452.07	452.074	428.902	426.094	431.483	46	0	5	0	3	2	6	1	0	0	2	0	6	0	4	0	0	1	2	3	4	2	3	1	0	1	0.163232	0.100875	0.145691	0.157072	0.14497	0.204134	0.198059	0.199089	0.204193	0.463256	0.316288	0.457538	0.346473	0.345181	0.0690496	0.0617722	0.0633925
442	452.221	452.22	452.222	447.901	446.812	448.768	34	0	5	1	2	0	2	1	0	1	1	4	1	2	5	1	0	1	0	0	1	0	3	0	2	1	0.290863	0.162335	0.223745	0.0587158	0.0750121	0.075289	0.399671	0.371568	0.32087	0.4714	0.32023	0.729663	0.421884	0.571975	0.0997741	0.0870747	0.094233
443	452.277	452.276	452.279	681.064	680.278	681.888	198	7	6	8	6	9	9	9	8	6	9	8	9	4	8	9	9	9	9	9	9	8	9	6	9	3	0.691534	0.553988	0.854309	0.857597	1.05984	0.701713	1.58696	1.55349	0.679691	1.1378	0.787348	3.379	3.126	3.28418	0.0171424	0.0134343	0.0118643
444	452.331	452.33	452.333	348.813	348.373	349.307	77	4	3	0	5	5	0	2	3	2	1	3	3	1	2	3	1	2	5	3	9	4	3	5	5	3	0.398451	0.240045	0.349799	0.242351	0.242622	0.250314	0.254492	0.23704	0.0994053	0.133021	0.100476	0.249569	0.230842	0.213585	0.0764185	0.126249	0.116082
446	453.012	453.011	453.012	263.461	262.863	264.056	14	0	0	0	0	0	0	0	0	3	1	2	0	3	3	0	0	0	0	0	0	0	0	0	1	0	0.285958	0.15931	0.207833	0.0953391	0.0994144	0.100429	0.15267	0.148067	0.214049	0.302721	0.202914	0.106981	0.0748527	0.0730234	0.106337	0.0867878	0.0950292
447	453.116	453.114	453.117	359.037	358.083	359.681	64	1	3	1	2	3	0	3	7	1	3	3	0	1	3	1	3	1	3	4	0	3	4	3	9	1	0.797371	0.390922	0.606142	0.169283	0.212508	0.235387	0.246426	0.277806	0.609931	0.872912	0.880215	0.0962228	0.0603719	0.084813	0.104737	0.0968386	0.103645
448	453.116	453.115	453.117	368.387	367.617	368.793	36	0	0	2	0	0	1	0	7	0	3	2	0	0	1	0	3	0	3	2	0	0	4	1	6	1	0.788596	0.474628	0.697821	0.183433	0.201625	0.193522	0.195309	0.181559	0.390368	0.610523	0.398915	0.0709737	0.0590432	0.0816428	0.0908716	0.0919269	0.0853215
449	453.281	453.279	453.282	681.06	680.651	681.486	113	3	5	2	4	6	6	6	3	0	4	3	7	1	4	5	3	6	6	8	6	2	8	5	7	3	0.209367	0.145538	0.218628	0.218492	0.289566	0.318262	0.404908	0.427102	0.162436	0.323259	0.197646	0.740135	0.723629	0.559531	0.00503277	0.00672984	0.00442434
451	454.283	454.282	454.285	681.066	681.043	681.872	12	0	0	0	0	0	1	0	0	0	0	1	0	0	1	1	1	1	0	1	1	1	0	0	1	2	0.0594779	0.0248103	0.0439104	0.0539382	0.0389126	0.0591287	0.0761755	0.0879878	0.0433449	0.0483259	0.0366673	0.132126	0.123604	0.14892	0.00215999	0.00232653	0.00215435
452	458.102	458.1	458.103	588.666	586.776	590.244	175	8	3	7	6	9	3	8	9	5	9	7	3	5	9	5	9	7	9	7	8	6	8	9	9	3	1.54202	1.15251	0.980597	1.23461	1.37382	1.6317	0.861499	0.901881	1.57289	2.59611	2.06594	0.33867	0.290831	0.298963	0.120945	0.0998944	0.116592
453	459.105	459.104	459.107	589.023	587.151	589.838	99	5	0	4	3	3	2	5	7	1	6	5	0	1	8	4	6	5	7	4	3	4	6	3	6	1	0.468089	0.283775	0.390757	0.338923	0.385485	0.424778	0.224685	0.249887	0.453262	0.747234	0.497789	0.0990612	0.0710908	0.0751694	0.0294489	0.02614	0.031228
454	460.1	460.099	460.102	335.376	334.579	336.261	138	1	5	4	9	8	5	4	8	6	6	2	8	2	3	5	7	6	7	7	5	7	7	4	8	2	0.41094	0.234039	0.28037	0.24183	0.212892	0.210122	0.472487	0.482152	1.67058	2.8089	1.35577	0.637795	0.35544	0.331707	0.110605	0.122587	0.128482
455	461.108	461.106	461.11	335.382	334.184	337.388	223	6	9	8	9	9	9	9	9	6	9	9	9	6	8	9	9	9	9	9	8	9	9	9	9	3	1.80071	1.22404	1.54752	1.19808	0.966547	1.29212	2.60354	1.31449	5.98785	11.0067	7.48494	3.02399	1.45003	1.62847	0.672785	0.612395	0.589108
456	462.04	462.039	462.041	310.393	307.605	311.985	36	0	0	0	0	3	0	0	4	0	1	3	0	0	3	0	3	0	0	0	3	0	3	3	6	0	1.35961	0.848378	0.996361	0.746948	0.696281	0.720697	1.24219	1.1242	0.964284	1.43632	0.921895	0.673464	0.557396	0.495131	0.0287169	0.0289047	0.0220451
457	462.093	462.091	462.094	399.009	397.905	404.007	231	8	9	9	9	9	9	9	9	9	9	9	9	6	9	9	9	9	9	9	9	9	9	9	9	3	107.725	63.8009	83.7492	55.7275	63.3446	70.2628	105.675	105.098	97.9006	148.086	97.9473	147.679	116.869	111.556	1.34294	1.16203	1.09727
458	462.111	462.11	462.113	335.379	334.574	336.345	186	4	8	7	9	9	7	8	9	6	8	6	8	5	7	6	9	8	9	9	8	9	8	6	9	3	0.471686	0.288805	0.378691	0.319222	0.245542	0.314095	0.655995	0.572814	1.73633	2.73104	1.76727	0.751155	0.497548	0.320316	0.134356	0.148599	0.124183
459	462.127	462.125	462.128	398.891	398.273	399.683	87	2	4	0	3	4	0	4	4	0	4	6	2	3	6	7	2	3	3	0	7	3	5	3	9	3	93.7641	58.2672	74.7808	56.5524	55.9924	60.7086	0.620261	0.68265	0.392023	135.231	87.491	0.838194	0.671626	0.666796	1.14754	1.03927	1.03332
460	462.183	462.181	462.184	398.903	397.844	400.101	170	7	6	3	6	9	1	6	9	6	7	8	3	6	8	9	6	9	6	7	9	6	9	9	9	3	1.9476	1.21616	1.66258	1.12998	1.09555	1.20415	2.7717	3.00493	2.04424	3.28917	1.98234	3.9799	3.34089	3.23523	0.00807485	0.00668864	0.00592439
461	462.541	462.54	462.543	310.593	307.605	311.421	28	0	0	0	0	1	0	0	4	0	1	3	0	0	3	0	2	0	0	0	3	0	3	2	6	0	0.569268	0.343946	0.392023	0.314633	0.330347	0.32638	0.522027	0.457385	0.423102	0.608925	0.420312	0.291257	0.214343	0.230734	0.0152673	0.0121851	0.0135293
463	463.048	463.046	463.05	272.629	271.81	273.819	118	1	3	4	3	5	0	5	9	2	5	5	3	0	9	4	4	3	6	5	8	6	9	5	9	3	0.527319	0.312667	0.415697	0.20883	0.196554	0.26576	0.672637	0.567053	0.999131	1.4203	0.651078	0.259474	0.194087	0.182268	0.00709901	0.00649396	0.00557905
462	463.048	463.047	463.049	181.991	180.788	182.795	150	5	6	2	4	8	0	6	7	6	9	8	3	6	6	7	4	9	5	4	9	6	8	7	8	3	1.80428	0.768538	1.10466	0.489549	0.499576	0.493996	0.953351	0.820358	0.908825	0.998502	0.786696	1.5389	0.918514	1.09833	0.0149935	0.011937	0.0106465
465	463.087	463.086	463.089	352.467	351.949	353.34	107	1	3	3	9	6	3	0	6	6	5	0	6	0	3	3	0	5	8	9	6	8	3	3	4	3	0.591278	0.34454	0.304328	0.134414	0.112666	0.171001	0.449209	0.46562	5.37958	7.80106	3.35592	0.125733	0.0914984	0.106423	0.0973394	0.0573197	0.0559653
464	463.087	463.086	463.089	308.003	307.191	309.596	213	8	9	9	9	9	8	8	8	6	8	8	9	6	8	8	8	9	9	9	7	8	9	9	9	3	0.863112	0.511025	0.715532	1.19131	0.396405	0.599077	1.07499	0.903691	1.56527	2.06562	1.19922	1.53592	1.11057	0.338963	0.25259	0.237636	0.194843
466	463.095	463.094	463.097	398.976	398.301	399.497	217	8	9	9	9	9	9	9	9	9	9	9	9	6	9	9	9	9	9	9	9	9	9	9	9	3	18.8382	11.555	14.4038	11.2974	11.114	12.4281	19.3677	18.6043	17.345	25.8948	17.2139	26.6572	20.906	19.8558	0.268888	0.224402	0.179374
467	463.114	463.113	463.115	335.38	334.977	335.877	42	0	2	2	4	2	0	1	2	2	1	0	1	0	3	0	1	3	2	3	5	1	0	2	3	2	0.142187	0.0753623	0.0876129	0.0759012	0.0700924	0.0780776	0.124632	0.121151	0.352844	0.540808	0.364809	0.166148	0.113345	0.10186	0.0303454	0.0401075	0.035779
469	463.145	463.144	463.147	368.39	367.048	369.457	196	6	7	7	8	8	9	7	9	7	8	7	9	5	9	8	8	8	9	8	4	9	7	9	9	3	33.7815	19.6375	25.1827	5.84489	6.06696	6.13282	6.24163	4.96182	15.0863	20.812	14.5437	1.88263	1.47567	1.22041	3.82279	1.80339	3.29685
468	463.145	463.144	463.146	358.879	357.599	359.886	222	8	9	7	9	9	6	9	9	9	9	9	9	5	9	9	9	9	9	9	9	9	9	7	7	3	37.0235	21.8833	27.729	7.64344	9.61919	8.18997	10.5638	10.6033	38.0263	76.2687	40.7773	1.34523	3.29356	1.63095	5.14962	6.36615	4.87682
471	463.235	463.234	463.236	368.391	368.104	368.958	19	0	0	0	0	0	0	0	3	0	3	0	0	0	1	0	0	0	3	0	0	0	0	0	9	0	0.169944	0.102654	0.126129	0.0286008	0.0240306	0.0283526	0.023241	0.0245654	0.0656951	0.0936461	0.0508466	0.0184166	0.0129426	0.0167705	0.0165062	0.0128418	0.0146347
470	463.236	463.234	463.236	358.884	358.61	359.285	24	0	2	1	0	0	0	0	3	0	3	0	0	0	2	0	0	0	2	3	0	0	2	0	6	0	0.255769	0.16313	0.19597	0.0369448	0.0317246	0.0346402	0.0576912	0.0422951	0.403531	0.472653	0.380075	0.0200341	0.0189438	0.0143833	0.0318249	0.0263674	0.0228598
472	464.051	464.05	464.052	181.995	181.185	182.397	74	4	3	0	3	3	0	4	0	2	5	4	3	2	3	6	1	2	1	1	7	3	7	3	5	2	0.527416	0.354974	0.275002	0.112636	0.140303	0.236844	0.215841	0.200765	0.224463	0.920709	0.428254	0.357871	0.281585	0.250059	0.0266282	0.0440649	0.0268766
473	464.072	464.069	464.073	187.467	186.772	188.657	201	8	8	9	9	9	4	9	8	8	9	8	8	5	9	8	6	9	9	8	9	8	9	9	9	3	2.34817	1.17831	2.00986	0.978822	0.87619	0.992853	1.4903	1.01109	2.22727	3.37083	1.29933	1.38017	1.28342	1.22454	0.300681	0.226211	0.23702
474	464.09	464.088	464.092	399.004	397.535	400.696	227	8	8	9	9	9	9	9	9	9	9	9	9	6	9	9	9	9	9	9	9	9	9	9	9	3	15.5437	9.55784	12.0446	7.89279	9.40813	10.1038	16.0285	15.329	14.4435	21.1037	12.459	21.985	17.5845	16.3244	0.220906	0.145766	0.135347
476	464.091	464.09	464.091	352.413	352.067	352.872	45	0	3	3	6	4	1	0	1	3	1	0	2	0	0	1	0	2	3	8	1	3	1	0	0	2	0.142755	0.184123	0.116735	0.0579441	0.0615879	0.0921165	0.149794	0.132312	1.29781	1.72959	1.26304	0.0408955	0.0285886	0.0469446	0.0490453	0.0137313	0.0306967
475	464.091	464.09	464.093	308.003	307.595	308.686	102	2	6	5	4	7	5	2	2	5	5	1	4	3	1	5	6	5	4	7	4	3	5	4	5	2	0.23719	0.131185	0.257564	0.265854	0.16865	0.206906	0.281586	0.249653	0.393767	0.54366	0.327193	0.370179	0.252563	0.158101	0.0632413	0.0550638	0.0560334
477	464.148	464.147	464.149	358.882	357.994	359.377	197	8	8	8	9	9	6	9	6	9	9	8	9	4	8	9	9	9	9	9	9	7	9	7	5	3	7.57184	4.45993	5.88843	1.64826	1.28519	1.69307	2.16021	2.12577	8.24779	11.9637	8.02292	0.59041	0.413324	0.284883	0.999785	0.928455	1.01407
478	464.148	464.147	464.15	368.385	367.719	369.078	166	5	4	7	8	8	9	4	8	7	7	7	7	4	9	7	7	7	9	5	4	7	7	8	8	0	7.10541	4.01461	5.25725	1.24554	1.1831	1.37969	1.2646	1.14723	3.44381	4.59577	2.98979	0.441458	0.321456	0.302359	0.781421	0.390757	0.6637
480	465.075	465.073	465.076	187.849	187.041	188.263	87	3	4	3	4	4	0	2	3	4	5	4	1	3	3	4	1	3	4	5	6	3	5	6	5	2	0.515546	0.325386	0.392229	0.192739	0.185926	0.197142	0.286319	0.280597	0.442343	0.743613	0.435005	0.30935	0.240668	0.243225	0.0664205	0.0505199	0.0537687
481	465.092	465.091	465.094	398.951	398.35	399.536	198	8	6	9	6	9	8	8	9	8	9	9	5	6	9	9	8	9	9	9	9	6	9	9	9	3	2.58014	1.57456	2.06238	1.58936	1.61195	1.7555	2.68559	2.53267	2.35704	3.70691	2.44472	3.59713	2.90455	2.70739	0.0384403	0.0344125	0.0298764
483	465.15	465.149	465.151	368.387	367.75	369.046	141	3	5	4	6	7	8	3	8	5	5	5	2	5	7	7	8	9	9	4	2	7	7	4	8	2	1.3973	0.817506	1.12312	0.319058	0.295806	0.33741	0.318451	0.287243	0.549431	1.06235	0.658669	0.164965	0.159007	0.119528	0.173209	0.078961	0.113871
482	465.15	465.149	465.151	358.88	358.286	359.583	180	6	7	8	9	8	3	8	8	8	9	8	9	4	9	6	8	7	8	6	5	7	8	7	8	3	1.56409	0.955756	1.28479	0.370132	0.348492	0.411159	0.478098	0.484917	1.95356	2.02377	1.77279	0.0993959	0.101218	0.0989926	0.238839	0.225661	0.215692
484	465.269	465.269	465.271	481.274	480.496	481.679	12	0	2	0	0	2	0	3	0	0	0	0	0	0	0	0	0	0	0	5	0	0	0	0	0	0	0.010296	0.0089533	0.00995547	0.0250899	0.0238134	0.0191676	0.0741121	0.0571688	0.506496	0.813479	0.476079	0.236411	0.203722	0.163748	0.00776214	0.00802434	0.00697596
485	466.088	466.087	466.09	398.844	398.114	400.082	100	4	4	3	0	6	0	5	5	1	6	5	0	3	6	7	3	5	1	2	6	3	8	6	7	2	0.880688	0.443892	0.688906	0.541537	0.390467	0.608641	0.526749	0.860056	0.40395	1.25726	0.809886	1.30546	0.853847	0.846019	0.0115763	0.0117412	0.01367
487	466.153	466.152	466.154	358.884	358.389	359.281	40	1	0	3	1	1	0	3	2	2	3	0	0	2	1	1	1	0	3	3	0	4	3	0	5	1	0.231661	0.13093	0.200537	0.0464525	0.0502836	0.0744699	0.0863549	0.083837	0.258549	0.390221	0.266585	0.0251248	0.0150916	0.0229921	0.0394745	0.0359265	0.0316336
486	466.153	466.152	466.155	368.385	367.844	368.958	46	1	1	3	4	1	2	1	5	1	3	0	0	1	3	1	2	1	3	0	0	2	3	0	6	2	0.218081	0.158715	0.183343	0.0317445	0.0372642	0.0471724	0.0356217	0.0433611	0.12361	0.129016	0.0954002	0.034231	0.0250767	0.025049	0.0250102	0.0242841	0.0208903
489	468.045	468.044	468.046	190.648	189.843	191.038	8	0	0	0	0	0	0	0	0	0	0	0	0	3	2	3	0	0	0	0	0	0	0	0	0	0	0.0280555	0.0135816	0.0229835	0.0295231	0.0185168	0.0297108	0.0312996	0.0277625	0.186794	0.277648	0.199367	0.413603	0.348384	0.311499	0.0390704	0.0270482	0.0321949
491	469.035	469.034	469.036	253.696	252.888	254.494	78	0	4	0	2	6	0	4	1	0	6	4	2	1	5	9	0	3	2	3	9	2	7	2	5	1	0.486004	0.332705	0.405537	0.252667	0.259784	0.297945	0.392441	0.386824	0.521646	0.601685	0.595014	0.623485	0.446057	0.31225	0.0114381	0.0120877	0.0104152
493	469.08	469.078	469.082	345.229	344.12	346.825	200	7	9	6	8	9	7	9	9	9	9	9	8	6	6	9	9	8	9	5	7	9	7	9	7	3	4.70747	3.25124	3.97897	0.906824	0.872711	1.07716	1.34842	1.21103	1.48533	2.68695	1.60105	1.48096	1.435	1.084	1.72068	1.43727	1.54137
492	469.08	469.079	469.082	317.962	317.164	319.461	218	8	8	9	9	8	9	8	9	9	9	9	9	6	9	9	9	9	9	6	9	8	9	9	9	3	3.31934	1.78959	2.67894	1.40084	1.61703	1.84517	0.704692	1.16618	2.88603	4.35983	2.84289	0.708252	0.71287	0.427631	1.42437	1.23395	1.27204
495	470.084	470.083	470.085	345.227	344.514	346.027	120	7	6	1	8	7	4	4	6	6	8	4	4	4	3	5	6	5	6	2	2	4	4	5	7	2	1.31797	0.392405	1.00949	0.21125	0.250485	0.267019	0.357328	0.383771	0.405429	0.694064	0.437044	0.461828	0.395724	0.37693	0.388486	0.342029	0.344234
494	470.084	470.082	470.085	317.962	317.451	318.364	166	7	6	4	9	6	8	5	8	7	6	8	8	4	9	7	8	7	5	4	8	5	8	7	9	3	0.518648	0.274998	0.648708	0.399608	0.392247	0.461815	0.333342	0.276424	0.685058	1.05165	0.689022	0.177009	0.151182	0.150222	0.284592	0.280858	0.294722
496	471.111	471.109	471.112	295.359	294.494	296.159	90	2	4	3	4	2	3	3	9	2	3	3	0	2	3	1	6	1	5	5	0	6	6	4	9	3	0.558543	0.659344	0.463913	0.212043	0.23029	0.243465	0.227478	0.2335	0.316583	0.757432	0.47274	0.0751488	0.0540375	0.0536469	0.251034	0.142055	0.17464
497	471.186	471.185	471.187	404.202	403.472	405.335	53	0	3	2	0	3	2	1	0	0	2	2	4	0	5	3	0	0	3	5	7	2	7	1	0	1	0.217734	0.140571	0.164739	0.129147	0.169781	0.215707	0.270039	0.268214	0.495165	0.923136	0.444846	0.650606	0.409114	0.484295	0.0717171	0.0597095	0.0613024
498	471.244	471.243	471.245	330.995	330.596	331.428	28	0	6	1	3	2	0	0	3	0	0	0	0	0	3	0	1	0	2	4	3	0	0	0	0	0	0.099503	0.0694147	0.0895182	0.114	0.110787	0.154024	0.217932	0.201436	0.513708	0.635819	0.554316	0.387486	0.296379	0.269945	0.156177	0.114937	0.0948417
502	474.262	474.261	474.263	634.258	634.232	635.069	27	0	0	0	2	0	1	1	0	1	1	1	1	0	1	1	0	2	2	5	2	2	2	0	1	1	0.274847	0.197859	0.270436	0.324794	0.319493	0.393982	0.646878	0.655959	0.227331	0.442579	0.266141	1.23403	1.04211	1.04884	0.0122394	0.00392416	0.0066591
501	474.262	474.26	474.263	626.797	625.994	627.6	174	5	5	6	6	8	9	6	4	4	9	5	7	6	8	9	6	8	9	8	9	6	9	8	7	3	0.739656	0.464334	0.558689	0.714042	0.414338	0.716618	0.9556	1.27764	0.544055	0.527869	0.434002	1.86423	1.86527	1.52226	0.0335531	0.0212692	0.0116463
505	475.265	475.264	475.266	634.631	634.24	634.65	8	0	0	0	0	0	1	0	0	0	0	0	0	0	0	0	0	0	1	1	0	1	1	0	0	3	0.103989	0.0523627	0.0865441	0.0702081	0.113619	0.121633	0.186271	0.160691	0.0491742	0.103413	0.069728	0.294438	0.285724	0.31221	0.00412446	0.00483958	0.00278263
504	475.265	475.264	475.266	626.797	626.384	627.217	34	1	1	0	0	1	5	2	1	0	1	2	0	1	1	2	1	1	0	1	4	2	2	1	1	3	0.206562	0.120056	0.159654	0.211271	0.205495	0.224688	0.373807	0.332612	0.139691	0.183988	0.136305	0.590762	0.437336	0.478391	0.00707969	0.00516545	0.00431307
506	476.108	476.106	476.109	454.683	453.886	461.06	225	8	9	9	9	9	9	9	9	9	9	9	9	6	9	9	9	9	9	9	9	9	9	9	9	3	357.176	221.631	246.736	239.981	232.426	257.728	352.908	319.115	312.726	507.69	336.995	488.665	390.326	420.156	1.74905	2.99447	2.99588
507	476.2	476.198	476.201	455.916	452.688	457.075	134	4	3	9	7	7	6	5	7	8	5	4	5	4	3	6	6	6	7	6	5	2	5	3	7	1	6.34053	2.35475	2.22281	3.09795	1.79969	2.97329	1.47848	2.94715	3.45647	4.80743	2.45467	4.64548	1.53619	3.21667	0.0127851	0.014991	0.0135223
509	476.277	476.276	476.279	660.034	659.253	660.463	78	1	1	2	2	3	5	4	4	1	4	2	4	2	2	1	3	2	6	4	5	3	4	4	6	3	0.547457	0.318295	0.479751	0.530312	0.608705	0.757237	1.21635	1.07004	0.458981	0.747708	0.502761	2.48404	2.18521	2.11427	0.00699668	0.00700782	0.00588866
508	476.277	476.275	476.279	651.678	650.492	652.504	201	6	4	8	6	8	9	8	8	6	9	9	9	6	6	9	8	9	9	9	9	9	9	8	9	3	1.08814	0.460703	0.77477	1.02713	0.824231	1.39759	2.07869	2.0019	0.857695	1.38357	0.729615	3.83707	3.39057	3.21058	0.016524	0.0120478	0.0111089
511	477.064	477.062	477.065	340.957	339.376	348.017	233	8	9	9	9	9	9	9	9	9	9	9	9	6	9	9	9	9	9	9	9	9	9	9	9	3	427.526	258.7	327.742	149.432	164.895	176.196	316.082	287.134	262.006	341.83	282.726	173.568	139.357	133.129	8.89403	5.88588	6.73453
510	477.064	477.062	477.065	296.204	295.018	298.185	227	8	9	9	9	9	9	9	9	9	9	9	9	6	9	9	9	9	9	9	9	9	9	9	9	3	23.0686	13.8143	17.9079	10.4534	6.91745	11.1936	23.869	21.7907	42.1764	63.4994	39.5908	135.352	107.175	88.0133	2.46885	2.10508	2.05483
513	477.103	477.102	477.104	386.254	385.665	387.095	87	0	3	3	8	6	3	0	7	4	3	0	6	0	2	1	0	3	8	9	3	6	2	3	3	3	0.258592	0.151339	0.21632	0.0685695	0.0714306	0.0705066	0.373562	0.390258	3.35801	5.1401	3.16467	0.102775	0.0845526	0.0733388	0.0445444	0.0310037	0.0428018
512	477.103	477.101	477.105	335.382	334.184	339.384	232	8	9	9	9	9	9	9	9	9	9	9	9	6	9	9	9	9	9	9	9	9	9	9	9	3	4.29147	2.34755	3.48318	2.80964	2.1197	2.69481	5.68985	2.96367	10.4981	22.8877	11.2719	5.56258	4.79	3.78692	1.52721	1.30934	1.23919
514	477.111	477.109	477.112	454.681	454.346	458.177	216	8	9	9	9	9	9	9	9	9	9	9	9	6	9	9	9	9	9	9	9	9	9	9	9	3	71.0307	43.9538	55.8646	48.3719	45.3297	50.0027	70.5407	67.9836	63.0884	100.567	66.3445	105.285	84.4131	83.3091	0.672307	0.588365	0.613613
516	477.139	477.138	477.14	366.807	363.409	367.487	38	1	5	0	1	1	0	1	2	1	5	0	0	1	1	1	2	4	1	2	0	3	1	1	3	1	4.61979	2.9717	2.88094	1.95833	1.95874	2.13446	2.97446	2.49276	5.69565	8.03674	6.02521	0.437258	1.11669	1.11352	0.946617	0.322301	0.730593
515	477.14	477.138	477.142	355.677	353.999	361.179	235	8	9	9	9	9	9	9	9	9	9	9	9	6	9	8	9	9	9	9	9	9	9	9	9	3	10.1524	6.49369	7.93261	4.47276	4.30213	5.10375	5.08353	5.06045	13.1877	19.1253	13.2565	2.03339	1.80148	1.53606	1.67451	2.0902	1.48664
518	477.155	477.154	477.157	296.082	294.892	296.952	37	0	3	0	0	2	0	0	0	3	1	3	0	3	3	6	0	0	0	3	3	0	4	0	0	1	0.103272	0.0670714	0.0915146	0.0492623	0.0414772	0.0475078	0.134664	0.134198	0.37352	0.645976	0.410605	3.52573	2.94338	1.20535	0.0100687	0.00916308	0.0102742
517	477.156	477.154	477.157	342.157	338.555	343.049	155	5	6	8	5	6	5	7	7	7	5	6	4	6	8	7	8	5	7	7	7	4	7	7	7	2	3.91297	2.27387	1.80655	1.91689	3.18513	1.46763	2.38528	2.12662	1.52675	3.92223	2.50922	4.8703	4.03318	4.00738	0.0621908	0.0493656	0.0574957
520	477.281	477.279	477.281	660.037	659.639	660.074	26	0	1	0	0	1	2	1	1	0	2	2	0	0	0	0	2	1	0	1	3	1	3	2	1	2	0.12289	0.104264	0.143652	0.146534	0.167959	0.19358	0.312499	0.321587	0.11754	0.212348	0.111083	0.614015	0.390839	0.634757	0.00720351	0.00295033	0.00561437
519	477.281	477.28	477.282	651.678	651.261	652.861	113	3	3	4	3	4	6	5	5	2	4	5	6	1	4	4	3	6	5	8	8	4	5	4	7	3	0.306021	0.179717	0.271256	0.272001	0.298446	0.345089	0.400839	0.545833	0.238287	0.323229	0.246362	1.19665	0.879744	1.01442	0.00623784	0.00282752	0.00446802
522	478.067	478.065	478.068	340.957	339.376	346.867	220	8	9	9	9	9	9	9	9	9	9	9	9	6	9	9	9	9	9	9	9	9	9	9	9	3	87.0221	54.7804	66.7394	33.0475	34.348	36.026	67.2112	63.9471	57.4807	87.4025	58.654	35.6104	27.9713	27.0126	1.74198	1.5314	1.55876
521	478.067	478.065	478.068	296.205	295.288	296.603	217	8	9	9	9	9	9	9	9	9	9	9	9	6	9	9	9	9	9	9	9	9	9	9	9	3	4.85325	2.83395	3.25245	2.18963	1.64947	2.42036	4.95198	4.69369	8.26229	12.6116	8.22448	26.8563	21.4234	20.0679	0.493913	0.438894	0.375158
524	478.087	478.086	478.089	374.625	372.796	375.868	157	5	3	3	6	8	3	6	9	2	9	9	0	6	9	8	6	6	8	6	8	6	9	6	9	3	0.901778	0.594292	0.722628	0.393503	0.382007	0.456042	1.05574	1.27654	0.586037	1.124	0.473858	0.409142	0.296398	0.290626	0.0438318	0.0410875	0.0369675
523	478.087	478.086	478.089	224.308	222.536	224.713	218	8	9	9	9	9	8	9	9	9	9	9	8	6	9	9	9	9	9	9	9	9	8	9	9	3	13.3947	8.46112	11.3904	4.72652	5.09794	3.43459	8.65314	8.56909	10.9427	17.4104	11.5819	9.17862	8.00675	7.56464	1.71831	1.63951	1.69057
525	478.106	478.103	478.107	454.683	453.059	460.664	244	8	9	9	9	9	9	9	9	9	8	9	9	6	9	8	9	9	9	9	9	9	9	9	9	3	57.1419	27.5939	44.5915	39.1896	39.537	40.6584	41.6807	51.7525	46.5573	81.8098	54.9591	79.6404	57.5512	65.765	0.481576	0.452357	0.259985
527	478.106	478.105	478.108	386.079	385.812	386.698	28	0	3	2	6	2	0	0	1	2	0	0	1	0	0	0	0	1	0	8	0	0	0	0	1	0	0.0964143	0.0499304	0.0725267	0.0305446	0.0279712	0.0324286	0.104994	0.0852443	0.81047	1.00271	0.81372	0.043552	0.0270097	0.0245679	0.0142102	0.0120643	0.0135037
526	478.106	478.105	478.108	335.382	334.58	340.961	212	7	9	9	9	9	9	9	9	6	9	9	9	6	9	8	9	9	9	9	9	9	9	9	9	3	1.14804	0.544767	8.03341	0.700058	0.421423	0.699951	1.42883	1.29678	3.53084	5.65464	3.47592	1.42987	1.12608	0.783432	0.341484	0.319942	0.310924
528	478.143	478.141	478.144	355.677	355.197	361.576	215	8	9	9	9	9	9	8	9	9	9	9	9	6	9	7	9	9	9	8	8	9	9	9	9	3	2.58072	1.59474	2.02178	1.2554	1.12006	1.32527	1.34272	1.24881	3.2096	5.02596	3.31584	0.620914	0.425038	0.262517	0.580772	0.536956	0.530227
529	478.153	478.152	478.155	312.385	311.986	312.873	113	4	3	1	7	5	4	4	9	4	6	1	6	2	5	4	5	4	6	3	3	5	6	4	9	3	0.538084	0.480437	0.716556	0.303066	0.30884	0.38651	0.414179	0.456517	0.763584	1.42207	0.843946	0.284575	0.265322	0.228739	0.129051	0.127119	0.118283
530	478.293	478.293	478.293	691.099	690.898	691.301	2	0	0	0	0	0	0	0	0	0	0	0	0	0	0	0	0	0	0	0	0	0	0	0	0	2	0.123984	0.0745016	0.123372	0.111994	0.152375	0.16454	0.25751	0.227549	0.113544	0.209396	0.128056	0.435186	0.39764	0.3882	0.00394975	0.00428969	0.00463151
532	479.062	479.061	479.064	296.204	294.944	297.353	213	8	9	8	8	9	9	8	9	7	9	9	8	6	9	9	9	8	9	8	9	6	9	8	9	3	2.55472	1.42526	1.99177	0.906203	0.668912	1.2207	2.50941	2.53984	4.70452	6.97545	4.56516	15.5245	12.1143	11.5028	0.234585	0.219908	0.141895
533	479.062	479.06	479.064	340.957	338.964	342.555	256	8	9	9	9	9	9	9	9	9	9	9	9	5	8	9	8	8	9	8	8	9	9	9	9	3	37.5449	21.9209	24.2076	14.7123	10.3943	18.5308	32.4565	31.7333	33.2731	29.4847	35.4204	17.6321	15.9504	15.2625	1.01797	0.643106	0.760106
535	479.09	479.088	479.092	374.558	373.897	375.031	52	2	0	2	1	1	0	2	7	0	3	1	0	0	4	2	6	0	1	2	1	4	4	2	7	0	0.264034	0.149097	0.189656	0.0919244	0.0762398	0.108074	0.288299	0.26117	0.198013	0.313638	0.204532	0.0815972	0.0729685	0.0735742	0.0192316	0.00966246	0.011598
534	479.09	479.088	479.091	224.307	223.22	224.712	207	8	9	9	9	9	4	9	9	9	9	9	8	5	9	9	9	9	9	9	9	7	9	9	9	2	2.51616	1.68913	2.09122	0.879588	0.968426	1.06278	1.63844	1.65942	2.09595	3.31474	2.18518	1.77484	1.47476	1.39215	0.344534	0.297443	0.329914
536	479.108	479.106	479.11	454.683	453.501	456.359	204	8	6	9	9	8	9	9	8	9	8	9	9	6	8	9	9	8	9	8	9	9	8	8	9	2	10.8053	6.54215	7.48972	7.20453	6.92593	7.04553	7.10132	10.7886	8.48373	16.2506	8.5812	16.13	12.4159	11.4661	0.0998735	0.0962939	0.0902337
537	479.109	479.107	479.11	335.382	334.974	338.978	109	0	6	5	7	5	6	3	6	3	3	2	5	1	4	4	6	7	3	7	4	6	5	4	4	2	6.57052	4.6471	2.05963	2.64245	1.84415	1.9112	3.74883	2.94089	0.719022	1.18698	0.750499	0.338568	1.027	0.999623	0.139457	0.0646214	0.0704477
538	479.145	479.144	479.146	355.674	355.497	356.22	120	5	4	3	8	4	7	4	7	4	5	6	4	4	3	4	6	5	8	5	2	5	4	4	8	1	1.15348	0.387641	0.90726	0.243958	0.230651	0.254046	0.288549	0.849927	0.768371	1.0579	0.715858	0.391257	0.296955	0.28504	0.169809	0.148622	0.117908
539	479.297	479.297	479.297	691.498	691.301	691.696	2	0	0	0	0	0	0	0	0	0	0	0	0	0	0	0	0	0	0	0	0	0	0	0	0	2	0.043191	0.0272408	0.0279767	0.0500666	0.0522068	0.0589903	0.0726781	0.0742441	0.0355564	0.0601225	0.0306551	0.135201	0.103592	0.127665	0.00597711	0.00409682	0.00284005
540	480.064	480.062	480.065	340.144	338.578	341.447	226	8	9	9	8	9	9	9	9	9	9	9	9	6	9	9	8	9	9	8	9	9	9	9	9	3	25.2504	14.551	19.3984	12.0593	10.5522	12.9079	19.7443	20.7173	23.7732	37.4856	25.3162	25.8779	20.5434	19.7387	0.609683	0.590123	0.596164
541	480.064	480.063	480.066	296.203	294.892	296.606	128	1	6	4	3	6	2	4	7	3	8	8	4	5	9	6	3	4	4	8	7	5	9	2	6	3	0.546185	0.300607	0.343105	0.224774	0.233189	0.241194	0.384384	0.519001	0.451536	1.35218	0.829366	2.83314	1.72162	2.10719	0.0523814	0.050394	0.0451273
542	480.085	480.082	480.086	224.307	223.203	225.11	188	6	8	6	8	8	2	7	9	9	9	9	3	4	7	9	9	9	8	9	9	5	9	8	8	3	2.07107	1.17995	1.80295	0.798758	0.687769	0.557873	1.36253	1.2558	1.76679	2.60207	1.80531	1.15657	1.29361	0.998548	0.274926	0.2272	0.248263
543	480.104	480.099	480.106	455.079	453.089	456.738	80	2	3	5	3	3	3	6	4	4	3	3	2	1	2	2	5	2	4	4	3	0	3	6	3	0	3.35051	2.10063	2.91604	3.01873	1.60636	3.02375	3.49782	3.32058	3.19246	3.54722	2.00718	5.32889	0.42426	4.36186	0.0358457	0.0304096	0.0328644
544	480.309	480.307	480.311	683.064	682.64	684.241	132	5	4	5	5	6	6	5	4	3	5	4	5	2	4	5	4	7	8	8	8	4	7	6	8	3	0.599548	0.374981	0.596651	0.378388	0.550862	0.713083	1.08627	1.1215	0.502121	0.842763	0.412092	1.96407	1.77006	1.70549	0.00774042	0.00780116	0.00653069
545	481.066	481.061	481.067	339.874	337.768	342.253	171	5	8	7	8	6	9	7	5	9	7	7	8	5	4	7	6	9	4	7	6	6	7	8	6	1	6.25897	0.770376	3.94378	0.993022	1.32279	1.57633	4.67841	3.94393	3.88592	2.09215	5.44024	5.3434	4.13458	3.98231	0.146964	0.126343	0.0985162
546	481.087	481.086	481.089	224.309	223.629	224.71	35	0	0	0	0	3	0	2	1	1	6	2	0	0	2	3	1	2	2	2	1	1	2	1	2	1	0.376066	0.23289	0.316051	0.122403	0.149003	0.136884	0.228085	0.247965	0.310717	0.505269	0.309728	0.252754	0.218513	0.244927	0.0360043	0.047218	0.0445423
547	481.312	481.31	481.313	683.067	682.646	683.473	57	1	2	1	2	1	5	0	1	1	2	4	1	0	2	1	3	3	1	4	5	2	5	2	5	3	0.154208	0.114102	0.155247	0.173426	0.152577	0.206231	0.290114	0.296235	0.127175	0.246851	0.134707	0.546802	0.477601	0.411712	0.00582655	0.00494499	0.00406311
548	482.062	482.06	482.063	339.451	338.564	341.848	86	1	6	3	3	4	0	5	2	5	4	4	4	1	2	4	4	3	2	4	2	4	6	6	2	1	1.27804	1.40021	1.55387	1.23275	1.11622	0.938196	2.11773	2.14244	1.35657	2.57503	1.06899	1.8604	2.07026	2.04113	0.0562528	0.0553651	0.0586913
549	482.315	482.314	482.316	683.449	683.056	683.456	5	0	1	0	0	0	1	0	0	0	0	1	0	0	0	0	0	0	0	0	0	0	0	0	0	2	0.0474021	0.0199085	0.0390285	0.0331794	0.0368046	0.0364852	0.0578708	0.0465023	0.0334133	0.0424205	0.0351475	0.0963709	0.0933665	0.0846008	0.00245615	0.00230973	0.00263308
550	483.129	483.127	483.13	334.186	332.989	338.553	185	8	4	5	6	5	9	9	9	6	8	7	9	5	9	6	9	8	8	3	9	6	9	7	9	2	1.1496	0.871164	1.6454	1.23331	0.742547	1.76964	1.89481	1.84444	0.695118	1.09639	0.760359	0.950817	0.860453	0.700188	0.2728	0.637669	0.559717
551	483.207	483.206	483.208	394.8	394.323	395.417	27	0	3	0	4	0	1	0	0	0	2	3	0	1	4	0	0	0	0	0	0	0	5	0	4	0	0.454951	0.257524	0.327052	0.131413	0.129572	0.131307	0.361245	0.313531	0.357486	0.51554	0.307652	0.475672	0.314784	0.435924	0.113291	0.0957151	0.0842317
552	484.074	484.073	484.076	398.882	398.001	399.625	76	2	3	0	0	4	0	5	2	0	6	4	3	2	4	6	2	1	3	0	6	4	7	3	7	1	0.683473	0.397369	0.522863	0.40965	0.426259	0.441027	0.455301	0.368939	0.605024	0.795268	0.281858	0.703014	0.48521	0.560104	0.00937643	0.00559901	0.0099271
553	484.132	484.13	484.134	334.187	333.783	339.454	118	6	3	3	3	5	7	7	7	5	4	4	6	4	4	4	4	7	5	2	5	3	8	3	7	2	0.512726	0.305515	0.493195	0.377789	0.404937	0.498178	0.627882	0.630906	0.28483	0.46983	0.30909	0.310139	0.270085	0.235569	0.179365	0.181412	0.192767
554	485.129	485.128	485.13	265.127	264.063	265.526	152	8	6	6	6	6	0	7	6	9	8	9	8	5	7	7	5	8	7	1	5	6	4	7	8	3	1.70671	0.878086	1.45624	0.572093	0.783219	0.946038	0.632992	0.632954	0.42671	0.788179	0.592312	0.587994	0.457743	0.415191	0.0968636	0.0895119	0.0814387
556	487.16	487.158	487.162	426.033	424.742	427.168	93	5	3	4	1	1	2	4	7	4	6	5	4	5	2	3	9	1	4	1	2	3	4	4	6	2	1.0085	0.69224	0.757161	0.385932	0.40177	0.432265	0.427203	0.448674	0.393596	0.690378	0.445419	0.524762	0.326252	0.498492	0.123803	0.159371	0.151779
555	487.16	487.159	487.162	415.267	414.381	416.454	134	1	3	4	6	4	8	7	8	0	5	6	9	5	9	4	8	3	5	3	8	3	8	5	9	3	0.605843	0.450495	0.490199	0.455946	0.437996	0.358545	0.453079	0.44749	0.70181	0.810203	0.733157	0.259944	0.203574	0.221826	0.143454	0.0673991	0.109213
557	487.305	487.304	487.306	348.818	347.622	350.052	228	8	9	9	9	9	9	9	9	9	9	9	9	6	9	8	9	9	9	9	9	9	9	9	9	3	5.78533	4.24785	5.24036	2.90125	3.93423	4.25324	4.23927	3.90352	2.02252	2.83901	1.92887	4.55197	2.39334	3.44217	1.76908	1.61861	1.111
558	488.033	488.031	488.034	233.478	232.682	234.28	52	2	1	0	1	3	0	2	0	0	6	6	0	1	7	6	0	2	0	0	3	0	6	2	1	2	0.0977898	0.0652026	0.0604295	0.348173	0.316152	0.356668	0.488586	0.771314	0.381339	0.541429	0.350765	0.819049	0.361098	0.554552	0.0223621	0.0246632	0.0148943
560	488.164	488.162	488.165	426.131	425.479	427.132	24	0	0	1	0	0	0	0	3	1	5	0	2	0	0	1	3	0	1	0	1	0	1	2	2	1	0.369561	0.213891	0.252462	0.084783	0.10797	0.121992	0.16824	0.17053	0.135896	0.219286	0.144038	0.1669	0.118682	0.153814	0.0484441	0.0447752	0.0445257
559	488.164	488.162	488.165	415.254	414.095	416.447	53	0	0	0	3	2	5	2	4	0	2	2	5	1	4	1	1	0	2	1	2	1	6	2	6	1	0.192553	0.135427	0.171987	0.137785	0.139058	0.14467	0.128168	0.139459	0.235798	0.33114	0.215228	0.110981	0.0811405	0.0811761	0.0425315	0.0350749	0.0385797
561	488.308	488.307	488.309	348.817	348.021	349.317	208	8	9	9	9	8	9	8	9	8	8	9	9	6	9	9	9	8	9	8	9	8	9	9	9	3	1.18318	1.13935	1.58268	1.15637	1.12471	1.25212	1.15956	1.11039	0.609513	0.911691	0.625376	1.31627	1.0977	1.00309	0.296102	0.454508	0.455675
562	489.303	489.301	489.304	348.818	347.618	349.668	197	8	7	6	9	8	9	7	9	8	7	7	9	5	9	7	8	6	9	7	9	6	7	9	8	3	1.70955	1.22114	1.74534	0.72626	0.789251	1.32396	1.34271	1.31562	0.694	1.15513	0.608688	1.70701	0.846591	0.897117	0.606971	0.554248	0.456893
564	490.125	490.123	490.126	444.381	442.868	445.595	173	5	6	8	9	7	8	7	7	7	7	8	8	0	9	3	4	6	9	8	8	8	9	8	9	3	0.644414	0.468088	0.63529	0.476451	0.563424	0.481674	0.316507	0.259985	2.30108	3.90295	2.37592	0.510182	0.318732	0.306486	0.286516	0.139857	0.120099
565	490.305	490.304	490.307	348.816	348.017	349.317	132	8	5	2	8	6	5	6	8	5	2	4	9	4	2	4	5	4	8	4	8	3	5	7	7	3	0.594765	0.358652	0.510851	0.395657	0.37053	0.397801	0.401216	0.358986	0.224202	0.278109	0.218291	0.454169	0.352456	0.373977	0.161634	0.138023	0.155844
566	491.062	491.061	491.063	317.852	317.164	318.761	29	0	3	0	6	0	3	0	1	0	2	0	0	0	3	0	0	0	1	0	3	0	4	1	2	0	0.558491	0.346579	0.448308	0.277406	0.236003	0.300438	0.215324	0.210362	0.421934	0.665485	0.469418	0.147786	0.0981928	0.0997472	0.146738	0.156005	0.131042
567	491.128	491.126	491.13	444.255	443.273	445.595	90	1	3	4	7	4	7	1	3	4	3	3	6	0	6	1	1	4	3	3	5	2	7	5	5	2	0.324266	0.154999	0.190621	0.204998	0.210157	0.19248	0.0994057	0.0684764	0.74936	0.704245	0.714944	0.137044	0.0976531	0.0946323	0.104293	0.0557569	0.0371397
568	491.155	491.154	491.157	470.521	468.922	472.521	93	2	5	5	3	3	3	3	9	3	3	3	0	3	3	2	5	1	3	4	0	3	5	4	9	2	0.595314	0.810041	0.612823	0.293838	0.285657	0.296427	0.444111	0.408567	0.896433	2.20598	1.30954	0.14419	0.113153	0.116077	0.421834	0.230815	0.177825
570	492.103	492.101	492.104	432.479	428.283	434.011	210	8	6	8	6	9	9	9	9	9	9	9	6	6	9	9	8	9	9	9	9	6	9	9	8	3	6.05763	4.05912	5.13578	2.66817	2.54287	2.99224	9.41818	8.82331	6.33717	9.011	5.96908	2.32681	1.63428	1.9425	0.0653077	0.0580825	0.0514986
569	492.103	492.101	492.104	263.661	262.864	267.538	226	8	9	9	9	9	9	9	9	9	9	9	9	6	9	9	9	9	9	9	9	9	9	9	9	3	61.3368	35.0823	49.9981	24.0081	24.4991	28.1449	36.8678	35.9431	41.3175	64.1685	43.2699	40.5527	33.976	27.6106	5.11506	4.58744	4.6408
571	492.158	492.157	492.16	470.914	470.117	471.32	68	2	5	3	1	0	1	3	9	2	3	3	0	2	3	1	4	0	3	4	0	3	4	3	8	1	0.345577	0.220013	0.261554	0.0945765	0.0625539	0.0783406	0.140315	0.121643	0.331422	0.594899	0.36676	0.0471305	0.0268117	0.0331858	0.118248	0.0988182	0.108325
572	492.197	492.195	492.198	263.66	263.261	264.722	74	4	2	0	0	3	0	2	0	5	6	6	1	3	3	3	0	4	4	3	9	3	5	3	1	3	0.668659	0.562699	0.650047	0.180379	0.213226	0.248352	0.478263	0.446342	0.495885	0.821791	0.541858	0.469224	0.42061	0.477657	0.033601	0.0241032	0.028023
574	493.106	493.104	493.107	432.535	431.693	433.611	184	8	5	6	6	9	6	7	9	8	9	9	4	6	9	9	7	9	8	6	9	6	9	8	9	3	1.57688	0.935256	1.1236	0.585598	0.378808	0.475475	1.88728	1.77203	1.28246	1.86774	1.29321	0.4302	0.438741	0.288805	0.0183479	0.0186549	0.0128014
573	493.106	493.105	493.107	263.661	263.66	265.525	215	8	9	9	9	9	8	9	9	9	9	9	9	6	9	9	9	9	9	9	9	9	9	9	9	3	12.0528	7.24215	9.43287	4.63576	4.62383	5.29858	7.17608	6.87764	7.75253	12.0803	8.18681	8.05164	6.71495	6.80647	1.04518	0.870009	0.897805
575	493.117	493.115	493.118	381.402	380.798	382.002	114	6	1	3	3	2	7	3	8	3	4	4	9	3	8	4	8	5	4	0	6	2	5	5	9	2	0.707569	0.661142	0.86897	0.546528	0.782346	0.634445	0.402832	0.359876	0.442297	0.652805	0.454653	0.467286	0.436653	0.43465	0.177818	0.147824	0.154872
576	493.161	493.159	493.163	470.922	470.116	471.325	20	0	0	0	0	0	0	1	5	0	0	1	0	0	0	1	1	0	2	1	0	1	2	0	5	0	0.0784707	0.0397878	0.0644838	0.0200372	0.0224943	0.0301147	0.0400349	0.0355929	0.0844531	0.133744	0.0653507	0.0371353	0.0293933	0.0202624	0.0259077	0.0269616	0.0271111
577	494.079	494.078	494.081	379.808	378.822	382.599	229	8	9	9	9	9	9	9	9	9	9	9	9	6	9	9	9	9	9	9	9	9	9	9	9	3	49.2151	30.5403	38.7646	19.2212	19.9147	18.1375	26.7774	24.9794	28.7254	44.1193	26.2233	43.451	34.5262	33.4083	0.621653	0.453885	0.52893
579	494.1	494.099	494.102	432.632	431.638	433.833	149	3	2	3	4	7	2	3	9	2	8	8	2	5	9	9	6	7	6	6	9	6	9	8	9	3	1.26253	0.324333	0.518169	0.502639	0.414233	0.496225	1.56383	1.35025	0.878996	1.50142	0.647049	0.447805	0.406584	0.372751	0.00923029	0.0115869	0.00717499
578	494.101	494.099	494.102	263.661	262.578	265.13	221	8	9	9	9	9	9	8	9	9	9	9	8	6	9	9	9	9	9	9	9	8	9	9	9	3	9.02761	4.10302	7.6829	2.65296	3.38385	4.31782	5.00129	5.63436	6.34253	9.85063	6.45747	6.42917	5.30822	4.49123	0.830871	0.761052	0.699971
580	494.172	494.171	494.173	379.599	379.203	379.809	21	0	0	0	1	0	0	0	0	0	3	0	1	0	2	3	0	0	0	0	8	1	2	0	0	0	0.40012	0.269569	0.306017	0.0887893	0.0960474	0.104463	0.177143	0.174248	0.177907	0.252405	0.213479	0.350246	0.338116	0.318533	0.00376451	0.00321724	0.00267402
581	495.074	495.073	495.075	220.027	219.23	220.041	38	2	1	0	2	2	0	1	0	0	2	3	0	0	3	4	0	1	0	0	6	2	6	3	0	0	0.605066	0.36206	0.444618	0.238872	0.273106	0.300672	0.325153	0.327806	0.444703	0.646605	0.397689	0.342138	0.398077	0.394714	0.0156238	0.0119067	0.0100975
582	495.082	495.08	495.083	379.808	379.203	380.015	216	8	9	9	9	9	9	9	9	9	9	9	9	6	9	9	9	9	9	9	9	9	9	9	9	3	10.2904	6.28734	7.95876	4.03185	4.1814	4.63472	5.37722	5.22552	6.05179	9.09379	6.01839	9.0116	7.21429	7.10719	0.141764	0.0924608	0.0631349
584	495.103	495.102	495.104	432.737	432.082	433.467	40	0	0	1	0	4	0	1	4	1	2	3	0	2	5	1	2	0	1	1	1	2	2	0	6	1	0.220881	0.139611	0.167466	0.0981259	0.0897092	0.082722	0.282282	0.260056	0.163553	0.325652	0.19454	0.0972493	0.0826334	0.0657674	0.0043766	0.00438326	0.00424925
583	495.103	495.101	495.105	263.661	262.978	264.347	176	7	9	6	8	7	1	6	9	6	9	9	4	5	7	9	6	9	7	8	9	6	9	9	8	3	1.72604	1.03735	1.22701	0.704673	0.488693	0.783594	1.02145	0.992482	1.18802	1.85036	1.21694	1.21565	0.982543	0.645742	0.0998627	0.0838271	0.136211
585	496.077	496.075	496.079	321.398	319.949	322.21	223	8	9	9	8	9	9	9	9	9	9	9	9	6	9	9	9	9	9	7	9	9	9	9	9	3	3.40457	2.20115	2.96784	4.56381	4.50403	4.87526	4.65155	4.25491	2.18902	3.50652	2.32312	7.89299	6.31739	5.54166	0.441963	0.40985	0.40361
586	496.078	496.076	496.079	379.808	378.612	380.606	196	7	6	8	8	9	3	8	9	9	9	9	5	6	9	9	7	9	8	8	9	6	9	9	8	3	5.87953	3.65377	4.59552	2.36124	2.30849	2.54239	3.11592	2.74228	3.46392	3.79428	2.27303	4.75429	4.14754	3.99323	0.0773064	0.0620215	0.069996
588	497.08	497.078	497.081	379.807	379.203	380.412	119	5	6	1	4	4	1	6	4	4	6	9	3	2	8	8	1	6	4	4	9	4	9	4	4	3	1.18259	0.498548	0.676584	0.458415	0.438329	0.483929	0.609513	0.608391	0.678406	0.999363	0.39788	1.03961	0.760716	0.73814	0.02045	0.0140021	0.0127194
587	497.08	497.079	497.081	321.397	320.75	321.945	180	7	7	8	6	5	9	8	7	8	9	7	9	6	6	7	9	8	7	4	9	7	9	9	6	3	0.808687	0.512278	0.657506	1.0892	1.0272	1.07904	0.981671	1.00999	0.530372	0.794781	0.539157	1.80048	1.40857	1.32795	0.110018	0.0850804	0.0948828
589	497.223	497.222	497.224	448.163	447.244	449.069	16	0	5	0	1	0	0	0	0	0	0	3	0	0	3	0	0	0	0	0	0	0	4	0	0	0	0.34292	0.211931	0.26382	0.0783183	0.0982533	0.0783923	0.48316	0.479216	0.445322	0.632119	0.42301	0.758811	0.63809	0.606268	0.0930984	0.0917659	0.127526
590	497.334	497.333	497.335	348.73	348.019	350.02	223	8	9	9	9	9	9	9	9	9	9	8	9	6	9	9	9	9	9	9	9	9	9	9	9	3	16.9334	10.9589	11.4372	8.39842	10.1112	9.95285	11.167	10.813	4.16581	6.44257	3.34972	12.1942	8.27893	9.46535	5.12553	5.04171	4.80521
591	498.077	498.075	498.079	321.397	320.753	321.551	25	1	1	0	0	1	1	2	0	0	2	2	2	0	3	0	0	0	1	0	6	0	3	0	0	0	0.306174	0.174822	0.234146	0.363709	0.386211	0.325858	0.387745	0.245312	0.172981	0.283015	0.173434	0.670272	0.335337	0.44938	0.0308709	0.0274887	0.0293058
592	498.09	498.088	498.091	454.681	453.085	456.675	179	8	6	5	6	9	2	6	9	6	9	7	3	6	9	9	7	7	6	6	9	6	8	9	9	3	1.04243	0.497917	0.800086	0.53156	0.744643	0.790508	0.852459	0.789369	1.01106	1.69707	0.63559	0.81363	0.94142	0.823323	0.0185938	0.02261	0.0224607
593	498.161	498.159	498.162	401.256	400.085	402.369	216	8	9	9	8	9	9	9	8	8	9	9	9	5	9	6	9	9	8	9	8	9	9	9	9	3	4.97441	4.51864	5.47058	0.972241	0.910755	1.03138	3.75775	3.64901	0.948168	2.36946	1.52491	3.8895	2.97287	2.15431	0.493669	0.418042	0.43888
594	498.337	498.336	498.338	348.77	348.019	349.317	215	8	9	9	9	9	9	9	9	9	9	8	9	6	9	9	9	8	9	9	9	9	9	9	9	3	4.64255	3.27451	4.03759	2.27107	2.87909	2.9257	3.28355	3.02096	1.22421	1.93481	0.727089	3.63813	2.74152	2.73576	1.06763	1.35243	1.45327
596	499.045	499.044	499.047	340.958	338.27	342.643	178	7	5	2	4	7	3	7	9	3	9	8	2	6	7	8	9	7	8	5	9	6	9	8	9	3	1.27663	0.624054	0.965441	0.481652	0.729302	0.677246	0.76084	0.638194	0.774422	1.22352	0.605472	0.554611	0.380323	0.534429	0.063124	0.0505687	0.0618029
595	499.046	499.044	499.047	296.207	294.892	296.997	195	6	6	9	7	9	7	7	9	6	9	9	6	6	9	8	8	8	6	6	9	6	9	9	8	3	0.571866	0.561509	0.691441	0.327191	0.533021	0.597169	1.01053	0.780732	1.73672	2.65696	1.39443	4.75604	3.5518	3.40023	0.135551	0.110692	0.109362
597	499.093	499.091	499.095	454.681	454.274	455.096	95	4	3	1	4	8	0	3	3	2	6	4	0	5	7	8	2	4	3	3	5	2	6	4	6	2	0.245394	0.18833	0.234171	0.202085	0.182505	0.205817	0.215644	0.217316	0.237219	0.367033	0.219967	0.318929	0.224677	0.227925	0.00796693	0.00540368	0.00618386
598	499.121	499.12	499.123	355.678	354.797	356.912	194	8	7	5	9	7	9	8	9	8	7	7	7	6	7	6	9	9	8	7	9	9	8	8	9	3	1.90635	1.4302	1.7993	1.1594	0.91879	1.28259	1.06599	1.14929	2.93452	4.05589	3.09308	0.386209	0.412948	0.427172	0.552049	0.456369	0.463577
599	499.164	499.163	499.166	401.256	400.475	402.121	172	5	7	8	6	7	8	6	9	7	7	8	8	2	5	4	9	9	6	9	8	9	5	8	9	3	1.92929	1.14069	1.38992	0.231467	0.231454	0.281798	0.926809	0.923961	0.386601	0.600823	0.390701	0.936159	0.753884	0.736266	0.135915	0.11502	0.121187
600	499.339	499.338	499.341	348.562	348.371	349.317	173	7	8	5	9	9	8	5	9	6	4	4	9	6	8	6	8	7	8	8	9	7	6	7	7	3	0.771488	0.546886	0.662586	0.402527	0.50065	0.296236	0.534067	0.561888	0.224317	0.359834	0.22186	0.689587	0.525234	0.547233	0.277671	0.250709	0.253141
602	500.048	500.047	500.05	340.956	339.776	341.948	82	4	2	0	2	4	2	3	3	1	6	1	0	4	3	7	5	3	4	1	4	4	6	4	6	3	0.339203	0.217508	0.239045	0.151813	0.153727	0.157674	0.217	0.199255	0.175327	0.315524	0.201968	0.174523	0.120792	0.116066	0.0185772	0.0150881	0.0190782
601	500.049	500.047	500.05	296.205	295.677	296.605	108	2	6	3	5	4	3	3	7	5	6	8	2	3	6	8	3	2	1	4	7	3	6	4	5	2	0.259664	0.164476	0.222766	0.125169	0.127285	0.124822	0.261782	0.239255	0.39969	0.625031	0.398112	1.02917	0.830383	0.712763	0.0356424	0.0236823	0.0243047
603	500.101	500.1	500.102	72.1399	71.3038	72.9412	32	1	1	0	0	1	0	0	0	0	4	6	0	0	5	3	0	1	0	0	3	2	2	2	0	1	0.303637	0.235169	0.308684	0.21902	0.242569	0.314717	0.448247	0.591378	0.334703	0.625431	0.414048	0.490033	0.464169	0.376536	0.0310313	0.0297514	0.0349533
604	500.125	500.124	500.127	355.677	355.497	356.119	116	5	5	4	8	5	7	4	6	3	5	4	3	3	4	4	6	3	5	5	1	6	6	4	7	3	0.624715	0.401047	0.486165	0.301853	0.284382	0.318516	0.3196	0.302791	0.793904	1.29983	0.802115	0.148056	0.118548	0.104282	0.180897	0.123198	0.132093
605	500.14	500.139	500.141	172.023	171.22	172.831	29	0	6	0	3	0	0	0	0	2	0	3	0	3	3	4	0	0	0	3	2	0	0	0	0	0	0.0481153	0.0274027	0.044262	0.0391656	0.0367236	0.0321988	0.0522966	0.0644471	0.351905	0.63847	0.389519	0.671666	0.906587	0.795571	0.106567	0.124372	0.107658
606	500.167	500.165	500.168	401.216	400.475	402.121	51	2	0	0	3	0	1	3	5	1	2	2	0	0	2	2	2	2	3	3	1	5	2	4	4	2	0.426741	0.203917	0.326447	0.0803001	0.071727	0.0537094	0.214205	0.215169	0.107411	0.173319	0.0828872	0.25551	0.192815	0.176921	0.033004	0.0282843	0.0327303
608	501.143	501.143	501.144	172.035	171.22	172.432	13	0	1	0	1	0	0	0	0	1	0	0	0	3	2	4	0	0	0	1	0	0	0	0	0	0	0.0217086	0.0111532	0.0175629	0.0100086	0.00433052	0.0133598	0.0151542	0.0163567	0.107306	0.146999	0.115593	0.278266	0.226052	0.238746	0.034034	0.0321583	0.0276794
609	501.39	501.389	501.39	646.802	646.198	647.406	2	0	0	0	0	0	0	0	0	0	0	0	0	0	0	0	0	0	0	0	0	0	0	0	0	2	0.0290189	0.0214538	0.0200328	0.0451283	0.0403776	0.0337839	0.0823854	0.0439581	0.0949105	0.122109	0.0464775	0.419243	0.272705	0.209903	0.00163123	0.000782295	0.000775075
611	502.293	502.292	502.294	636.236	635.453	636.668	42	2	1	1	1	3	3	3	0	2	3	3	0	0	1	2	0	2	2	3	3	1	4	0	0	2	0.320991	0.200544	0.312235	0.312764	0.35524	0.403432	0.662885	0.604224	0.235356	0.40747	0.261616	1.05165	0.902704	0.925897	0.0106039	0.00401838	0.0032093
610	502.293	502.291	502.295	628.674	627.581	629.108	123	3	2	3	6	7	5	6	3	4	5	4	3	4	4	7	5	5	6	8	7	4	7	4	6	3	0.557558	0.318148	0.44697	0.501837	0.532209	0.527143	1.03061	1.06389	0.458435	0.634823	0.335476	1.56248	1.02429	1.1789	0.0184458	0.00726107	0.00398454
613	503.249	503.247	503.25	505.908	505.878	506.677	57	0	6	2	0	3	2	5	0	0	1	3	2	2	7	3	0	0	2	3	7	0	8	0	0	1	0.24721	0.0974746	0.161122	0.132467	0.101391	0.115581	0.0476976	0.053921	0.789916	1.09245	0.797007	3.27554	2.06341	2.62898	0.0314925	0.0213687	0.0163668
614	503.296	503.296	503.297	628.675	628.288	629.095	19	0	1	0	1	0	1	2	0	0	0	0	0	0	1	2	0	0	2	1	1	0	2	1	1	3	0.142069	0.0941151	0.124622	0.140153	0.150866	0.157259	0.308072	0.334812	0.122726	0.136807	0.109393	0.445713	0.359293	0.324731	0.00419509	0.00473612	0.0026991
615	503.296	503.295	503.298	636.25	635.852	636.635	10	1	0	0	0	1	0	0	0	0	1	0	0	0	0	0	0	0	2	0	0	1	1	0	1	2	0.0867548	0.0668582	0.0978284	0.0947057	0.0943768	0.128068	0.214232	0.215933	0.0829105	0.123035	0.0793291	0.283873	0.288619	0.266533	0.00455915	0.00455912	0.00352423
617	504.309	504.307	504.31	661.65	661.235	662.466	70	2	3	0	3	5	3	4	0	0	2	3	2	0	2	4	2	2	3	6	9	3	4	2	3	3	0.396684	0.244447	0.346747	0.317541	0.417653	0.516548	0.76549	0.920515	0.352597	0.488755	0.380731	1.22337	1.2562	0.94001	0.00411963	0.00321349	0.00463166
616	504.309	504.307	504.31	653.285	652.857	654.074	127	4	3	4	6	9	5	6	1	3	8	5	3	3	1	5	4	7	6	9	9	3	9	3	8	3	0.518181	0.309554	0.439145	0.373595	0.517108	0.548498	1.16826	1.1452	0.425282	0.631404	0.405448	1.78573	1.44051	1.02163	0.00626211	0.00536753	0.00509633
618	505.256	505.255	505.257	675.896	671.895	679.059	15	0	0	0	0	0	2	0	0	0	0	2	0	0	0	0	0	0	0	0	0	3	3	1	0	3	0.36278	0.253449	0.268151	0.173578	0.240652	0.269923	0.356197	0.319957	0.452106	0.774318	0.448981	0.381384	0.430579	0.401577	0.00868014	0.00744107	0.00845932
620	505.312	505.311	505.313	661.648	661.25	662.061	22	1	0	0	1	2	1	3	0	0	0	2	0	0	0	1	0	0	1	3	1	0	1	2	0	3	0.13632	0.0813776	0.107111	0.116603	0.120209	0.138523	0.265328	0.264774	0.107974	0.166768	0.128394	0.402318	0.394464	0.373196	0.00559445	0.00419752	0.0038963
619	505.312	505.311	505.313	653.288	652.864	654.07	31	2	1	0	1	4	0	1	0	0	2	1	1	0	0	1	0	1	1	4	3	1	1	1	2	3	0.149615	0.0899936	0.104422	0.158721	0.167129	0.191506	0.35852	0.328592	0.122402	0.205188	0.129003	0.511721	0.390158	0.376413	0.00466961	0.00418819	0.00420213
621	506.26	506.259	506.261	674.292	672.293	675.086	4	0	0	0	0	0	1	0	0	0	0	0	0	0	0	0	0	0	0	0	0	0	1	0	0	2	0.119616	0.0657879	0.0699162	0.0682138	0.0632263	0.0872139	0.0963618	0.0736736	0.137864	0.187527	0.114917	0.122471	0.114202	0.102333	0.00724357	0.00519509	0.00518788
622	506.315	506.315	506.316	653.463	653.255	653.671	2	0	0	0	0	0	0	0	0	0	0	0	0	0	0	0	0	0	0	0	0	0	0	0	0	2	0.0321604	0.0227002	0.0271316	0.0333792	0.0420997	0.0344462	0.0704719	0.0701319	0.0364301	0.0466414	0.028159	0.109313	0.0801501	0.0661594	0.00388874	0.00435938	0.00357858
623	507.074	507.073	507.075	370.393	369.576	371.145	59	2	4	0	0	1	0	2	5	3	5	6	0	3	3	5	0	0	0	4	3	0	5	0	5	2	0.88202	0.490204	0.348784	0.25884	0.262776	0.327584	0.249842	0.440368	0.852292	1.28532	0.711141	1.5036	1.02238	1.15889	0.11581	0.103235	0.108681
624	507.109	507.108	507.11	368.397	367.983	369.192	14	0	0	0	0	0	0	0	1	0	2	0	0	0	2	0	0	0	3	0	0	0	0	1	5	0	0.90973	0.52163	0.702783	0.243205	0.273666	0.319748	0.443451	0.413302	0.85191	1.25066	0.823575	1.49999	1.16043	1.08438	0.127785	0.107682	0.111415
625	508.077	508.076	508.079	370.51	369.952	370.899	28	1	3	0	0	0	0	0	2	1	2	1	0	3	3	4	0	0	0	2	2	0	3	0	1	0	0.196298	0.136568	0.116763	0.0566936	0.0622253	0.0630041	0.105023	0.0914453	0.205957	0.322272	0.177998	0.35604	0.294655	0.275865	0.031952	0.0248112	0.025178
626	508.098	508.096	508.099	283.28	282.789	284.642	185	7	6	7	6	9	4	7	9	6	9	9	3	5	8	8	9	9	9	9	9	6	9	8	9	3	1.26837	0.737048	0.991508	0.484929	0.638344	0.542078	2.28898	2.2286	2.91042	4.31651	2.94238	2.28142	1.04176	1.62701	0.119858	0.104102	0.102015
627	508.098	508.096	508.099	244.527	243.435	245.325	161	5	3	6	6	8	4	7	9	4	8	4	3	4	9	6	7	9	7	8	8	6	9	6	9	3	1.44294	0.611563	1.26095	0.364186	0.350377	0.392662	1.32653	1.28818	0.719206	1.94337	0.80533	0.347392	0.273794	0.28139	0.0432774	0.0388007	0.0404529
628	509.101	509.1	509.102	283.28	282.79	283.678	84	2	4	3	0	3	1	4	4	1	6	4	0	3	3	4	2	3	5	5	3	5	7	4	6	2	0.309007	0.201463	0.228825	0.1538	0.148306	0.16517	0.318265	0.333809	0.60159	0.876516	0.55179	0.480517	0.38215	0.325238	0.0204888	0.0188349	0.0246039
629	509.101	509.099	509.102	244.527	243.844	244.929	70	2	2	2	3	3	0	0	6	2	6	2	2	1	6	4	4	3	4	2	3	2	3	2	5	1	0.341478	0.213906	0.268869	0.0894993	0.081801	0.0908443	0.283174	0.311358	0.277608	0.431035	0.291627	0.0682655	0.0639714	0.0653217	0.0121301	0.00999292	0.0152793
630	510.074	510.072	510.075	365.157	364.587	365.776	16	2	0	0	0	0	0	0	5	0	2	2	0	0	0	0	0	0	0	0	0	0	0	0	5	0	0.570313	0.472176	0.700047	0.114455	0.15045	0.146341	0.277401	0.252786	0.197636	0.325901	0.205531	0.0984228	0.0790211	0.0771849	0.00892072	0.00945947	0.0093954
631	513.15	513.149	513.152	457.907	457.14	458.565	16	0	1	0	0	0	0	0	0	3	0	0	0	3	3	3	0	0	0	3	0	0	0	0	0	0	0.0235905	0.0157725	0.0193669	0.0215272	0.0148718	0.0193037	0.0230946	0.030271	0.0309843	0.0732527	0.0333112	0.535023	0.522277	0.503789	0.07331	0.0583482	0.0552219
632	513.151	513.149	513.152	507.754	507.362	507.787	16	0	2	0	0	0	0	0	0	3	2	0	0	3	1	3	0	0	0	2	0	0	0	0	0	0	0.0261494	0.0121683	0.0164266	0.0214524	0.0181189	0.0161195	0.0200356	0.0171244	0.0490035	0.0706174	0.0455337	0.525848	0.412292	0.410667	0.1036	0.0843952	0.0788369
633	514.154	514.153	514.155	458.027	457.472	458.343	7	0	1	0	0	0	0	0	0	0	0	0	0	3	1	1	0	0	0	1	0	0	0	0	0	0	0.0178879	0.0111821	0.0140641	0.00839148	0.00869784	0.0114286	0.0100691	0.012468	0.0210211	0.0372974	0.01559	0.195486	0.136822	0.138521	0.0235843	0.0145025	0.0116975
636	514.164	514.16	514.165	303.499	302.787	304.136	67	2	4	2	1	2	3	2	6	3	6	7	3	1	2	2	2	1	5	1	0	2	1	2	5	1	2.43798	0.675259	1.41738	0.513678	0.565893	0.676705	0.609875	0.602094	0.593434	1.30855	0.943015	0.846131	0.674162	0.705134	0.185332	0.108326	0.171962
635	514.165	514.163	514.166	323.538	322.209	324.336	216	8	9	9	9	9	9	9	9	9	8	9	9	6	8	9	9	9	9	9	9	9	9	9	9	3	13.64	8.3732	10.8262	2.47829	2.13099	2.76893	3.16663	3.45665	3.52239	5.12187	3.59615	3.69834	2.82617	2.823	1.46695	1.05323	1.4022
634	514.165	514.163	514.166	286.321	285.534	286.738	222	8	9	9	9	9	9	9	9	9	9	9	9	6	9	9	9	9	9	9	9	9	9	9	9	3	8.39792	5.28845	6.93704	3.73579	3.76894	4.17742	2.13773	2.15101	4.55101	6.83711	4.75708	0.90565	0.827778	0.602876	0.619566	0.618648	0.642221
637	514.324	514.323	514.325	348.817	347.621	350.02	231	8	9	9	9	9	9	9	9	9	9	9	9	6	9	9	9	9	9	9	9	9	9	9	9	3	3.36607	1.9952	2.51988	1.21422	1.92883	2.38343	2.38437	2.42276	0.684041	1.74218	1.2575	2.08501	1.98028	2.29154	0.779579	0.756045	0.669971
638	515.04	515.038	515.042	253.696	252.897	254.494	149	4	5	6	5	9	2	5	7	4	8	6	3	5	8	9	3	8	6	4	8	5	9	8	6	3	0.967176	0.382937	0.73548	0.431436	0.436734	0.362791	0.479782	0.531992	1.02759	1.20913	0.900545	1.0982	0.775401	0.885161	0.0186992	0.0188801	0.0155596
640	515.168	515.167	515.169	323.538	322.742	324.238	209	8	9	8	9	9	9	9	9	9	8	9	9	6	7	8	9	9	9	9	8	9	9	9	9	3	4.06046	2.43484	3.22524	0.794223	0.435019	0.845814	1.0454	1.04982	1.08331	1.54312	1.09214	1.10532	0.829097	0.868268	0.252109	0.394114	0.415357
639	515.168	515.166	515.169	286.319	285.78	286.908	204	8	8	6	9	9	9	8	9	9	9	9	9	6	9	6	9	9	9	7	8	9	9	6	9	3	2.4439	1.54045	1.94659	1.17867	1.17183	0.873247	0.71059	0.716111	1.38953	2.03476	1.37381	0.333545	0.236099	0.248951	0.190519	0.178069	0.186815
641	515.327	515.325	515.328	348.817	348.149	350.202	184	7	8	6	9	8	6	6	9	8	8	7	9	4	8	7	7	7	8	8	9	7	8	9	9	2	0.971368	0.671403	0.884115	0.501933	0.556054	0.672529	0.699172	0.776391	0.453772	0.672075	0.523258	0.732922	0.67724	0.692646	0.241943	0.228424	0.233177
642	516.043	516.041	516.044	253.696	253.296	254.493	61	0	2	2	3	7	0	3	1	0	3	2	2	1	6	6	2	3	4	0	3	1	5	2	3	0	0.192346	0.110016	0.153475	0.0874605	0.105076	0.113423	0.149851	0.135954	0.231017	0.334582	0.21299	0.265216	0.210173	0.202809	0.00512586	0.00701758	0.00488809
643	516.166	516.165	516.167	286.213	285.814	286.72	36	1	0	1	2	2	0	0	4	3	3	1	0	0	1	1	0	1	2	0	1	0	6	0	5	1	0.69167	0.35913	0.605364	0.321715	0.32358	0.395966	0.185819	0.175598	0.367569	0.569852	0.415193	0.0583005	0.0585566	0.0557282	0.064842	0.0537052	0.06084
644	516.33	516.328	516.332	348.817	348.019	349.336	77	2	4	4	8	3	1	3	2	1	3	1	7	0	1	1	0	4	6	3	7	3	4	4	4	1	0.191704	0.127463	0.143345	0.0831387	0.111811	0.128721	0.11524	0.151182	0.0855118	0.142386	0.127984	0.14374	0.132613	0.122261	0.0398265	0.0398499	0.0410826
648	518.059	518.057	518.061	321.151	320.749	321.946	20	0	0	0	0	0	0	1	0	0	3	3	2	0	4	0	0	0	0	0	1	0	6	0	0	0	0.247807	0.150302	0.222934	0.33627	0.293578	0.358863	0.311645	0.285435	0.160308	0.25974	0.166521	0.535357	0.384748	0.39472	0.0311351	0.0268637	0.0237057
649	518.252	518.251	518.252	634.248	633.055	635.031	4	0	0	0	0	0	0	0	0	0	0	1	0	0	0	0	0	0	0	0	1	0	0	0	0	2	0.285218	0.104369	0.236267	0.194022	0.206789	0.207096	0.225105	0.262355	0.192711	0.320544	0.202178	0.532377	0.458162	0.490593	0.0108057	0.00505643	0.00599391
652	519.186	519.185	519.188	356.419	355.914	357.195	170	3	5	9	9	4	9	4	8	6	7	5	9	5	9	5	7	7	9	6	8	9	9	6	7	3	1.07549	0.509657	0.664345	0.374148	0.343972	0.377106	0.806904	0.69609	0.894012	1.70543	0.980313	0.340415	0.266663	0.23874	0.124455	0.132668	0.178675
651	519.186	519.185	519.188	385.682	382.998	386.296	62	1	0	1	5	1	7	2	2	2	1	3	6	0	5	0	3	0	3	3	6	0	7	1	1	2	0.628443	0.374152	0.368758	0.284828	0.260146	0.282923	0.545325	0.373268	0.601395	0.916936	0.574928	0.223766	0.202828	0.17647	0.0916066	0.0865411	0.0836753
653	520.19	520.188	520.191	356.396	356.073	356.907	59	2	1	4	1	2	4	1	4	1	5	1	6	0	6	1	0	3	3	0	4	2	6	0	2	0	0.255398	0.187222	0.233049	0.108186	0.107049	0.122631	0.233967	0.219208	0.303142	0.483815	0.345798	0.107799	0.0712253	0.0942688	0.0705849	0.0576311	0.0576655
654	520.265	520.264	520.266	681.056	681.05	681.445	4	0	0	0	0	0	1	0	0	0	0	0	0	0	0	0	0	0	0	0	0	0	0	0	0	3	0.13559	0.0912096	0.121028	0.138786	0.170861	0.17378	0.246412	0.251773	0.131382	0.223138	0.176824	0.494846	0.437317	0.507536	0.00599266	0.00432678	0.0049995
656	521.202	521.201	521.204	353.607	352.347	354.776	221	8	8	8	9	9	9	9	9	9	9	9	9	6	9	8	9	9	9	9	9	9	9	9	9	3	4.99348	3.07558	3.86393	1.18879	1.25647	1.38948	2.24782	2.05077	4.41793	6.61397	3.86167	0.972907	0.667307	0.688012	0.961959	0.670283	0.644652
657	522.205	522.204	522.207	353.607	353.2	354.192	199	8	8	9	9	9	6	8	9	8	9	8	9	4	9	5	8	8	9	9	9	9	9	8	9	3	1.45331	0.899844	1.15033	0.374587	0.396833	0.4334	0.653934	0.595238	0.96328	1.86189	1.21561	0.305654	0.260165	0.235487	0.188478	0.253551	0.239964
658	523.208	523.206	523.21	353.607	353.131	354.057	79	1	1	4	5	2	2	3	4	2	4	3	5	2	3	1	1	4	2	4	4	6	5	3	6	2	0.336901	0.191412	0.292713	0.0917881	0.0932576	0.0828038	0.138769	0.137222	0.289042	0.392756	0.258215	0.0639302	0.073993	0.036111	0.0528395	0.0482865	0.0491128
659	530.08	530.078	530.081	399.021	397.598	400.873	218	8	7	9	9	9	8	9	9	9	9	9	7	6	9	9	8	9	9	9	9	8	9	9	9	3	8.94943	5.23164	6.16767	4.90268	5.25259	5.85336	8.11958	7.76309	7.36659	11.4648	7.70577	10.468	8.55117	7.42251	0.147859	0.115653	0.0771696
660	531.082	531.081	531.084	399.008	398.35	399.536	198	8	6	7	8	9	7	8	9	9	9	9	5	6	9	9	9	9	8	9	9	7	9	8	9	3	1.82125	1.1198	1.43561	1.18204	1.10128	1.24925	1.70146	1.63997	1.54525	2.37108	1.62211	2.20892	1.74327	1.62345	0.0320443	0.025025	0.0311117
661	532.076	532.075	532.079	398.95	398.008	400.192	170	6	5	6	5	8	2	6	6	3	8	9	2	6	9	8	7	8	8	8	9	6	9	8	9	2	1.37348	0.993189	0.511497	1.05854	0.757493	0.871463	0.884816	1.32374	1.23379	2.08137	1.06255	1.37082	1.25991	1.35624	0.0252875	0.0239865	0.0243982
664	533.079	533.077	533.081	398.896	398.496	399.439	41	0	1	1	0	2	0	3	1	0	6	2	1	1	2	3	1	2	0	1	4	2	3	3	2	0	0.316272	0.187077	0.20082	0.17408	0.188727	0.191748	0.272771	0.256017	0.287721	0.380066	0.240383	0.363773	0.277604	0.243924	0.00847566	0.00611329	0.00610546
667	533.166	533.165	533.167	375.676	375.422	376.179	18	0	0	0	0	0	0	0	4	0	3	3	0	0	0	0	0	0	0	1	0	2	0	0	5	0	0.585487	0.35328	0.447486	0.0994093	0.100635	0.116548	0.247318	0.213788	0.304558	0.514354	0.304088	0.246441	0.184198	0.175822	0.128501	0.104329	0.108202
665	533.166	533.164	533.168	391.457	389.999	392.336	192	8	6	9	7	9	7	7	8	6	8	6	8	4	9	5	9	9	8	8	9	8	8	9	9	3	1.28103	0.732949	1.06419	0.625944	0.676154	0.603471	0.943988	0.879937	0.743319	1.23327	0.786357	0.62351	0.471723	0.488013	0.113731	0.104934	0.105609
666	533.166	533.164	533.167	415.524	414.266	417.038	158	2	6	6	9	5	8	2	7	6	5	9	8	6	9	3	6	3	5	6	5	9	9	5	9	3	0.979544	0.775767	1.22036	0.470389	0.421882	0.425676	0.540576	0.547398	1.10614	1.42803	0.993613	0.594389	0.435665	0.490455	0.666272	0.192072	0.556628
669	534.169	534.168	534.171	391.415	390.693	392.111	137	7	4	8	6	6	3	5	5	4	3	3	7	3	6	5	7	7	7	3	8	5	7	6	9	3	0.412722	0.258463	0.307355	0.214406	0.211037	0.260922	0.327067	0.274232	0.322824	0.386465	0.300477	0.279355	0.183906	0.202703	0.0345127	0.0330521	0.0306236
670	534.169	534.167	534.171	415.617	414.47	416.862	104	1	5	4	5	1	8	0	6	3	3	7	7	4	7	3	3	0	4	5	2	7	8	2	8	1	0.454339	0.27205	0.362929	0.113703	0.13117	0.124984	0.148322	0.166753	0.346289	0.623236	0.378181	0.181138	0.147155	0.171159	0.212763	0.180761	0.181489
673	535.036	535.036	535.038	70.5578	68.1314	74.5134	29	0	3	3	1	0	0	0	0	0	3	2	1	0	2	0	0	1	0	0	2	1	5	2	0	1	0.780691	0.516356	0.714564	0.572082	0.595693	0.638932	0.836033	0.814794	1.27298	2.54201	2.10732	0.854936	0.591436	0.606509	0.178129	0.167113	0.147335
674	536.112	536.11	536.114	175.222	174.409	175.624	47	0	2	2	2	3	3	0	3	0	0	3	3	0	3	2	0	1	2	4	1	5	3	3	0	2	0.322993	0.208672	0.26038	0.176873	0.18116	0.210609	0.318192	0.258727	0.412628	0.573837	0.673553	0.348849	0.254426	0.264948	0.0327049	0.0242171	0.0308832
677	536.367	536.367	536.368	702.061	702.059	702.063	2	0	0	0	0	0	0	0	0	0	0	0	0	0	0	0	0	0	0	0	0	0	0	0	0	2	0.0156671	0.0155509	0.0134372	0.0235004	0.0214952	0.0162907	0.0567864	0.0413375	0.00919154	0.0187114	0.00554714	0.0262679	0.0107021	0.020748	0.00164462	0.00311855	0.00206611
681	540.053	540.052	540.055	64.9557	62.2484	66.1658	178	5	9	9	9	8	6	4	8	7	7	5	8	3	9	8	6	7	8	7	8	8	9	7	7	3	1.00131	0.541305	0.460706	0.420887	0.544522	0.650094	1.14136	0.927657	1.69264	2.00383	1.70735	0.353848	0.5092	0.428812	0.218339	0.282898	0.254537
682	540.172	540.17	540.173	427.19	426.106	428.881	166	5	9	6	8	8	6	5	9	6	8	6	5	2	3	6	8	4	8	9	6	9	7	8	8	3	1.30242	1.14469	1.43079	0.203689	0.208536	0.218867	1.59506	1.60868	1.23781	1.99188	1.1332	1.3421	1.35431	1.43632	0.27388	0.217498	0.158985
683	540.33	540.328	540.332	683.065	682.241	683.858	170	7	4	6	6	9	8	7	8	5	7	6	7	3	7	7	6	9	7	9	9	5	8	7	8	3	0.7296	0.341623	0.628751	0.616898	0.802143	0.937707	0.980916	1.41131	0.650456	1.06502	0.480709	1.87735	2.02984	2.42229	0.00769341	0.00491879	0.00535619
684	541.056	541.054	541.057	64.9434	63.3484	65.7378	75	2	5	1	1	5	3	1	5	3	6	3	3	1	5	3	4	4	3	1	2	1	3	3	5	2	0.190487	0.103667	0.126682	0.122792	0.133267	0.143696	0.190243	0.219803	0.417943	0.561439	0.396221	0.154427	0.118811	0.1252	0.0689959	0.0514577	0.048052
685	541.175	541.173	541.176	427.192	426.106	428.455	112	4	6	6	3	3	5	4	7	2	6	4	2	1	3	3	6	2	4	8	5	6	6	8	7	1	0.548811	0.328608	0.405835	0.0659587	0.0753746	0.0579946	0.457275	0.407246	0.380361	0.50913	0.371234	0.472926	0.388637	0.426129	0.0836153	0.0720157	0.0687351
686	541.333	541.331	541.335	683.061	682.645	683.495	91	2	2	3	5	3	6	1	3	2	2	4	4	2	3	5	4	5	1	8	5	3	7	3	5	3	0.209952	0.130553	0.184207	0.206475	0.244681	0.29837	0.442509	0.443899	0.18958	0.297295	0.222353	0.763353	0.642209	0.667773	0.00347905	0.00440912	0.00368054
687	542.177	542.176	542.178	426.678	426.185	428.059	21	0	0	2	0	0	0	0	3	3	0	1	0	0	1	0	1	0	0	5	0	1	1	2	0	1	0.138927	0.0779535	0.0956789	0.00918355	0.0214344	0.0241172	0.109225	0.105048	0.067751	0.106322	0.0831325	0.133993	0.0857842	0.104387	0.0213841	0.0168306	0.0167564
688	542.249	542.248	542.25	627.176	626.773	627.587	3	0	0	0	0	0	0	0	0	0	0	0	0	0	0	0	0	0	0	0	0	0	0	0	0	3	0.0490982	0.0300988	0.0469217	0.0740313	0.0731116	0.0796046	0.0967017	0.146397	0.0641192	0.0904499	0.0596631	0.0859621	0.112138	0.186352	0.0029356	0.00292723	0.0030457
689	542.336	542.335	542.337	683.053	682.662	683.465	11	1	0	0	0	0	1	1	0	0	0	1	0	0	0	0	0	0	1	1	1	1	1	0	0	2	0.0561295	0.0308435	0.0472777	0.0399665	0.045869	0.061273	0.0763708	0.0810701	0.0381795	0.0600134	0.0489838	0.133665	0.12861	0.163838	0.00121743	0.00243862	0.00387676
690	544.095	544.093	544.097	454.691	453.056	460.117	236	8	9	9	9	9	9	9	9	9	9	9	9	6	9	9	9	9	9	9	9	9	9	9	9	3	23.3878	11.2657	15.6113	12.0356	14.6019	15.7023	15.5158	16.3936	19.0958	27.9328	17.831	24.2613	18.4956	16.9626	0.320621	0.27694	0.292472
691	544.167	544.165	544.168	401.272	400.111	402.535	208	8	9	9	7	9	9	7	9	8	7	9	9	6	8	6	9	7	9	9	7	9	8	9	9	3	4.07381	2.59552	3.44969	0.561842	0.530958	0.326484	2.12674	2.2309	0.824176	1.44413	0.960076	2.32325	1.74595	1.47133	0.154551	0.299269	0.280169
692	544.265	544.264	544.265	651.671	651.661	652.065	4	0	0	0	0	0	0	0	0	0	0	1	0	0	0	0	0	0	0	0	0	0	0	0	0	3	0.0958877	0.0736155	0.0919351	0.0992306	0.137339	0.153567	0.201239	0.242807	0.0857398	0.149553	0.100042	0.398783	0.312301	0.394015	0.00332635	0.00365599	0.00289134
693	545.051	545.049	545.052	296.205	294.494	297.976	213	8	9	8	8	9	8	9	8	8	9	9	8	6	8	9	8	9	8	8	9	6	9	8	9	3	1.46794	1.11661	1.161	0.640525	0.543005	0.678222	1.53273	1.62648	2.92492	3.95228	2.81803	7.40908	5.75113	4.78	0.178724	0.0937438	0.0980935
694	545.051	545.049	545.052	341.051	339.762	343.063	231	8	9	9	9	9	9	9	9	8	9	9	9	6	9	9	9	9	9	9	9	8	9	9	9	3	23.7943	14.0882	15.7265	10.9968	11.7966	12.0567	14.3968	10.8545	16.0378	23.6097	13.1152	12.4441	9.16409	8.20208	0.939199	0.512377	0.698358
695	545.098	545.096	545.099	454.689	454.281	455.433	213	8	7	9	9	9	9	9	9	9	9	9	9	6	9	9	9	9	9	9	9	9	9	9	9	3	5.07784	3.03368	3.84926	3.24891	3.25452	3.37659	3.72789	3.59595	4.27827	6.06102	3.81381	5.26209	3.92549	3.73936	0.078623	0.0751308	0.0720812
696	545.129	545.128	545.131	334.186	332.986	335.455	132	7	4	3	5	4	7	4	8	2	7	5	8	2	8	3	9	4	4	1	7	2	8	4	7	3	2.20122	0.65127	0.474546	0.76555	0.539984	0.712246	1.2669	1.49103	1.30329	2.06461	0.978444	0.729027	0.661403	0.444328	0.375956	0.379512	0.395583
697	545.17	545.169	545.171	401.231	400.475	402.119	140	5	6	6	7	5	5	5	8	5	6	7	6	2	3	4	6	6	6	8	4	9	6	6	7	2	1.28304	0.770738	0.912284	0.179833	0.176899	0.208652	0.640201	0.518643	0.312618	0.478899	0.280025	0.626935	0.493023	0.460737	0.0950072	0.0795322	0.0809089
698	546.046	546.044	546.048	399.001	397.998	400.101	154	6	6	3	5	9	2	4	7	2	8	8	3	6	8	8	5	7	7	4	9	6	9	7	9	2	1.34656	0.46409	0.796913	0.658047	0.646195	0.65413	1.09265	0.524748	1.07292	1.52431	1.06647	1.7227	1.25805	0.975177	0.0223502	0.0155713	0.0133371
700	546.053	546.051	546.055	296.203	295.288	296.605	130	3	7	5	5	4	5	6	4	6	8	7	2	5	7	7	5	7	2	6	6	2	7	5	6	3	0.446111	0.24598	0.385064	0.212197	0.173139	0.231802	0.44403	0.41201	0.648737	1.00941	0.540783	1.73272	1.37046	1.26479	0.050465	0.0364826	0.0423947
699	546.053	546.052	546.055	340.984	339.376	342.287	210	8	8	9	8	9	9	9	9	8	9	9	9	6	9	9	9	9	9	9	9	6	9	9	9	3	5.64526	3.28651	4.16996	2.70118	2.75063	2.80755	3.37756	3.30911	3.5668	5.10169	3.41576	2.78927	2.19015	2.09542	0.224892	0.193802	0.214566
701	546.075	546.072	546.076	224.309	223.229	224.712	162	6	8	5	6	7	1	4	9	8	9	9	3	4	6	9	6	8	8	7	9	6	8	6	7	2	1.23017	0.724087	1.05494	0.52516	0.379892	0.582119	0.529152	0.786748	1.05703	1.37685	1.12318	0.583042	0.630499	0.778665	0.150094	0.157352	0.159637
702	546.092	546.09	546.094	454.683	453.467	456.734	216	8	6	8	8	9	6	9	9	9	9	9	6	6	9	9	9	9	9	9	9	6	9	9	7	3	4.07124	2.23647	2.78913	2.53793	1.68924	2.36008	2.38151	2.62105	2.77249	4.98967	3.13053	4.34547	3.28172	2.82315	0.0588008	0.0543536	0.0695714
703	546.133	546.131	546.135	334.186	333.778	335.377	76	5	2	1	2	3	4	4	5	1	3	3	5	0	4	2	4	3	2	0	6	1	7	1	6	2	0.912973	0.339528	0.375892	0.345797	0.352578	0.356548	0.500047	0.438197	0.475458	0.634083	0.343947	0.35837	0.256012	0.212831	0.132351	0.121211	0.141162
704	546.141	546.139	546.142	312.385	312.061	313.039	105	2	4	2	7	5	3	2	7	3	6	0	5	3	5	6	5	7	5	1	4	4	6	4	7	2	0.932737	0.477984	0.560432	0.25665	0.310409	0.316314	0.419609	0.352752	0.7858	0.745123	0.764819	0.252012	0.207581	0.235273	0.130477	0.120076	0.118119
706	547.048	547.047	547.051	341.042	338.568	343.094	204	8	6	7	4	9	4	8	9	6	8	8	4	6	9	9	8	8	9	8	9	6	8	8	9	3	3.03173	1.6726	2.46314	0.964539	1.40326	1.29715	1.46042	1.18764	1.08705	2.14115	1.14246	1.37065	1.15533	0.868895	0.0881279	0.0894405	0.0775097
707	547.049	547.048	547.051	398.973	398.35	399.622	44	1	3	0	1	3	0	1	1	0	2	3	1	1	5	3	2	1	1	1	3	5	1	0	5	0	0.349642	0.190924	0.232493	0.214285	0.188853	0.187377	0.291803	0.274757	0.258788	0.439875	0.231981	0.375104	0.281048	0.258764	0.0123798	0.00788126	0.00991519
708	547.077	547.076	547.078	224.31	223.229	224.71	34	2	1	1	0	1	0	2	0	0	5	2	1	0	1	3	0	3	2	2	3	0	3	0	2	0	0.32331	0.195383	0.247753	0.122556	0.0854621	0.11154	0.18104	0.189683	0.237808	0.424589	0.270333	0.210854	0.192514	0.177543	0.0516157	0.0338174	0.0378878
709	547.094	547.092	547.096	454.681	453.875	455.102	132	5	4	4	5	6	2	6	7	7	6	7	1	4	5	6	5	8	6	4	6	3	9	6	7	3	0.734516	0.474534	0.621141	0.543333	0.546018	0.569493	0.577746	0.578096	0.676355	0.976896	0.637374	0.857076	0.635131	0.570116	0.0125348	0.0149973	0.0111046
710	547.145	547.143	547.147	390.682	389.361	391.55	105	4	3	4	4	4	1	3	5	7	6	5	4	4	3	5	8	3	8	3	3	6	1	4	6	1	2.40669	1.02497	1.15073	1.30009	0.447171	0.417026	0.787179	0.420777	1.50936	1.96313	1.01962	1.4229	0.946966	0.591254	0.16162	0.0324946	0.016592
711	547.145	547.144	547.146	371.06	369.69	376	235	8	7	9	9	9	9	9	9	9	9	9	9	6	9	7	9	9	9	9	9	9	9	9	9	3	7.38873	3.40737	3.0357	5.16811	3.54369	2.8466	1.42416	0.863245	5.75409	11.0378	6.75216	4.27139	2.62614	2.09773	0.512917	0.104136	0.0489954
713	548.05	548.049	548.052	339.482	337.768	340.687	180	8	6	7	6	9	2	9	9	5	9	7	4	6	9	9	9	9	9	6	9	6	7	9	6	3	1.45869	0.847845	1.03714	0.822918	0.822838	0.923101	1.00744	0.925262	1.38255	2.06467	1.09612	1.99745	1.35984	1.38449	0.0711236	0.0723438	0.0608644
715	548.149	548.147	548.15	390.859	390.303	391.524	102	4	2	4	3	4	1	3	5	7	6	5	4	4	3	5	7	3	8	3	3	6	1	4	6	1	0.723442	0.331797	0.375406	0.391727	0.30607	0.225174	0.214389	0.127458	0.431404	0.609812	0.438724	0.429208	0.266787	0.237607	0.0525794	0.0159635	0.00965178
714	548.149	548.147	548.15	371.039	370.728	371.606	207	7	7	9	9	9	9	9	9	8	9	9	9	5	9	7	9	9	9	9	9	9	9	8	9	3	2.09965	0.975878	0.959346	1.47811	1.05692	0.844936	0.642731	0.305576	2.13777	3.19584	1.90866	1.25161	0.814523	0.372638	0.173508	0.0383796	0.0142808
720	549.151	549.149	549.154	371.047	370.635	371.594	141	2	5	3	7	5	6	6	9	3	4	5	8	2	8	5	6	3	7	7	9	6	9	7	7	2	0.513115	0.221595	0.223028	0.303004	0.278668	0.241756	0.16205	0.0836847	0.486933	0.69019	0.459732	0.227686	0.181363	0.137464	0.0459305	0.0130388	0.0104651
719	549.152	549.149	549.153	390.836	389.911	391.709	37	0	0	2	3	1	0	0	1	3	5	2	2	0	2	2	3	0	1	0	1	1	0	2	5	1	0.432908	0.272435	0.310829	0.117614	0.11185	0.12284	0.210529	0.196954	0.23394	0.301667	0.228096	0.277134	0.185184	0.199543	0.0677615	0.0596985	0.0596603
721	549.182	549.18	549.183	228.696	228.005	229.492	44	0	3	2	6	0	3	0	1	1	2	0	6	0	3	0	0	0	2	6	0	2	6	0	0	1	0.196937	0.120672	0.156723	0.0598797	0.0717963	0.0730498	0.0943966	0.0891241	0.736218	0.974784	0.625015	0.0670813	0.0760651	0.0612208	0.0777571	0.0629906	0.0748766
725	551.176	551.175	551.178	317.563	316.367	318.357	103	6	4	6	6	5	2	5	5	5	4	6	1	3	5	2	5	5	4	5	1	4	3	3	5	3	4.55986	3.12936	5.12859	0.764983	0.580945	0.852237	1.82728	1.87145	4.63406	5.01853	3.15928	1.08165	0.511196	0.890756	0.745273	0.658723	0.639393
724	551.176	551.174	551.178	470.524	469.354	473.701	232	8	6	6	9	9	9	9	9	9	9	9	9	6	9	9	9	9	9	9	9	9	9	8	9	3	9.27253	5.41054	6.00267	1.20383	0.431706	1.00374	1.70907	2.40242	10.6747	15.1142	10.4441	0.601094	0.466126	0.533837	3.42124	2.42676	2.80487
726	551.177	551.175	551.177	256.486	256.087	257.283	33	0	3	2	1	1	2	0	6	1	1	0	0	0	2	1	0	0	0	4	0	0	1	1	5	2	0.44815	0.244052	0.293252	0.0770349	0.0626848	0.0622566	0.245381	0.220536	0.51845	0.621623	0.608514	0.104704	0.0925597	0.0981003	0.0893267	0.0757067	0.0717632
723	551.177	551.175	551.178	299.77	298.894	302.054	227	8	9	9	9	9	9	9	9	9	9	9	9	6	9	9	9	9	9	9	9	9	9	9	9	3	25.7868	16.4885	18.7413	6.30558	5.42322	5.57088	11.8732	12.6535	27.041	42.9633	27.7338	5.55765	3.25297	4.11603	2.98369	2.27506	2.59868
729	552.18	552.178	552.181	317.168	316.12	317.962	90	5	3	6	6	6	1	1	6	4	4	4	1	2	5	2	4	5	3	6	0	4	3	3	5	1	1.38745	1.14605	1.60649	0.270684	0.264582	0.246643	0.628495	0.577053	1.5593	0.946356	1.1232	0.357255	0.252612	0.252472	0.215937	0.20561	0.192987
728	552.18	552.178	552.181	470.905	470.103	471.341	201	8	6	6	9	9	9	9	9	7	8	8	7	6	9	9	9	9	9	9	8	9	9	7	9	3	2.74601	1.55357	1.95691	0.404217	0.415548	0.431887	0.805554	0.770513	3.0439	4.83233	3.15004	0.187876	0.13719	0.160418	0.990746	0.855971	0.851063
727	552.18	552.178	552.182	299.77	299.263	305.615	218	8	9	9	9	9	9	9	9	9	9	9	9	6	9	9	9	9	9	9	9	9	9	9	9	3	7.84714	4.55518	5.71058	1.54881	1.57807	1.74045	3.60883	3.57447	7.54745	11.879	7.77909	1.53229	0.794923	1.08396	0.821171	0.732515	0.757364
730	552.203	552.202	552.203	681.054	681.046	681.062	2	0	0	0	0	0	0	0	0	0	0	0	0	0	0	0	0	0	0	0	0	0	0	0	0	2	0.0955047	0.0553813	0.0938953	0.0976691	0.14673	0.119466	0.157244	0.17191	0.087284	0.155235	0.0940808	0.341718	0.311095	0.329311	0.00437119	0.00320242	0.00238487
732	553.182	553.18	553.184	470.527	469.718	471.323	146	6	5	4	8	4	6	6	9	5	6	5	2	4	6	6	9	6	7	6	5	7	6	6	9	3	0.631702	0.366878	0.43511	0.0805721	0.0886323	0.0964667	0.164897	0.180967	0.703229	1.07052	0.722659	0.0592952	0.0374275	0.0428987	0.232011	0.207664	0.193954
731	553.182	553.18	553.184	299.768	298.831	305.616	210	7	8	9	9	9	9	9	9	9	9	9	9	6	8	7	9	9	9	9	8	9	9	8	9	3	1.76776	1.09766	1.31513	0.362071	0.353422	0.377762	0.866056	0.773059	1.73677	2.60482	1.69241	0.369626	0.287908	0.265632	0.110993	0.165226	0.182728
733	553.871	553.869	553.872	483.269	482.07	484.081	154	6	9	9	9	4	8	9	2	6	4	5	9	3	5	4	2	3	7	4	9	8	8	9	5	3	1.60188	0.777516	1.33958	0.856741	0.668358	0.867352	0.458205	0.509332	1.58854	2.57875	2.07021	0.792768	0.857466	0.731484	1.63992	1.24775	1.13226
735	554.185	554.183	554.186	470.528	469.768	471.32	41	1	3	1	1	0	1	1	4	1	3	0	0	1	2	1	2	0	0	4	1	1	3	1	7	2	0.105237	0.0635182	0.0773716	0.017472	0.0229069	0.0238078	0.0391713	0.0323435	0.105814	0.186317	0.114566	0.0212589	0.0132973	0.0184866	0.0383193	0.0386857	0.0319337
734	554.185	554.184	554.187	299.771	299.266	300.168	84	4	4	6	5	3	4	3	4	3	3	3	3	3	4	0	4	1	3	4	2	5	2	3	7	1	0.260779	0.186912	0.236786	0.0570335	0.0658212	0.0588553	0.134833	0.1112	0.284647	0.407488	0.278976	0.073248	0.0491465	0.0507257	0.0339805	0.026337	0.0299652
736	554.872	554.871	554.874	483.266	482.865	483.666	73	3	6	7	4	1	5	3	1	3	2	2	6	1	1	1	1	2	1	3	6	2	5	3	3	1	0.66636	0.39184	0.504912	0.370219	0.332513	0.394811	0.172601	0.1661	0.730136	0.804478	0.762345	0.450733	0.295095	0.313619	0.595671	0.485361	0.460888
737	555.351	555.349	555.352	348.776	348.018	349.802	142	6	6	3	9	6	6	5	8	6	5	5	6	3	4	6	3	6	5	6	8	5	6	6	7	3	0.80615	0.71997	0.514192	0.737407	0.654578	0.529348	0.461621	0.478901	0.439698	0.583893	0.305202	0.898618	0.491399	0.420283	0.390531	0.322555	0.228347
738	555.871	555.869	555.872	483.272	481.687	486.449	230	8	9	9	9	9	9	9	9	9	9	9	9	6	9	9	9	9	9	8	9	9	9	9	9	3	15.206	8.96275	13.1867	9.43456	9.81507	10.3853	7.25022	7.19231	12.7157	21.7967	13.6888	12.8202	9.70241	9.34342	5.68197	5.79492	4.43047
739	556.065	556.064	556.066	454.277	453.893	454.674	11	0	0	0	0	0	0	0	0	0	2	1	0	0	1	0	0	0	0	0	5	0	2	0	0	0	0.145852	0.0962814	0.107517	0.109517	0.085585	0.115885	0.201603	0.190565	0.150049	0.257792	0.168777	0.363359	0.277182	0.247539	0.00113953	0.00122247	0.00163808
740	556.354	556.352	556.355	348.817	348.373	349.305	87	2	4	3	6	5	4	4	5	4	4	2	3	1	3	4	0	3	4	5	4	3	4	5	3	2	0.38441	0.216158	0.224951	0.25771	0.21689	0.206485	0.247502	0.152878	0.130153	0.156723	0.104316	0.320674	0.196747	0.198323	0.135999	0.0994492	0.0934483
741	556.873	556.871	556.875	483.27	480.874	484.07	220	8	9	9	9	9	9	9	9	9	9	9	9	6	9	9	9	9	9	9	9	9	9	9	9	3	5.35562	3.02596	4.02567	2.8387	2.92442	3.13384	2.30614	2.18409	4.43094	6.68457	4.23611	3.95773	2.90907	2.73597	1.80353	1.71846	1.36465
742	557.02	557.02	557.021	339.863	338.977	340.558	22	0	0	0	0	1	0	0	4	0	1	0	0	0	2	1	1	0	0	0	0	0	4	0	8	0	0.330525	0.196572	0.226371	0.0933554	0.0770952	0.0918521	0.296946	0.232763	0.199905	0.29132	0.193845	0.0926296	0.047576	0.0580094	0.00543004	0.00305374	0.00337118
743	557.867	557.865	557.868	483.271	482.076	487.541	227	8	9	9	9	9	9	9	9	9	9	9	9	6	9	9	9	9	9	9	9	9	9	9	9	3	10.5047	6.33532	8.70012	6.65685	5.46795	6.27611	4.57867	4.6537	8.46757	14.3919	8.79998	8.48908	6.45768	6.12335	3.8121	3.61692	2.83089
744	558.869	558.867	558.87	483.271	481.688	484.458	224	8	9	9	9	9	9	9	9	9	9	9	9	6	9	9	9	9	9	9	9	9	9	9	9	3	3.53181	2.0339	2.59991	2.02178	2.00468	2.18888	1.46754	1.42484	2.90496	4.34038	2.74521	2.57514	1.92853	1.82923	1.11032	1.1057	0.875537
745	559.864	559.861	559.865	483.271	480.875	486.066	236	8	9	9	9	8	9	9	9	9	8	9	9	6	9	9	9	9	9	9	9	9	9	9	9	3	3.00735	1.55554	2.49613	1.6405	1.44003	1.24863	1.0872	1.29739	1.826	4.21625	1.37209	2.55398	1.99799	1.69924	1.13959	0.961149	0.778437
746	560.062	560.059	560.064	454.683	453.485	456.674	219	8	6	8	7	9	5	9	9	8	9	9	5	6	9	8	9	9	9	9	9	6	9	9	9	3	3.58051	2.07654	1.98152	0.894735	2.20736	2.27699	1.99883	2.33706	2.86084	4.32904	1.95574	3.8316	2.81862	2.55204	0.0408658	0.035621	0.0414919
747	560.09	560.088	560.093	263.661	262.864	265.13	208	8	9	9	9	9	7	8	9	8	8	9	7	6	9	9	9	9	9	8	9	7	9	9	8	3	5.05507	2.9435	3.93619	2.00415	2.07895	2.18428	3.12661	2.54947	2.98568	5.08286	3.28776	1.96859	2.64922	2.91061	0.425002	0.392845	0.441325
748	560.09	560.089	560.092	432.713	431.774	433.832	91	1	3	3	2	6	0	2	9	0	6	3	0	1	9	5	5	2	2	3	2	4	6	6	8	3	0.605248	0.372947	0.454699	0.185107	0.208926	0.202607	0.753073	0.572312	0.399442	0.55787	0.488149	0.262717	0.178004	0.192544	0.00772735	0.00551306	0.00724819
749	560.865	560.863	560.866	483.27	482.479	484.054	160	8	7	8	6	7	6	9	5	7	5	7	6	6	8	7	6	8	5	6	6	6	6	6	6	3	0.951318	0.522818	0.740018	0.567001	0.577479	0.610813	0.400248	0.422238	0.841716	1.18867	0.784919	0.742632	0.581382	0.541945	0.342027	0.29972	0.258544
751	561.017	561.015	561.019	296.083	294.891	296.995	41	0	5	0	0	2	0	3	1	2	3	3	0	1	3	6	0	0	0	3	3	0	3	0	0	2	0.337445	0.209074	0.294823	0.180544	0.153428	0.167617	0.382871	0.345166	0.555983	0.468495	0.404212	1.49049	1.11789	0.948828	0.0364315	0.0338977	0.0290247
750	561.017	561.015	561.019	340.957	338.169	342.599	213	8	6	6	6	9	6	9	9	8	9	9	4	6	9	9	9	9	9	9	9	6	9	9	9	3	3.54768	2.27	2.14438	1.19807	1.71269	1.80386	2.3772	2.04578	2.27659	3.21337	2.28605	1.47541	1.27499	0.622275	0.136438	0.108398	0.122914
752	561.056	561.054	561.057	329.401	328.995	330.213	51	0	3	2	5	3	3	0	5	1	2	0	1	0	1	1	1	0	4	6	0	2	5	0	5	1	0.27301	0.125195	0.168593	0.0891074	0.0882678	0.123537	0.307661	0.299605	0.591855	1.03469	0.690207	0.417542	0.302046	0.315502	0.0695568	0.0392484	0.0511863
753	561.065	561.063	561.067	454.681	454.276	455.102	148	7	6	4	4	9	3	6	5	3	9	5	3	5	8	8	5	8	5	5	8	6	8	6	9	3	0.757245	0.427258	0.585122	0.442793	0.48614	0.501022	0.590113	0.549692	0.63504	1.04892	0.663811	0.796165	0.624791	0.634117	0.0146746	0.0147005	0.012678
754	561.093	561.091	561.094	263.661	262.978	264.34	162	7	6	6	8	5	1	3	7	5	8	9	4	6	8	8	5	9	8	8	9	6	9	6	8	3	1.12137	0.708929	0.863375	0.319426	0.485756	0.521749	0.722189	0.649904	0.784307	1.2505	0.782754	0.830068	0.632525	0.639938	0.109181	0.096844	0.100832
755	561.093	561.092	561.095	432.801	432.18	433.344	36	0	0	0	0	2	0	0	6	0	2	1	0	0	6	2	0	1	0	1	1	3	3	1	6	1	0.146742	0.104041	0.121626	0.0480415	0.0496712	0.0573373	0.173498	0.160934	0.157066	0.213944	0.150529	0.0693868	0.0662639	0.0466258	0.00452818	0.00227983	0.00279175
756	562.021	562.019	562.022	340.955	340.163	341.948	129	6	4	3	3	7	2	6	7	3	6	7	2	5	7	9	6	7	3	4	5	5	8	6	6	2	0.824575	0.519788	0.720751	0.408217	0.410296	0.459373	0.592617	0.535337	0.52925	0.807348	0.541289	0.431976	0.31398	0.296496	0.0308429	0.0278516	0.0283715
757	562.066	562.065	562.068	379.808	379.011	380.608	198	8	6	8	8	9	3	8	9	8	9	9	4	6	9	9	7	9	9	9	9	6	9	9	9	3	4.5335	2.86454	3.52818	1.76471	1.80344	1.96861	2.48021	2.12632	2.24805	4.03148	2.084	4.03024	3.06686	3.02253	0.0731991	0.0563293	0.0653004
758	562.087	562.086	562.089	263.661	262.978	265.113	75	3	4	1	1	2	0	3	1	2	7	6	2	3	4	6	0	6	3	1	6	4	3	1	3	2	0.570617	0.585038	0.498964	0.373351	0.273198	0.45984	0.584065	0.560551	0.57742	0.585744	0.468973	0.736597	0.484469	0.400837	0.0969938	0.0739686	0.0856633
759	562.314	562.313	562.316	628.665	627.587	629.095	172	5	3	4	6	8	7	6	5	5	9	7	9	5	9	6	4	9	9	9	9	6	9	7	8	3	0.780572	0.422929	0.546115	0.815383	0.505154	0.638469	1.97756	1.46823	0.593364	0.77972	0.506166	2.05669	1.65596	1.64891	0.0224173	0.00832166	0.00596933
760	562.314	562.312	562.316	635.871	635.445	637.029	49	2	0	1	4	2	2	2	0	3	2	2	0	0	1	4	0	1	3	5	3	3	2	1	4	2	0.42247	0.248881	0.344982	0.400193	0.450522	0.501107	0.64238	0.937848	0.350257	0.523073	0.306032	1.34987	1.10095	1.23781	0.0117792	0.00599203	0.00394415
761	563.069	563.067	563.07	379.808	379.203	380.208	145	8	5	2	5	8	1	5	6	4	8	8	3	5	9	9	4	9	5	4	9	6	8	5	6	3	1.08053	0.729162	0.88285	0.450605	0.46859	0.501334	0.651574	0.606841	0.751953	1.12608	0.716589	0.973391	0.765579	0.791244	0.0302996	0.0292202	0.0225668
763	563.318	563.317	563.318	635.885	635.837	636.244	17	0	0	0	3	2	1	1	0	1	0	0	0	0	0	2	0	0	1	1	1	0	0	0	1	3	0.148785	0.0798961	0.131579	0.127379	0.172599	0.148052	0.317993	0.293107	0.116435	0.178645	0.118011	0.401689	0.359333	0.397148	0.0078186	0.00695369	0.00561074
762	563.318	563.316	563.319	628.665	628.261	629.09	60	2	3	0	2	1	2	4	0	1	6	3	2	1	2	2	0	3	4	7	4	1	5	1	1	3	0.257333	0.13862	0.164273	0.216023	0.20673	0.239834	0.544808	0.50625	0.178599	0.26145	0.148834	0.715757	0.561843	0.475816	0.010163	0.00774915	0.0057023
764	564.32	564.32	564.322	628.675	628.26	629.069	5	0	0	0	0	0	0	1	0	0	0	0	0	0	0	1	0	0	1	0	0	0	0	0	0	2	0.0513308	0.0312299	0.0470202	0.0467786	0.0487986	0.048803	0.121831	0.109195	0.0449695	0.0745927	0.0361918	0.147631	0.130065	0.141432	0.00538654	0.00408122	0.00351317
765	564.33	564.328	564.332	653.278	652.495	654.076	172	7	5	7	5	9	6	6	6	4	7	8	6	5	8	7	7	8	7	8	9	8	8	5	9	3	0.591666	0.343564	0.355144	0.622773	0.773726	0.794888	1.73549	1.63147	0.517636	0.917483	0.510417	2.04473	1.54276	2.06145	0.00752849	0.00599683	0.0041573
766	564.33	564.328	564.331	661.644	660.866	662.44	78	3	2	4	3	6	3	6	0	3	4	3	3	0	3	0	1	6	2	7	6	2	4	2	4	1	0.43418	0.30228	0.467872	0.438584	0.4165	0.500634	1.20853	1.15926	0.412133	0.653391	0.452525	1.77411	1.34114	1.50104	0.00537585	0.00539982	0.0047416
768	565.047	565.046	565.049	70.1344	65.736	74.122	230	8	9	9	9	9	8	9	9	9	9	9	9	6	9	9	9	9	9	9	9	9	9	9	9	3	14.5842	7.68549	2.22727	8.56891	10.313	9.58205	12.468	13.3029	22.4909	36.375	24.1312	12.7567	10.7784	10.647	2.26351	1.99791	1.913
769	565.192	565.19	565.194	352.411	351.608	352.937	94	1	6	4	7	4	2	3	9	2	4	3	0	2	3	3	2	3	7	6	0	3	5	4	7	3	0.790556	0.427204	0.602779	0.0957202	0.0938349	0.084707	0.366185	0.38006	1.08213	1.46021	1.00313	0.0916042	0.0768088	0.0853893	0.139189	0.0932474	0.0945273
771	565.333	565.332	565.335	661.648	661.232	662.067	33	1	3	0	0	3	0	5	0	1	1	0	2	0	1	0	1	0	1	2	5	0	2	1	2	2	0.11962	0.0891709	0.159836	0.145176	0.170245	0.223574	0.361506	0.392047	0.13501	0.19867	0.155325	0.414535	0.520786	0.514627	0.0061411	0.00519618	0.00452866
770	565.333	565.332	565.335	653.279	652.874	653.697	83	2	3	2	3	4	5	4	0	3	5	4	2	0	2	2	4	1	5	7	7	3	5	1	6	3	0.196708	0.128126	0.222096	0.208303	0.251581	0.305045	0.600373	0.548593	0.187971	0.258632	0.173215	0.752101	0.589774	0.606782	0.00524386	0.00549693	0.00384948
772	566.051	566.049	566.052	70.1392	66.5414	71.3208	218	8	9	9	9	9	9	9	9	9	9	9	9	6	9	9	9	9	9	9	9	9	9	9	9	3	2.54947	1.50999	2.07408	1.65622	1.94642	1.83387	2.36373	2.27984	4.28772	7.34116	4.35744	2.75503	1.88085	2.06003	0.438103	0.367799	0.364068
774	566.195	566.194	566.197	352.413	352.007	352.604	31	1	2	0	2	0	1	0	5	0	3	2	0	1	1	0	1	1	1	2	0	1	3	0	4	0	0.254489	0.162597	0.196446	0.0333277	0.0241145	0.0371406	0.126571	0.111338	0.345703	0.517184	0.318233	0.0345567	0.0294339	0.0370429	0.0493306	0.0418162	0.0431394
775	566.336	566.335	566.337	653.268	653.255	653.671	10	1	1	0	0	0	0	1	0	0	1	1	0	0	0	0	0	0	0	1	0	0	0	0	2	2	0.0510634	0.0284672	0.035591	0.0533181	0.0460224	0.0421262	0.112899	0.132584	0.0411801	0.064245	0.0395686	0.156026	0.131176	0.13911	0.00431974	0.00176298	0.00261187
776	566.345	566.345	566.345	685.233	685.032	685.435	2	0	0	0	0	0	0	0	0	0	0	0	0	0	0	0	0	0	0	0	0	0	0	0	0	2	0.0943101	0.0510925	0.084209	0.0787653	0.0940426	0.10717	0.229101	0.24354	0.0972668	0.159709	0.103398	0.224806	0.18517	0.203098	0.00517132	0.00438311	0.00408537
777	566.345	566.345	566.346	693.889	693.692	694.087	2	0	0	0	0	0	0	0	0	0	0	0	0	0	0	0	0	0	0	0	0	0	0	0	0	2	0.103867	0.0606472	0.11347	0.116793	0.123113	0.158263	0.269955	0.272953	0.128665	0.191393	0.14973	0.330717	0.283023	0.40515	0.00727966	0.0032075	0.00345231
778	567.052	567.051	567.054	70.149	66.6646	71.3218	203	8	8	8	8	8	9	9	9	9	9	9	8	4	9	9	9	9	7	9	8	9	8	9	9	2	0.743104	0.384977	0.566581	0.489076	0.560199	0.451289	0.653918	0.558449	1.32189	2.00798	1.20172	0.711143	0.604107	0.543153	0.0994407	0.0997845	0.0896709
779	567.112	567.11	567.113	334.186	333.449	335.058	21	2	3	0	0	0	0	1	2	0	0	0	1	0	1	0	0	2	0	0	2	0	6	0	1	0	0.694671	0.476602	0.661058	0.471347	0.532619	0.720123	0.817505	0.550767	0.297146	0.49192	0.319381	0.450167	0.322115	0.40985	0.200066	0.204813	0.193885
781	568.166	568.165	568.168	417.049	416.038	418.108	33	0	0	0	0	0	0	3	9	0	3	0	0	0	3	0	3	0	2	0	0	0	1	3	6	0	0.249003	0.132026	0.193713	0.0477795	0.057389	0.051858	0.10861	0.084127	0.369578	0.660572	0.408602	0.0320508	0.0230741	0.01732	0.0433991	0.0399286	0.0411946
782	569.127	569.125	569.129	371.145	370.452	376.4	197	5	4	6	9	8	9	8	9	7	9	7	9	4	9	6	9	7	8	7	9	9	9	8	9	3	1.08266	0.544542	0.356246	0.838812	0.588949	0.521843	0.384751	0.178063	0.902578	2.0517	0.994938	0.505817	0.524079	0.426245	0.0992054	0.0266416	0.00966354
783	569.17	569.169	569.171	416.991	416.366	417.679	14	0	0	0	0	0	0	3	1	0	1	0	0	0	1	0	2	0	0	0	0	0	1	0	5	0	0.0953375	0.0448621	0.0596283	0.0215488	0.0144028	0.0166218	0.0335783	0.0277773	0.116732	0.178432	0.112811	0.0188154	0.0218049	0.0177286	0.0163942	0.00971895	0.0119888
784	570.13	570.129	570.133	371.145	370.638	371.767	112	3	2	3	8	4	6	2	5	5	4	2	5	0	6	5	5	2	6	5	6	2	9	7	8	2	0.396564	0.175426	0.203448	0.257982	0.223637	0.175978	0.0971807	0.0643597	0.404358	0.592046	0.340009	0.201439	0.142591	0.120928	0.0285571	0.0081393	0.00314112
785	571.133	571.131	571.135	371.036	370.79	371.596	25	0	1	2	2	0	0	0	1	0	0	1	1	0	4	0	0	0	1	1	1	0	6	1	3	0	0.0951213	0.0537269	0.0586249	0.0732958	0.0527743	0.0468548	0.0329428	0.0183798	0.100462	0.156743	0.103106	0.0644421	0.0410145	0.0314816	0.0108615	0.00679295	0.00409198
789	576.203	576.203	576.203	651.862	651.661	652.064	2	0	0	0	0	0	0	0	0	0	0	0	0	0	0	0	0	0	0	0	0	0	0	0	0	2	0.0646401	0.0536511	0.0774343	0.0758488	0.0859953	0.104211	0.155045	0.136511	0.0739193	0.108364	0.0693781	0.326162	0.262527	0.273729	0.00261997	0.00185326	0.00187867
790	577.051	577.049	577.053	308.003	307.185	309.198	133	1	2	6	8	8	4	4	9	6	2	3	7	2	3	6	5	7	7	7	5	7	7	6	8	2	0.478396	0.268857	0.328354	0.286547	0.250428	0.254204	0.525957	0.467654	0.679233	0.982558	0.884173	0.632954	0.492862	0.450554	0.121477	0.096136	0.096381
791	577.156	577.153	577.158	354.399	353.602	355.315	167	3	4	6	9	5	5	7	9	5	5	8	9	1	4	6	8	3	8	9	9	9	9	9	9	3	0.804277	0.267004	0.601282	0.207498	0.201743	0.236368	0.429894	0.362703	1.97084	2.84389	1.97489	0.759718	0.600899	0.541072	0.124327	0.105228	0.114214
792	577.156	577.154	577.158	409.671	408.685	410.852	68	1	0	1	3	0	2	0	6	0	3	3	3	0	2	1	9	0	6	0	6	2	5	3	9	2	0.419319	0.199413	0.209424	0.357482	0.403662	0.304744	0.155034	0.0787783	0.158271	0.223933	0.151653	0.219504	0.153533	0.139188	0.0274237	0.00537119	0.00248085
793	577.205	577.205	577.205	651.862	651.661	652.064	2	0	0	0	0	0	0	0	0	0	0	0	0	0	0	0	0	0	0	0	0	0	0	0	0	2	0.0570937	0.0354264	0.0458725	0.0419213	0.0396774	0.0422133	0.0788131	0.0675508	0.0230146	0.0580317	0.039316	0.134503	0.0981057	0.102428	0.00383815	0.00274844	0.00327436
794	578.032	578.031	578.034	379.817	379.599	380.207	11	0	0	0	0	0	0	0	0	0	2	0	0	0	2	2	0	0	0	0	5	0	0	0	0	0	0.544515	0.308299	0.455863	0.187721	0.207883	0.239312	0.307656	0.288603	0.346219	0.497322	0.310621	0.522975	0.375862	0.376296	0.00731178	0.00580863	0.00749774
795	578.054	578.053	578.055	308.003	307.597	308.801	51	1	2	1	4	3	2	2	4	1	1	0	3	0	1	3	1	2	2	2	3	3	1	3	5	1	0.14161	0.1023	0.100671	0.0722848	0.0690148	0.0876069	0.146892	0.150095	0.239132	0.436802	0.277722	0.138573	0.131365	0.110529	0.0358998	0.0366014	0.0307139
796	578.159	578.157	578.161	354.398	353.931	354.798	92	0	4	5	4	4	4	4	9	1	3	5	3	0	0	4	2	2	2	8	3	5	6	4	7	3	0.266703	0.155985	0.188441	0.0934442	0.0753707	0.0899344	0.153732	0.165929	0.670483	0.850153	0.571568	0.25758	0.225204	0.175193	0.0438465	0.0428993	0.0374266
797	578.159	578.157	578.161	409.762	408.685	410.365	23	0	0	1	0	0	0	0	4	0	1	3	0	0	0	0	5	0	0	0	2	0	3	0	3	1	0.112838	0.0505758	0.070346	0.150282	0.121096	0.10563	0.0468203	0.0173255	0.0530574	0.0878178	0.0492064	0.0774061	0.0560943	0.0431846	0.0100819	0.00522243	0.00382995
798	579.135	579.134	579.136	314.091	313.58	314.498	22	0	3	2	2	0	2	0	5	0	0	0	0	0	1	0	0	0	0	4	0	0	2	0	1	0	0.0819377	0.0608869	0.0825364	0.0513149	0.045321	0.0528675	0.17589	0.168351	1.02907	1.79548	1.05753	0.168045	0.117308	0.127873	0.0440582	0.0426276	0.0401985
799	579.171	579.17	579.173	391.45	390.776	391.946	34	0	0	0	3	0	2	0	7	0	0	0	2	0	0	1	6	0	1	0	2	1	1	2	5	1	0.718567	0.380241	0.456917	0.335953	0.337053	0.301439	0.426598	0.390662	0.270735	0.492576	0.323952	0.290871	0.264177	0.261272	0.0541292	0.0607745	0.0600698
800	579.208	579.206	579.209	386.151	385.457	386.872	64	2	3	3	2	3	0	2	6	2	6	6	1	5	2	0	0	3	3	0	0	3	3	0	6	2	1.30116	1.17452	1.3322	0.414543	0.439647	0.497434	0.418968	0.405028	0.271758	0.410238	0.300974	0.209447	0.199351	0.225411	0.230529	0.236316	0.210171
801	581.187	581.185	581.189	336.175	335.376	336.667	189	7	6	8	6	9	9	8	8	9	9	6	8	5	8	6	9	8	8	6	7	9	8	8	9	3	1.76277	1.46551	1.71248	0.702243	0.951019	1.0468	1.13026	0.974921	0.652318	0.90857	0.619325	0.416137	0.298965	0.305466	0.16322	0.174273	0.148732
802	581.187	581.186	581.19	294.561	294.005	295.414	115	4	1	4	6	5	5	5	7	5	6	4	7	1	2	3	8	4	8	0	6	5	3	4	9	2	1.00847	0.646514	0.896619	0.358181	0.26626	0.386178	0.485799	0.477301	0.389511	0.552675	0.37727	0.221971	0.170989	0.168636	0.112676	0.107478	0.0981364
803	582.152	582.151	582.154	286.212	285.498	286.726	30	0	0	0	0	2	3	0	3	2	3	0	0	0	2	0	0	0	3	0	3	0	4	0	5	0	0.50495	0.292443	0.340197	0.219614	0.235591	0.201582	0.143057	0.12691	0.330271	0.521255	0.281806	0.0466981	0.0346128	0.0560922	0.038888	0.0434981	0.0442418
805	582.19	582.189	582.192	294.561	294.1	294.627	45	2	0	1	2	4	2	3	4	2	3	1	3	0	0	0	2	2	1	0	1	2	2	1	6	1	0.366368	0.244196	0.319703	0.126698	0.108711	0.138711	0.157184	0.164081	0.133482	0.174326	0.111208	0.0739999	0.0538735	0.0495353	0.0357613	0.0263217	0.037629
804	582.19	582.189	582.192	336.174	335.771	336.28	107	3	3	5	5	2	4	2	6	3	5	5	5	2	2	4	9	6	5	0	3	7	5	4	9	3	0.775417	0.265403	0.541247	0.30001	0.315982	0.350164	0.354281	0.347377	0.218948	0.357139	0.217904	0.127014	0.101862	0.101898	0.0691171	0.0497884	0.0558631
806	583.038	583.036	583.039	329.401	328.207	330.596	68	1	0	2	4	6	3	1	4	2	4	0	1	0	1	4	2	2	5	7	2	5	1	3	6	1	0.466732	0.276306	0.346077	0.21582	0.21612	0.20706	0.318472	0.424026	0.725421	1.05996	0.695993	0.569279	0.491719	0.426986	0.102109	0.0849242	0.0852899
807	583.203	583.201	583.204	289.073	288.566	289.88	48	0	3	3	0	1	2	0	6	2	4	3	0	0	3	0	0	0	2	6	0	3	3	0	6	1	0.551295	0.340246	0.407105	0.0801374	0.082263	0.0855164	0.178822	0.186321	0.51173	1.02636	0.49082	0.0662859	0.0408116	0.0389203	0.0741017	0.0818219	0.0647538
808	584.041	584.04	584.042	329.401	329.401	329.807	20	0	0	0	2	1	1	0	0	1	0	0	0	0	1	2	1	1	0	5	0	1	0	2	2	0	0.111699	0.0737613	0.0920733	0.0482579	0.065808	0.0717729	0.118232	0.110945	0.17907	0.291306	0.19601	0.149135	0.134081	0.111403	0.0233132	0.0200496	0.0256097
809	584.161	584.159	584.163	427.076	426.14	428.455	101	5	5	5	4	1	1	3	9	5	6	3	1	0	3	2	3	3	5	9	6	8	3	6	4	1	0.59802	0.464562	0.623918	0.097516	0.104715	0.109833	0.657748	0.686121	0.484207	0.666959	0.521087	0.564314	0.633233	0.649592	0.135573	0.135379	0.117203
810	585.165	585.164	585.166	427.106	426.158	428.455	34	2	1	3	0	0	0	0	6	2	1	0	0	0	1	2	1	0	3	5	1	3	0	2	1	0	0.282214	0.1483	0.225985	0.0285222	0.0274119	0.0277634	0.257183	0.23061	0.183362	0.252024	0.153049	0.275856	0.213357	0.185007	0.0415002	0.0399079	0.0361767
811	587.029	587.028	587.031	70.5253	63.7514	72.5446	234	8	7	9	9	9	9	9	9	9	9	8	9	4	9	8	8	8	9	9	9	9	9	9	9	3	2.03991	1.37039	1.05854	1.00478	1.16011	1.03603	1.86939	1.97981	2.98492	4.60535	3.00486	1.06651	1.09285	1.48551	0.400845	0.267275	0.34508
812	588.032	588.03	588.034	70.5228	67.8294	72.1044	167	4	6	7	6	8	8	6	7	9	7	6	7	3	9	8	6	7	7	7	7	6	8	7	8	2	0.458806	0.252693	0.341596	0.25642	0.286244	0.302321	0.397173	0.34778	0.713089	1.04074	0.637422	0.375897	0.217066	0.304346	0.0781874	0.0631593	0.0632289
814	589.156	589.154	589.158	425.166	423.864	426.682	84	3	5	4	2	2	2	3	0	5	3	3	9	4	6	3	0	3	5	2	9	0	6	2	1	2	0.3501	0.232248	0.300273	0.490462	0.496142	0.49084	0.435496	0.403754	0.296667	0.440066	0.277805	2.32128	1.53282	1.94805	0.100288	0.130304	0.111829
815	590.159	590.158	590.16	425.358	424.252	426.159	29	0	3	2	1	1	0	2	0	0	1	2	1	0	1	3	0	1	1	0	7	0	3	0	0	0	0.108582	0.0798055	0.0876528	0.149505	0.149592	0.193017	0.128187	0.12583	0.0929439	0.12525	0.103437	0.801276	0.621303	0.606617	0.0477359	0.0445095	0.0422982
817	593.151	593.149	593.152	291.729	291.023	292.076	71	2	2	2	3	3	2	2	6	2	3	4	3	2	3	1	4	2	2	1	3	3	6	1	8	1	6.07016	3.69123	4.25665	1.27073	1.21894	1.39713	3.37556	3.40236	6.59891	10.8988	7.09596	4.50087	3.51418	3.31518	0.427735	0.543095	0.582226
816	593.151	593.149	593.153	329.401	328.184	333.85	232	8	9	9	9	9	9	9	9	9	9	9	9	6	9	9	9	9	9	9	9	9	9	9	9	3	64.8894	38.5003	46.6364	26.0408	27.719	32.5662	80.5082	65.8868	209.476	283.803	191.468	102.139	79.131	81.8957	14.8102	11.3989	13.3876
818	593.19	593.188	593.192	329.401	329.002	330.213	119	2	1	1	6	9	3	4	5	5	8	1	9	0	2	6	9	3	7	4	8	5	6	5	7	3	65.5327	36.7673	25.6942	24.2255	22.9015	30.7919	0.415447	0.354218	94.416	178.462	147.733	87.5854	0.396928	77.5045	15.0267	12.3071	12.776
819	593.254	593.251	593.255	329.401	328.589	330.618	200	5	7	7	9	9	7	9	7	6	9	9	9	6	8	8	9	9	9	6	9	9	9	9	9	3	0.840852	0.472563	0.550138	0.197251	0.258137	0.323074	1.8072	1.85092	3.86807	5.23172	2.39199	2.25873	1.77767	1.97411	0.246155	0.163243	0.167956
821	593.273	593.272	593.274	655.269	651.678	656.455	30	1	1	1	1	0	3	2	1	0	0	2	1	0	0	2	0	0	2	2	4	0	3	1	0	3	0.374489	0.308515	0.430326	0.333064	0.424617	0.503367	0.678083	0.442419	0.505919	0.855427	0.687015	1.26459	0.738162	1.46907	0.0232038	0.0204462	0.0152542
820	593.273	593.27	593.275	640.621	638.247	643.822	222	8	6	8	8	9	9	9	9	8	9	9	9	6	9	9	9	9	8	9	9	9	9	9	9	3	1.36297	1.00646	1.17178	1.49292	1.55388	1.82812	2.09626	2.4901	2.03358	2.72486	1.93102	4.58526	3.78634	4.56674	0.0982547	0.0787263	0.0764677
823	594.154	594.152	594.156	291.693	290.93	292.198	64	3	2	1	3	2	3	1	4	2	4	4	2	1	2	0	4	2	2	3	2	5	4	3	5	0	1.77557	1.03533	1.28076	0.389492	0.365099	0.416496	1.03114	0.894326	1.95184	3.2548	2.08588	1.40497	1.02594	1.00928	0.20085	0.165442	0.183604
822	594.154	594.152	594.156	329.401	328.996	336.573	218	8	9	9	9	9	9	9	9	9	9	9	9	6	9	9	9	9	9	9	9	9	9	9	9	3	19.353	11.0134	13.5982	7.63281	8.22608	9.41867	22.7053	22.0354	60.8369	92.3461	56.527	29.304	22.5749	23.521	4.45141	3.89381	3.79101
824	594.256	594.255	594.258	329.401	329.002	329.807	52	0	0	0	5	3	0	0	5	3	1	0	3	0	1	2	3	2	4	3	2	2	3	2	5	3	0.149139	0.0906822	0.105442	0.061997	0.0553627	0.0694217	0.223723	0.226998	0.792758	1.12504	0.851628	0.292213	0.254875	0.288642	0.0404035	0.0275674	0.0254841
826	594.276	594.275	594.278	655.253	653.26	656.444	15	0	0	0	1	0	2	1	0	0	0	1	0	0	0	2	0	0	1	0	2	0	2	1	0	2	0.11617	0.0974647	0.158352	0.105634	0.150543	0.132571	0.172359	0.213596	0.178553	0.275312	0.193244	0.382495	0.369058	0.466038	0.00915477	0.00763985	0.00638962
825	594.276	594.274	594.278	640.619	638.259	643.012	196	6	6	9	8	9	9	8	7	5	9	8	9	6	8	9	8	8	8	9	9	9	9	9	8	3	0.547916	0.323908	0.410247	0.467797	0.501541	0.574639	0.706068	0.802187	0.705124	0.869075	0.725458	1.4034	1.11584	1.40411	0.0284946	0.0263721	0.0223568
828	595.156	595.155	595.157	291.461	290.934	292.035	51	0	1	2	3	1	1	1	5	1	1	3	1	0	1	2	5	0	0	4	2	4	4	3	6	0	0.483417	0.271613	0.32687	0.101173	0.0970069	0.0913034	0.239447	0.257042	0.496687	0.773202	0.342032	0.338402	0.264488	0.253645	0.0463272	0.0426902	0.0470884
827	595.156	595.155	595.158	329.401	329.389	329.401	216	8	9	9	9	9	9	9	9	9	9	9	9	6	9	9	9	9	9	9	9	9	9	9	9	3	4.62053	2.62396	3.31542	1.81764	2.05641	2.25762	5.32593	5.14295	14.728	22.3156	13.8362	6.8762	5.39318	5.67384	1.0764	0.892772	0.950136
829	595.279	595.277	595.281	640.639	638.632	642.226	98	2	4	5	5	3	3	2	3	1	6	4	3	5	1	4	5	1	6	5	8	4	5	4	6	3	0.130386	0.0773057	0.0929321	0.103654	0.10855	0.125442	0.163453	0.193241	0.163221	0.26164	0.152226	0.330132	0.267733	0.311841	0.0124484	0.0131369	0.00860772
830	595.288	595.286	595.29	681.869	677.887	687.03	230	8	6	8	9	9	9	9	9	6	9	9	9	6	9	9	8	9	9	9	9	9	9	9	9	3	1.12129	0.662811	0.993931	1.3477	1.39519	1.5373	2.4382	1.79852	1.33795	2.86727	0.707289	4.7842	4.52279	4.46911	0.0685508	0.0577155	0.0495914
831	595.288	595.286	595.29	704.871	697.691	709.521	35	1	3	0	0	0	3	1	0	0	1	3	0	0	0	2	0	0	1	4	6	1	3	1	2	3	0.483941	0.324261	0.427245	0.257651	0.565054	0.700596	0.907365	0.523579	0.5154	0.995804	0.622915	1.57865	1.42418	1.98711	0.0131818	0.0113008	0.0159203
832	596.159	596.157	596.161	329.401	329.002	330.212	208	6	8	9	9	9	9	9	8	8	9	9	9	6	9	7	9	9	9	9	9	9	9	9	9	3	0.805492	0.482738	0.587249	0.318519	0.370216	0.399952	0.902739	0.912186	2.72322	3.58242	2.46894	1.2081	0.917714	0.922047	0.189077	0.160199	0.169438
834	596.292	596.291	596.293	705.076	698.09	709.122	30	0	2	0	0	0	3	1	0	0	1	2	0	0	0	2	0	0	1	2	6	1	3	1	2	3	0.165607	0.119435	0.152687	0.106391	0.172511	0.209466	0.27159	0.26717	0.163199	0.319677	0.20918	0.495327	0.570392	0.658825	0.0066879	0.00637189	0.00588099
833	596.292	596.29	596.293	682.248	678.272	685.865	200	7	6	7	8	9	8	9	9	6	9	9	9	6	9	9	8	8	8	9	9	8	9	9	9	3	0.509314	0.29801	0.430887	0.466102	0.498816	0.604785	0.903529	0.863231	0.536117	0.929441	0.601662	1.59421	1.31256	1.29229	0.0210772	0.0139003	0.0146736
835	597.162	597.159	597.163	329.401	328.603	329.815	70	2	2	2	3	3	0	3	4	4	7	1	4	0	1	2	4	1	5	5	4	4	2	4	2	1	0.161819	0.0837962	0.100126	0.0629603	0.0686551	0.0505892	0.158593	0.133616	0.489331	0.653603	0.33125	0.205988	0.14724	0.152517	0.0294265	0.0287438	0.0290955
836	597.294	597.293	597.296	682.271	677.934	685.84	127	5	4	4	6	7	5	5	3	2	3	7	6	5	6	8	1	4	7	7	7	4	7	6	5	3	0.118635	0.068331	0.0888925	0.0813318	0.0960938	0.110919	0.177894	0.201603	0.105986	0.249134	0.11823	0.380592	0.299823	0.342228	0.00840392	0.00598515	0.00678385
837	598.066	598.064	598.068	399.144	397.943	402.403	162	5	6	4	4	9	2	5	7	4	9	9	2	5	9	7	6	9	6	7	9	5	9	6	9	3	1.38211	0.488465	0.996321	0.735741	0.777444	0.584233	0.885788	1.11892	0.608646	1.30987	0.778372	1.07783	1.19846	1.07707	0.0301959	0.0241505	0.0223425
838	599.069	599.066	599.071	399.117	398.529	399.623	53	2	2	1	1	4	0	2	3	3	4	1	1	1	3	5	0	1	1	1	3	3	4	2	4	1	0.298343	0.212581	0.207544	0.147746	0.1618	0.174016	0.287615	0.254776	0.2796	0.378968	0.247365	0.370558	0.287536	0.286258	0.00907581	0.00646441	0.00857908
841	602.181	602.179	602.182	517.322	516.522	519.329	27	0	0	1	0	0	0	0	5	0	2	1	0	0	1	1	1	0	0	2	0	0	4	2	6	0	0.602013	0.395136	0.476327	0.431354	0.498433	0.487548	0.30297	0.291497	0.548794	0.857317	0.589275	0.13487	0.109294	0.115105	0.031399	0.0241619	0.0233834
842	605.114	605.112	605.116	534.36	533.168	535.165	116	1	6	5	4	4	2	3	8	2	9	5	1	3	9	5	6	4	5	7	6	4	5	3	6	3	0.471625	0.32937	0.354695	0.47698	0.254081	0.451218	0.319578	0.282256	0.487533	1.07835	0.590307	0.897636	0.872218	0.481085	0.102198	0.0734977	0.0867895
843	606.074	606.072	606.076	73.6954	69.325	76.5318	232	8	9	9	9	7	9	9	7	9	9	9	9	3	9	8	9	9	8	9	9	9	9	9	9	3	1.52277	1.3014	1.31692	0.826136	0.969369	0.958857	0.756998	1.21187	4.82253	7.80848	5.02651	1.33102	1.0434	1.25237	0.581885	0.616495	0.522936
845	606.119	606.117	606.121	534.381	533.567	535.165	58	0	3	4	1	1	1	1	6	1	4	2	0	1	8	4	1	1	1	5	2	1	4	2	3	1	0.300394	0.21168	0.269501	0.295258	0.283755	0.270229	0.188552	0.217471	0.403488	0.733421	0.555074	0.672804	0.446967	0.287902	0.056713	0.0396337	0.0423584
844	606.122	606.119	606.123	497.926	496.715	499.497	88	0	6	3	1	4	0	2	5	4	5	6	0	2	9	7	0	2	1	5	9	3	6	3	1	3	0.450937	0.217828	0.313279	0.227196	0.240143	0.240417	0.23001	0.245775	0.576948	0.825013	0.46305	1.46251	1.34094	1.30466	0.0478363	0.0414687	0.0440897
847	606.122	606.12	606.123	508.558	507.762	508.956	28	0	1	1	0	3	1	0	0	1	1	2	0	2	6	1	0	0	0	1	2	0	4	0	2	0	0.361394	0.215881	0.285487	0.260667	0.271302	0.294063	0.229971	0.231104	0.468505	0.834798	0.567849	0.896102	0.398419	0.427125	0.0683907	0.067335	0.0534032
846	606.122	606.12	606.123	459.344	458.567	460.12	39	0	2	3	0	3	0	1	0	2	2	4	0	1	5	4	0	0	0	3	3	0	6	0	0	0	0.288675	0.205145	0.251165	0.159892	0.207471	0.230384	0.242238	0.251767	0.442286	0.762073	0.478369	1.92238	1.76032	1.33408	0.03167	0.030674	0.0329106
849	607.077	607.075	607.079	73.7086	68.5489	74.9348	168	7	8	7	8	3	8	6	5	8	8	9	7	3	8	5	5	8	8	6	9	8	9	8	6	1	0.461237	0.282974	0.331059	0.228474	0.25434	0.241141	0.395766	0.360195	1.13121	1.89995	1.14013	0.457705	0.303852	0.366718	0.161226	0.129409	0.132659
850	607.125	607.123	607.126	498.304	497.114	498.714	47	0	4	1	0	2	0	0	3	4	3	4	0	0	3	6	0	2	0	4	5	2	1	1	0	2	0.150795	0.083023	0.108809	0.0775774	0.0850408	0.0869477	0.0777797	0.0790592	0.232545	0.311417	0.23263	0.411842	0.458526	0.461556	0.0153898	0.0137812	0.0159996
851	608.079	608.078	608.081	73.7128	72.5288	74.9278	39	1	3	1	3	0	2	0	0	3	2	3	2	1	1	1	0	2	1	1	1	1	5	3	1	1	0.0691434	0.0771837	0.0943725	0.0536169	0.0629077	0.0683584	0.0958734	0.0877711	0.309666	0.472144	0.313137	0.113223	0.0854225	0.0872146	0.0385603	0.0318421	0.0345816
852	609.146	609.144	609.147	308.003	307.207	310.044	222	8	9	9	9	9	9	9	9	9	9	9	9	6	9	9	9	9	9	9	9	9	9	9	9	3	57.3173	33.1854	42.3669	24.5968	31.5931	34.5502	91.7385	83.8368	242.339	441.04	279.712	95.3423	74.0441	73.4186	17.22	15.2929	15.6331
853	609.186	609.184	609.188	308.003	307.597	309.009	109	2	2	1	3	7	3	7	0	5	5	2	9	2	1	6	9	7	7	2	6	9	4	6	2	2	0.3797	0.359302	0.484283	0.208906	0.339559	0.222757	0.468303	0.34945	2.86581	4.48543	1.86821	1.95068	0.333719	0.309287	0.317666	0.230255	0.275982
854	609.209	609.208	609.211	308.003	307.597	308.402	39	0	0	0	3	1	0	0	0	1	2	0	2	0	0	4	5	1	3	1	2	6	3	1	2	2	0.379621	0.3599	0.483787	0.200524	0.333499	0.217894	2.35771	1.82362	2.57888	3.75098	1.81452	1.97935	0.424821	0.610942	0.31894	0.232025	0.281928
855	609.25	609.248	609.252	308.003	306.412	309.597	185	6	7	7	7	8	7	8	3	6	9	8	9	6	8	7	9	8	9	6	9	9	5	9	8	3	0.518622	0.39126	0.425926	0.252635	0.283697	0.348593	2.37468	2.13734	3.36025	5.1459	2.21841	1.85506	1.54906	1.7025	0.316125	0.266429	0.266734
856	610.149	610.148	610.151	308.003	307.804	308.416	215	8	9	9	9	9	9	9	9	9	9	9	9	6	9	9	9	9	9	9	9	9	9	9	9	3	16.2932	9.72884	11.9306	8.68002	9.54314	10.028	27.5549	25.199	88.3563	129.36	83.9292	27.3401	22.0356	21.8023	5.14726	4.57823	4.47539
857	610.252	610.251	610.254	308.003	307.597	308.8	66	2	0	2	5	4	0	0	0	3	3	1	5	0	0	4	6	2	6	1	6	6	2	3	3	2	0.0964656	0.0772509	0.0734945	0.0651267	0.0592832	0.0667768	0.245309	0.249325	1.2502	1.29544	0.706999	0.283545	0.220042	0.24643	0.0338168	0.0419349	0.0400876
858	611.144	611.142	611.146	96.3324	93.6254	97.9234	149	2	9	4	9	0	9	5	4	5	6	6	8	2	9	7	6	7	6	8	9	6	7	6	1	3	0.734169	0.49481	0.644229	0.679259	0.748945	0.812927	0.8662	0.73594	1.84832	2.88312	1.52071	1.52779	1.28185	1.19402	0.205208	0.18687	0.117255
859	611.151	611.15	611.153	308.003	307.605	308.319	215	8	9	9	9	9	9	9	9	9	9	9	9	6	9	9	9	9	9	9	9	9	9	9	9	3	4.19535	2.43024	2.83193	2.16672	2.36514	2.41575	6.55364	5.71885	21.3491	34.82	19.8835	6.60167	5.27562	5.20691	1.19286	1.08253	1.10049
860	611.197	611.196	611.199	332.987	332.187	334.194	106	5	0	4	4	1	4	4	6	5	6	6	7	0	4	2	8	3	5	0	4	6	4	4	9	3	0.538821	0.729784	0.624402	0.651248	0.580126	0.675436	0.667978	0.60298	0.229488	0.340492	0.199817	0.283776	0.226422	0.215204	0.166536	0.131985	0.155817
861	611.198	611.196	611.199	352.066	351.214	352.744	43	3	1	2	2	0	0	2	6	2	6	3	2	0	0	0	1	0	3	0	0	2	2	1	4	0	1.10635	0.518952	0.742374	0.29404	0.317147	0.346263	0.425492	0.34219	0.101338	0.159333	0.105167	0.217197	0.155045	0.153388	0.139407	0.11971	0.103079
862	612.082	612.08	612.083	455.059	452.909	457.075	216	8	6	9	6	9	6	9	9	9	9	9	6	6	9	9	9	9	6	9	9	6	9	9	9	3	2.91932	1.59544	0.788112	1.04861	1.42165	1.81717	1.43956	1.97208	2.06358	3.40386	2.05203	2.76819	2.02941	1.87368	0.0422236	0.0474222	0.0410202
863	612.147	612.145	612.149	96.3436	94.0244	97.5438	118	2	9	4	9	0	8	4	3	3	3	5	7	2	8	6	4	4	5	6	8	6	5	3	1	3	0.143183	0.0936711	0.120816	0.14257	0.185186	0.205962	0.263646	0.217117	0.547996	0.848802	0.56234	0.427707	0.378049	0.387182	0.0675203	0.0560524	0.0617038
864	612.154	612.153	612.156	308.003	307.597	309.221	204	6	9	9	9	9	9	8	9	6	9	8	9	6	9	7	9	9	9	8	9	9	8	9	9	3	0.659088	0.409822	0.572253	0.408421	0.410328	0.411646	1.10455	0.956245	3.94084	5.42315	4.13473	1.14596	0.921838	0.891934	0.173974	0.191268	0.187721
865	612.201	612.199	612.202	333.201	332.586	333.852	66	3	0	3	2	1	1	3	4	4	4	5	4	0	4	0	4	2	4	0	1	4	3	3	4	3	0.449291	0.258427	0.356936	0.198957	0.230614	0.251027	0.20018	0.205766	0.0758055	0.118558	0.0696745	0.0712366	0.073839	0.0710923	0.0501428	0.0454629	0.0446331
866	613.037	613.034	613.039	341.373	337.878	343.462	223	8	7	8	6	9	6	8	9	8	9	9	4	6	9	9	9	9	9	9	8	6	9	9	9	3	3.03774	1.31383	1.95474	1.12693	1.61217	1.72884	1.70821	1.41254	1.79324	2.7596	1.49847	1.22753	1.14089	0.635239	0.108859	0.147005	0.153268
867	613.038	613.036	613.039	296.153	295.182	296.997	68	1	3	1	2	4	0	4	3	3	5	8	2	3	5	6	0	0	0	3	4	3	4	0	0	2	0.529899	0.295635	0.363693	0.255072	0.247157	0.252019	0.523469	0.302371	0.813135	1.10471	0.774941	1.6519	1.19402	1.13843	0.0666985	0.0486207	0.0459871
868	613.084	613.082	613.086	455.059	454.288	455.699	103	4	2	3	2	4	2	4	6	4	4	2	1	5	7	4	7	8	4	5	4	5	5	3	6	2	0.687226	0.414847	0.56101	0.448003	0.501431	0.437364	0.462892	0.479643	0.564148	0.875173	0.554035	0.607557	0.498003	0.484783	0.0164461	0.0112875	0.0112399
869	614.04	614.038	614.042	341.375	340.576	342.225	97	5	5	4	3	1	2	4	4	4	5	2	3	4	6	2	4	5	6	5	7	2	3	6	4	1	0.719161	0.445446	0.537684	0.37577	0.413663	0.455093	0.484005	0.475475	0.49363	0.792502	0.411624	0.430242	0.308466	0.322016	0.0381128	0.0387164	0.0402945
874	619.164	619.161	619.165	299.77	298.864	306.006	224	8	9	9	9	9	9	9	9	9	9	8	9	6	9	7	9	9	9	9	9	9	9	9	9	3	3.8655	2.37337	2.96001	0.823582	0.724047	0.942384	2.00845	1.59155	3.98978	4.08159	4.27115	0.745456	0.548033	0.621507	0.368398	0.363716	0.403666
876	620.167	620.165	620.168	299.77	299.263	300.485	178	5	6	5	9	9	6	6	9	8	6	6	8	6	9	6	9	8	9	6	7	9	7	7	9	3	1.30354	0.825483	0.905905	0.286935	0.29175	0.313324	0.649585	0.566275	1.28517	1.95141	1.21767	0.268563	0.22896	0.208472	0.129164	0.1215	0.0702313
878	621.169	621.167	621.172	299.771	299.264	300.169	56	1	0	2	5	1	3	2	4	1	1	2	1	1	3	3	2	1	0	2	1	4	4	5	5	2	0.353508	0.210701	0.279299	0.0599645	0.0687014	0.0666198	0.164114	0.159995	0.320895	0.465444	0.321881	0.0771813	0.0595522	0.0573716	0.0356559	0.0322933	0.0334282
882	622.117	622.115	622.118	513.741	512.948	515.334	200	6	6	9	9	9	9	9	9	9	9	9	6	5	9	6	8	8	9	9	9	6	9	8	9	3	2.38808	1.33306	1.96402	1.29621	1.40829	1.41728	0.933566	0.901958	1.37784	3.29662	2.14843	1.61455	1.04803	1.1991	0.0541958	0.0455425	0.0343518
884	623.12	623.118	623.122	513.74	512.948	514.542	122	2	3	7	3	5	5	7	6	7	8	7	3	2	7	4	2	4	5	3	8	4	9	4	4	3	0.697798	0.341123	0.466498	0.407959	0.490881	0.399055	0.294514	0.270988	0.683961	0.827322	0.734022	0.504275	0.36321	0.328167	0.0173018	0.0149878	0.0123595
885	623.161	623.159	623.163	335.373	334.579	336.239	220	7	9	9	9	9	9	9	9	9	9	9	9	6	9	9	9	9	9	9	9	9	9	9	9	3	12.3971	6.09253	8.41857	5.72867	5.6366	6.64145	16.9137	12.8167	63.8133	110.67	71.0295	14.8849	12.3449	13.2357	3.91848	3.43245	3.30159
887	624.117	624.115	624.118	513.759	513.346	514.138	7	0	0	0	0	0	0	0	0	0	1	0	0	0	0	0	0	0	0	0	0	0	6	0	0	0	0.333489	0.169354	0.211197	0.213199	0.172937	0.195725	0.144727	0.131829	0.313067	0.513832	0.319194	0.226122	0.17362	0.159765	0.00788661	0.00656224	0.00437775
888	624.165	624.163	624.167	335.068	334.58	335.941	217	8	9	9	9	9	9	9	9	9	9	9	9	6	9	9	9	9	9	9	9	9	9	9	9	3	3.27008	2.32767	2.07314	1.74888	1.905	2.02743	5.03221	4.61252	21.707	32.8283	21.1015	4.84657	3.59377	4.00394	1.15703	1.04012	1.01647
889	625.101	625.099	625.103	234.676	234.267	235.473	53	0	0	3	0	0	0	2	8	0	4	2	0	3	1	3	7	0	1	0	0	3	3	2	9	2	0.458788	0.306272	0.333469	0.148896	0.166729	0.15328	0.493359	0.484373	0.274781	0.423154	0.231728	0.282839	0.214636	0.205363	0.0260352	0.02429	0.022738
891	625.14	625.139	625.142	292.913	292.121	293.832	37	0	3	3	3	0	2	0	7	0	0	0	0	0	1	0	2	0	2	2	1	1	3	0	5	1	0.166684	0.101753	0.110483	0.0227308	0.0462583	0.0246226	0.235693	0.175974	0.966519	1.26346	1.13816	0.199567	0.18845	0.197964	0.0239027	0.0283491	0.0263661
890	625.141	625.139	625.142	258.895	258.479	259.674	82	0	3	3	6	5	3	0	8	3	3	1	1	0	3	3	1	3	5	9	3	6	2	0	8	3	0.1266	0.0783799	0.101372	0.0776075	0.0558697	0.0659716	0.345142	0.319003	2.21886	3.12018	1.54025	0.139509	0.129494	0.116976	0.0587205	0.0476036	0.0463791
892	625.167	625.165	625.169	335.372	334.584	335.536	213	8	9	9	9	9	8	9	9	7	9	9	9	6	9	9	9	9	9	9	9	9	9	9	9	3	0.914933	0.577998	0.740887	0.470388	0.541508	0.539951	1.24898	1.18593	5.27122	7.89116	5.16426	1.16994	0.966755	1.0552	0.255285	0.245133	0.267247
893	626.104	626.103	626.105	234.676	234.649	235.075	20	0	0	2	0	0	0	0	4	0	1	0	0	1	0	0	2	0	0	0	0	2	0	1	7	0	0.120329	0.0692431	0.0857888	0.0315155	0.0422345	0.0463758	0.160624	0.129327	0.077437	0.116356	0.0674729	0.0693416	0.044437	0.0700248	0.00767807	0.00590308	0.00823019
894	626.144	626.142	626.145	258.912	258.869	259.674	33	0	3	3	2	2	3	0	1	0	1	0	0	0	2	0	0	2	0	6	1	1	1	0	5	0	0.0363301	0.0308199	0.0277069	0.0335543	0.0198084	0.032578	0.091837	0.0957805	0.682778	0.976772	0.6386	0.0673043	0.0447279	0.0269382	0.0151305	0.0193797	0.0143392
895	626.17	626.168	626.172	335.371	334.973	335.862	119	3	5	5	5	6	4	3	8	6	2	2	3	2	4	3	6	6	7	5	5	7	7	5	7	3	0.21743	0.102924	0.146167	0.0943254	0.0911134	0.101221	0.215427	0.221553	0.985409	1.44072	0.917034	0.204854	0.168485	0.173874	0.056856	0.0504468	0.0496342
896	628.049	628.047	628.05	455.036	453.488	456.617	98	7	4	0	1	6	0	4	4	2	3	3	3	3	6	5	5	7	4	2	7	2	6	5	6	2	0.793722	0.403936	0.664169	0.47634	0.341137	0.385799	0.546016	0.272822	0.713447	1.09722	0.659332	0.790089	0.798705	0.719276	0.0101645	0.00912046	0.00970189
897	628.077	628.075	628.079	263.661	263.261	264.34	60	3	5	0	3	2	0	1	0	3	5	5	0	2	2	4	0	5	2	2	6	3	4	1	0	2	0.70962	0.563483	0.628248	0.318603	0.411451	0.3727	0.392418	0.445767	0.454249	0.69455	0.56883	0.43726	0.434459	0.416341	0.0869885	0.0705242	0.0764462
898	629.133	629.132	629.134	185.069	184.649	185.47	13	0	0	0	0	0	0	3	0	0	0	0	0	0	0	0	0	0	0	0	6	3	0	1	0	0	0.0286482	0.0208829	0.0285722	0.0258326	0.0242236	0.0241882	0.0773022	0.0854855	0.0726558	0.0907681	0.0645177	0.0336577	0.0248732	0.0506448	0.00478475	0.0045628	0.00250004
899	630.053	630.051	630.054	379.808	379.201	380.399	21	1	1	0	2	0	0	0	0	0	3	1	1	0	1	2	0	0	0	0	5	1	3	0	0	0	0.42053	0.425822	0.468561	0.291449	0.27568	0.324754	0.399214	0.343561	0.398931	0.608487	0.401923	0.613525	0.457349	0.406682	0.0103804	0.00901158	0.00947722
900	630.302	630.301	630.302	628.655	628.653	628.658	2	0	0	0	0	0	0	0	0	0	0	0	0	0	0	0	0	0	0	0	0	0	0	0	0	2	0.0965887	0.0578093	0.0629545	0.0802057	0.0752026	0.0784581	0.187413	0.182855	0.0741664	0.112778	0.0649163	0.234121	0.187359	0.183776	0.00787615	0.00488288	0.00469544
902	633.096	633.094	633.098	377.814	377.017	378.612	151	4	3	9	6	6	5	6	7	6	9	9	5	3	9	4	2	7	6	5	8	6	8	6	8	3	1.14794	0.746899	0.909041	0.44438	0.449385	0.461809	0.577996	0.567177	1.06761	1.45444	0.708019	0.712307	0.537362	0.347144	0.0428347	0.0357798	0.0347755
903	634.099	634.098	634.101	377.815	377.046	378.215	106	4	1	4	4	4	4	4	6	4	5	8	2	1	7	2	1	6	5	5	5	4	6	6	5	3	0.518364	0.288331	0.325947	0.150768	0.142492	0.148835	0.234492	0.158905	0.338627	0.524203	0.319027	0.247367	0.190789	0.188545	0.0154752	0.0099801	0.0129487
906	636.132	636.13	636.135	534.355	533.157	535.561	220	8	9	9	9	9	9	9	9	9	9	9	8	6	9	9	9	9	9	9	9	9	9	9	9	3	4.10404	2.01216	3.07678	2.89256	3.04247	3.21628	2.38299	2.29368	6.36334	10.8481	6.2192	6.62489	4.96608	5.75966	0.540336	0.44355	0.360971
905	636.132	636.131	636.134	508.951	507.756	509.769	226	8	9	9	9	9	9	9	9	9	9	9	9	6	9	9	9	9	9	9	9	9	9	9	9	3	2.81763	1.93678	2.26674	2.49404	2.57425	2.89446	2.32611	2.18034	9.70715	14.2721	9.62493	13.4364	11.3161	12.3245	0.937924	0.919206	0.517904
908	637.135	637.134	637.137	508.952	508.16	509.767	213	8	9	9	9	8	9	9	9	9	9	9	9	6	9	9	8	9	9	9	9	9	9	8	9	3	1.1436	0.471933	0.61036	0.576358	1.01446	1.01025	0.8396	0.715346	3.31435	4.79131	3.14241	4.29419	3.4735	3.85336	0.323607	0.297942	0.264082
909	637.135	637.133	637.138	534.354	533.173	535.15	213	8	8	9	9	9	9	9	9	9	9	9	8	6	9	9	9	9	9	9	9	8	9	9	9	3	1.30868	0.398355	1.05591	0.965699	1.0686	1.07621	0.814716	0.689882	2.52022	3.58285	2.49354	2.2175	1.61136	1.8791	0.203351	0.178974	0.17604
911	638.132	638.13	638.134	534.358	532.788	535.162	116	1	5	3	2	4	1	1	9	4	7	8	0	4	8	5	7	2	7	8	6	5	7	4	5	2	0.671407	0.412633	0.488939	0.47841	0.513904	0.337241	0.39886	0.396338	0.951996	1.59103	0.88486	0.55553	0.489129	0.859426	0.103061	0.0899017	0.0718756
910	638.132	638.13	638.135	508.947	508.158	509.744	127	1	7	6	7	3	6	4	5	3	7	8	2	4	8	7	4	2	5	7	8	5	7	2	5	3	0.532216	0.306238	0.367388	0.408894	0.289106	0.466824	0.3927	0.370563	1.13092	2.06471	1.34196	1.8794	1.4012	1.94688	0.112907	0.149795	0.128771
914	659.122	659.12	659.123	322.745	322.342	323.937	190	8	3	9	6	8	9	9	9	5	9	6	8	6	9	6	9	8	9	7	8	7	8	9	9	3	1.66338	1.35892	0.923366	0.917976	1.04646	1.08902	2.74134	2.59043	0.902485	1.20597	0.936837	0.582324	0.455247	0.54296	0.103061	0.083145	0.0847478
916	660.125	660.123	660.126	322.744	322.21	323.144	154	7	2	5	6	8	7	8	9	3	9	6	4	6	6	4	9	5	8	7	4	6	8	5	9	3	0.823817	0.463925	0.590312	0.339482	0.379759	0.397848	0.956551	0.834034	0.378884	0.503513	0.329604	0.191849	0.155788	0.167239	0.0299396	0.0291393	0.0324101
917	661.122	661.12	661.124	322.742	321.872	323.538	33	0	0	2	0	0	0	0	5	0	1	0	0	2	0	0	8	0	1	0	0	3	1	2	8	0	0.403135	0.215305	0.293266	0.147665	0.174568	0.178557	0.432219	0.451679	0.179423	0.285079	0.195355	0.106716	0.0902149	0.0666638	0.0169873	0.013134	0.0169013
918	661.138	661.136	661.14	329.401	328.184	331.021	222	8	9	9	9	9	9	9	9	9	9	9	9	6	9	9	9	9	9	9	9	9	9	9	9	3	4.89451	3.0341	3.7195	2.57094	2.52798	2.97917	5.39847	4.76678	11.0271	16.1408	10.4584	6.84532	5.27585	5.12041	1.16609	0.717348	0.978893
919	661.177	661.175	661.178	382.835	382.001	388.497	52	0	0	0	2	0	1	0	3	3	3	2	4	2	2	3	0	0	4	0	4	0	5	2	7	1	0.847402	0.574495	0.673325	0.202202	0.445391	0.483896	0.583218	0.540613	0.743018	0.932644	0.640535	0.546047	0.476419	0.75269	0.131677	0.115282	0.1317
920	662.141	662.14	662.143	329.401	329.002	330.213	213	8	9	9	9	9	9	9	9	8	9	8	9	6	9	9	9	9	9	9	9	9	9	9	9	3	1.63525	0.988682	1.23307	0.829195	0.835146	0.826259	1.69493	1.66615	3.49615	4.99951	3.25271	2.2131	1.75012	1.6923	0.383744	0.309171	0.321752
921	662.18	662.179	662.181	382.998	382.387	388.497	37	0	0	0	0	0	1	0	3	1	3	1	3	2	2	3	0	0	3	0	3	0	4	1	5	1	0.29266	0.196474	0.228497	0.087001	0.145861	0.157893	0.177167	0.181594	0.24622	0.300624	0.216673	0.201625	0.150598	0.242821	0.0426441	0.042676	0.0474045
923	663.144	663.141	663.146	329.401	328.605	329.814	192	5	8	7	9	9	7	7	9	6	7	8	8	5	9	9	9	8	9	9	8	9	6	9	9	3	0.45165	0.251908	0.316496	0.233596	0.223033	0.245861	0.484265	0.424826	0.914222	1.42954	0.917818	0.534165	0.446551	0.477284	0.0998916	0.0888951	0.0819756
924	664.146	664.144	664.148	329.401	329.389	330.596	53	0	2	4	3	3	2	1	5	1	4	1	3	1	3	0	1	3	2	4	0	2	3	0	3	2	0.933182	0.564171	0.752581	0.284528	0.269079	0.310082	0.193098	0.194842	0.188601	0.29906	0.654444	0.151924	0.135772	0.124687	0.0402855	0.0387036	0.035862
925	669.193	669.191	669.195	448.694	447.6	449.867	164	2	7	8	9	5	9	8	8	9	9	7	9	0	9	5	3	4	8	7	8	8	7	6	5	3	0.546023	0.282276	0.457617	0.367272	0.279388	0.383974	0.169035	0.178739	4.45532	7.00883	4.5734	0.466338	0.357154	0.307449	0.435929	0.433565	0.401429
926	670.197	670.195	670.198	448.59	447.647	449.867	93	2	6	6	7	1	8	2	6	4	3	0	5	0	3	1	3	2	4	6	5	5	6	2	3	3	0.212401	0.118411	0.166075	0.146276	0.153024	0.163829	0.065329	0.072222	1.41769	2.50074	1.85608	0.172807	0.132459	0.140061	0.148971	0.172715	0.169283
927	671.199	671.196	671.201	448.371	447.6	449.737	31	0	3	3	2	0	5	1	1	1	1	0	1	0	1	1	1	1	1	2	1	0	3	1	0	1	0.0511193	0.0285406	0.0387079	0.0368002	0.0387852	0.0397481	0.0227496	0.0184451	0.386262	0.670394	0.487319	0.0459085	0.0438206	0.0388711	0.0503054	0.0432336	0.0475388
929	677.133	677.131	677.135	308.003	306.787	309.22	223	8	9	9	9	9	9	9	9	9	9	9	9	6	9	9	9	9	9	9	9	9	9	9	9	3	3.7486	2.18343	2.86116	0.894473	2.22205	2.24916	4.89802	4.27726	10.1293	15.5956	4.47526	5.40619	4.12894	4.09923	1.00212	0.869888	0.850734
930	677.183	677.182	677.184	190.644	189.843	191.052	9	0	0	0	0	0	0	0	0	0	0	0	0	3	3	3	0	0	0	0	0	0	0	0	0	0	0	0.00350198	0.000537623	0.0028339	0.00208631	0.0022259	0.00670482	0.0048414	0.0759033	0.12986	0.0879837	0.351129	0.318743	0.315002	0.0114378	0.0121774	0.00933461
931	678.136	678.134	678.138	308.003	307.597	308.815	214	8	9	9	9	9	9	9	9	7	9	9	9	6	9	9	9	9	9	9	9	9	9	9	9	3	0.978387	0.712487	0.978801	0.797297	0.670951	0.835035	1.69446	1.64863	3.59872	5.15491	3.3558	1.80643	1.43803	1.32079	0.315807	0.298158	0.289317
932	679.138	679.136	679.14	308.003	307.597	309.198	170	5	7	6	9	7	7	6	9	6	8	7	7	2	5	6	9	5	9	9	6	7	7	9	9	3	0.336414	0.234173	0.244153	0.189759	0.204813	0.228327	0.430811	0.479033	0.977855	1.42452	0.926932	0.546926	0.394328	0.411559	0.0830973	0.0878417	0.0766082
933	681.104	681.102	681.105	322.742	322.342	323.542	41	0	0	3	0	0	0	0	8	0	3	3	0	2	0	0	7	0	0	0	0	2	1	3	8	0	0.35217	0.231248	0.295763	0.171556	0.151201	0.176891	0.475345	0.431347	0.175373	0.261075	0.207574	0.0876207	0.0682866	0.0831949	0.0157916	0.0136372	0.0161451
934	682.107	682.106	682.108	322.742	322.344	323.427	22	0	0	1	0	0	0	0	4	0	2	1	0	1	0	0	4	0	0	0	0	2	0	1	6	0	0.142844	0.0813622	0.120571	0.0660745	0.0743103	0.0632675	0.161377	0.148961	0.0674413	0.100948	0.0617276	0.0542259	0.0446386	0.0359791	0.00873672	0.00905658	0.0101204
941	687.15	687.148	687.153	299.77	299.263	300.564	102	2	2	3	7	2	2	5	7	5	4	4	4	2	2	5	4	4	7	4	5	3	4	4	8	3	0.485297	0.385002	0.743743	0.231749	0.240885	0.228388	0.446143	0.463854	0.757341	1.29821	0.575	0.214897	0.147943	0.146059	0.100497	0.0937318	0.0835055
942	691.149	691.147	691.151	335.062	334.182	336.667	214	7	9	9	9	9	9	9	9	6	9	9	9	6	9	8	9	9	9	9	9	9	9	9	9	3	1.4473	0.905548	1.26191	0.708237	0.780842	0.8571	1.88215	1.23965	4.71197	9.29771	6.08551	1.84411	1.13794	1.52887	0.479354	0.399632	0.373603
943	692.152	692.15	692.154	334.985	334.58	335.784	189	6	8	6	9	9	7	7	9	6	9	7	9	4	7	5	9	7	9	9	8	9	9	9	9	3	0.542423	0.330491	0.476463	0.293129	0.304231	0.28128	0.439899	0.609194	1.89036	3.03302	2.00735	0.676626	0.506503	0.528238	0.165499	0.140502	0.149257
944	693.154	693.152	693.156	334.984	334.973	335.475	97	1	6	4	8	3	3	4	7	4	5	1	4	1	2	3	5	6	7	6	4	4	4	2	1	2	0.149974	0.0843212	0.113681	0.0737088	0.0723047	0.0762324	0.165267	0.169346	0.552494	0.818055	0.558861	0.158314	0.130729	0.148312	0.0461122	0.0393199	0.0398234
948	704.119	704.117	704.121	508.577	508.163	509.359	71	0	4	3	0	3	3	2	4	1	7	7	0	2	9	4	3	0	2	5	4	0	6	0	0	2	0.283675	0.209859	0.257794	0.279774	0.305187	0.322397	0.261758	0.2744	0.796156	1.1366	0.824313	0.774265	0.818954	0.922688	0.104533	0.082823	0.0774739
949	704.119	704.118	704.12	534.353	533.187	535.165	46	0	2	1	1	1	1	0	5	0	5	3	0	0	4	1	4	0	1	3	3	1	4	1	5	0	0.447503	0.260632	0.334879	0.319803	0.331438	0.308305	0.247449	0.237091	0.457947	0.51335	0.612686	0.521899	0.468434	0.449785	0.0585032	0.0481137	0.0457954
950	705.122	705.121	705.123	508.579	508.164	508.974	20	0	2	1	0	1	0	0	0	1	0	3	0	0	5	1	0	0	0	2	2	0	2	0	0	0	0.109159	0.0667404	0.0869396	0.0992158	0.12096	0.119099	0.0890112	0.0945037	0.270918	0.41557	0.288724	0.419608	0.361532	0.366509	0.0330146	0.0274082	0.0290276
951	706.213	706.212	706.215	544.725	544.315	545.517	28	0	0	0	0	0	4	3	2	0	0	0	3	0	1	0	3	0	3	0	0	2	5	2	0	0	0.241833	0.127529	0.138367	0.328084	0.268511	0.253839	0.0751023	0.0823346	0.357909	0.406116	0.210606	0.111196	0.0998243	0.0611944	0.112398	0.0775346	0.06125
952	707.131	707.129	707.134	329.401	328.604	330.212	132	1	5	3	7	7	5	4	9	5	7	1	8	1	4	5	7	2	9	7	6	6	6	5	8	3	0.478532	0.274173	0.385849	0.235352	0.230635	0.301001	0.492833	0.459286	0.777465	1.17915	0.787418	0.50364	0.483711	0.352557	0.103589	0.104678	0.0896702
953	708.134	708.132	708.136	329.401	329.002	329.807	67	1	3	2	3	1	3	1	6	2	2	0	2	1	2	1	4	0	3	5	2	5	6	3	6	3	0.217772	0.108481	0.176082	0.103209	0.107376	0.142684	0.18692	0.216411	0.426442	0.632556	0.436941	0.307582	0.210549	0.213627	0.0517318	0.0487108	0.0462797
954	708.192	708.191	708.194	207.68	206.6	208.478	77	2	3	6	0	3	3	1	7	3	6	3	0	2	3	3	1	1	3	2	0	6	3	5	8	3	0.862861	0.470685	0.672271	0.118157	0.125277	0.134656	0.291676	0.305119	0.490415	0.688961	0.445397	0.0801457	0.0574669	0.0568321	0.0566483	0.0461638	0.051872
955	709.07	709.068	709.072	308.003	307.207	309.22	125	1	3	4	9	8	4	4	9	4	4	1	7	0	3	5	8	4	7	8	3	7	6	5	7	3	0.392065	0.232062	0.316027	0.221043	0.213565	0.22743	0.477339	0.3571	0.92715	1.32826	0.961315	0.563972	0.411199	0.37939	0.105827	0.0865975	0.0812415
956	710.073	710.072	710.075	308.003	307.192	308.408	68	0	3	1	7	4	2	3	9	3	2	0	1	0	2	3	4	2	3	3	1	3	4	1	5	2	0.120204	0.0703252	0.0994059	0.095032	0.0668245	0.0670861	0.159392	0.136412	0.389907	0.539474	0.415906	0.189344	0.150335	0.14043	0.0374748	0.0287688	0.0286746
957	713.245	713.243	713.247	414.066	413.312	415.2	35	0	3	0	0	0	2	0	3	0	2	2	0	0	3	0	1	0	3	4	0	2	3	0	5	1	0.471097	0.304823	0.385965	0.0728947	0.0618732	0.0680005	0.196084	0.186995	0.498128	0.923247	0.669872	0.0736182	0.0557892	0.0613978	0.12902	0.115271	0.102347
964	723.109	723.106	723.11	329.401	328.207	330.213	214	7	9	9	9	9	8	9	9	6	9	9	9	6	9	7	9	9	9	9	9	9	9	9	9	3	0.920638	0.483094	0.567872	0.489787	0.536051	0.527051	1.01107	0.956141	2.0155	2.96548	1.98729	1.37583	1.03043	0.926969	0.191732	0.15741	0.133967
965	723.502	723.5	723.504	402.461	401.753	403.51	68	1	3	0	6	6	2	2	2	1	0	3	7	0	2	0	0	6	4	5	8	2	3	2	1	2	0.819734	0.286836	0.631058	0.412556	0.389911	0.432513	0.404213	0.378849	0.0831845	0.14098	0.0915604	0.35727	0.268362	0.277929	0.13747	0.108782	0.131211
966	724.112	724.109	724.114	329.401	329.002	329.807	156	3	7	8	8	8	6	6	6	5	7	4	5	3	8	4	6	5	9	9	8	6	8	6	9	2	0.354723	0.188523	0.288923	0.160087	0.150023	0.199035	0.35553	0.317108	0.638519	1.02111	0.66297	0.434595	0.327045	0.348358	0.078436	0.0740225	0.0644136
967	724.505	724.504	724.507	402.44	402.048	403.102	45	0	1	0	6	4	0	1	0	1	0	1	4	0	1	0	0	6	4	2	7	1	3	1	1	1	0.3435	0.183518	0.286562	0.188977	0.164334	0.217422	0.160005	0.163491	0.0341747	0.0545348	0.0400032	0.197394	0.103915	0.1288	0.0829609	0.0682442	0.0701618
969	725.208	725.206	725.211	415.551	413.988	417.848	216	7	9	7	9	9	9	7	9	9	9	9	9	6	9	9	8	9	7	9	9	9	9	9	9	3	2.66951	1.58508	2.06792	0.350335	0.720409	0.668813	0.726433	0.806183	2.20339	3.3568	2.15368	0.855719	0.637015	0.634764	1.29154	1.21597	1.20657
970	726.212	726.209	726.214	415.663	414.665	416.862	194	6	9	7	9	7	9	6	8	8	8	9	9	5	9	9	7	8	7	9	7	9	9	8	9	3	1.14326	0.661	0.91678	0.290851	0.291956	0.318688	0.34831	0.333903	0.920586	1.31498	1.00095	0.419162	0.331369	0.314422	0.559415	0.49092	0.476255
971	727.215	727.212	727.217	415.519	414.628	416.883	124	2	7	3	6	5	6	3	6	5	7	6	7	4	7	4	6	2	4	3	4	6	7	3	8	3	0.303921	0.205547	0.237416	0.0784832	0.0718105	0.0996509	0.10721	0.101124	0.279166	0.419642	0.243383	0.130002	0.0855788	0.0720913	0.144055	0.132578	0.135173
972	728.217	728.215	728.219	415.766	413.868	416.862	27	0	2	0	0	0	2	0	2	1	2	2	1	3	3	1	0	0	0	2	1	2	3	0	0	0	0.0668818	0.0366093	0.0592342	0.0278743	0.0178749	0.0340579	0.0315512	0.0252523	0.0622418	0.0889398	0.0571686	0.0297732	0.0278205	0.0247273	0.0333977	0.0284524	0.0261506
973	729.124	729.123	729.127	329.401	328.206	330.618	218	8	9	9	9	9	9	8	9	6	8	8	9	4	9	9	9	9	9	9	8	9	9	9	9	3	1.01212	0.567074	0.532601	0.506659	0.430684	0.539291	1.09094	0.737208	1.70896	2.50144	1.59094	1.14807	0.994059	0.829469	0.170173	0.158972	0.211904
974	730.128	730.125	730.129	329.401	329.002	329.815	139	4	6	6	9	5	5	4	8	4	4	5	7	3	5	6	5	7	5	7	3	6	9	6	8	2	0.342462	0.246014	0.281114	0.205766	0.195302	0.234908	0.377059	0.332859	0.585803	0.96114	0.610051	0.505193	0.356787	0.364974	0.0856874	0.0821375	0.0719344
980	739.103	739.101	739.106	308.003	306.809	309.198	207	5	9	9	9	9	9	9	9	6	8	8	9	5	9	8	9	9	9	9	7	8	9	7	9	3	0.587886	0.452565	0.558203	0.458662	0.364049	0.491152	0.934914	0.936111	2.12996	3.05629	2.03303	0.72031	0.768431	0.625123	0.168707	0.147652	0.127034
982	739.208	739.206	739.211	327.011	326.213	327.807	179	4	8	7	9	9	7	8	9	5	8	7	7	4	8	6	8	5	8	9	5	9	9	7	9	3	1.64761	1.05481	1.44356	0.196394	0.18925	0.216649	0.826155	0.891695	3.27109	5.66016	2.59498	1.06722	0.624365	0.791974	0.102942	0.0834904	0.108634
981	739.209	739.207	739.211	291.371	290.273	292.646	219	8	9	9	9	9	9	9	9	9	9	9	9	6	9	9	9	8	9	9	9	9	9	9	9	3	8.19824	3.99378	4.71706	2.55675	2.51553	2.203	4.74093	4.54698	8.58373	13.1101	8.83923	4.99185	4.72736	4.68619	0.824561	0.798138	0.778187
983	740.107	740.105	740.109	308.003	307.597	308.402	138	1	5	7	9	5	6	4	8	4	6	3	6	2	5	5	7	7	8	9	3	5	6	5	9	3	0.245742	0.157509	0.187597	0.155735	0.139859	0.20857	0.313981	0.316628	0.710608	0.970843	0.69061	0.337406	0.285247	0.281458	0.0687472	0.0625314	0.0569245
985	740.212	740.209	740.214	327.011	326.612	327.409	137	2	6	7	8	8	6	5	9	4	7	4	3	1	7	3	5	2	7	9	1	8	6	7	9	3	0.688913	0.459951	0.618376	0.0634615	0.0652132	0.0948133	0.322903	0.370953	1.38052	2.0956	1.50792	0.433459	0.332509	0.282251	0.0583339	0.0533889	0.0556991
984	740.212	740.21	740.214	291.37	290.793	292.567	216	8	9	9	9	9	9	9	9	9	9	9	9	6	9	9	9	8	9	9	9	9	9	9	9	3	2.96483	1.84979	2.33597	0.907444	0.968746	1.09294	1.71725	1.65975	3.12831	4.8163	3.24506	2.178	1.81266	1.7291	0.332509	0.307221	0.243994
986	741.214	741.212	741.217	291.37	290.793	291.859	200	6	9	9	9	8	8	9	9	7	8	9	9	5	9	5	9	7	9	9	9	9	9	9	8	3	0.861364	0.555812	0.721071	0.283939	0.278303	0.315021	0.471982	0.492349	0.904913	1.33928	0.91082	0.614482	0.51339	0.501876	0.108373	0.0908207	0.0806261
987	741.215	741.213	741.217	327.01	326.607	327.372	52	0	2	2	6	1	4	1	6	2	2	3	1	0	0	1	2	2	1	6	1	2	1	2	4	0	0.246977	0.144922	0.186647	0.0366292	0.033028	0.0508924	0.120291	0.131751	0.420208	0.683486	0.434292	0.139106	0.0960868	0.090782	0.0285441	0.0194311	0.0186162
988	742.217	742.216	742.219	291.37	290.793	291.77	78	3	1	3	4	1	3	5	5	3	2	5	1	1	2	4	4	0	5	5	0	4	7	3	4	3	0.177839	0.116475	0.146947	0.0584538	0.0575905	0.0666995	0.110776	0.0981698	0.174175	0.277747	0.183136	0.127173	0.110998	0.11343	0.0211645	0.0187734	0.0201177
989	745.118	745.116	745.121	308.003	306.808	309.476	178	4	7	8	9	6	7	8	8	6	8	6	6	3	6	6	9	9	6	9	9	8	8	7	9	3	0.650061	0.425481	0.401114	0.412479	0.424676	0.418793	0.646441	0.625046	1.3396	1.5704	1.02778	0.438315	0.432095	0.514249	0.177155	0.1486	0.11433
990	746.121	746.119	746.123	308.003	308.003	308.709	71	2	0	2	6	4	3	2	7	4	1	0	4	0	3	2	5	0	5	4	2	3	4	3	4	1	0.226798	0.165951	0.192596	0.144521	0.149698	0.149998	0.284513	0.273246	0.435438	0.631902	0.44257	0.297701	0.246862	0.226744	0.0635077	0.0528002	0.0482392
993	753.119	753.116	753.121	335.063	334.575	335.862	107	1	3	4	7	6	3	1	7	4	5	0	6	0	2	5	7	3	9	8	2	5	4	3	9	3	0.348801	0.215803	0.313714	0.186935	0.199792	0.237596	0.299106	0.411253	1.12017	1.55867	1.15554	0.414465	0.297135	0.353207	0.0964998	0.0942757	0.0936731
995	754.123	754.121	754.125	334.988	334.974	335.475	42	0	3	4	3	2	1	0	3	3	2	0	2	0	1	1	5	0	3	1	1	0	2	1	3	1	0.117225	0.0591561	0.0933493	0.0746522	0.069348	0.0761429	0.145502	0.142111	0.44292	0.637788	0.447415	0.15238	0.118377	0.115799	0.0368646	0.0340501	0.0340895
997	755.203	755.201	755.205	306.013	305.174	306.808	183	1	6	6	9	9	8	9	9	6	8	5	8	3	7	7	9	8	9	9	9	8	9	8	9	3	0.527873	0.310097	0.412207	0.226032	0.229676	0.227947	0.683062	0.75002	6.43947	9.87215	6.01614	1.0625	0.87768	0.924398	0.183208	0.163078	0.119012
996	755.203	755.201	755.206	277.762	276.911	278.547	204	8	9	7	8	8	9	9	9	5	9	9	9	5	8	8	9	9	8	8	9	9	9	8	9	3	1.28431	0.886106	0.99389	0.44525	0.495061	0.549959	1.17816	1.06922	4.03233	5.99894	3.96517	1.43307	1.1446	1.08217	0.194573	0.146876	0.177835
998	756.207	756.204	756.208	306.013	305.574	306.411	119	1	3	3	8	7	4	5	8	3	5	3	4	0	4	6	6	4	6	8	6	4	6	4	8	3	0.201341	0.130079	0.157161	0.0838772	0.104887	0.0847423	0.309059	0.277452	2.4788	3.5573	2.20736	0.457899	0.354534	0.333177	0.0687248	0.0588815	0.0617305
999	756.207	756.204	756.209	277.786	277.288	278.159	164	4	8	6	8	4	7	6	8	5	8	8	8	3	6	6	9	3	7	9	9	8	6	5	9	3	0.561596	0.30783	0.445605	0.188817	0.228537	0.258904	0.350663	0.301605	1.51896	2.20476	1.52783	0.487368	0.457909	0.446862	0.0759533	0.0803944	0.0665679
1001	757.209	757.208	757.211	306.013	305.574	306.411	46	0	4	1	4	3	0	1	6	2	0	2	2	1	2	3	0	1	0	6	1	0	3	0	3	1	0.128574	0.0666352	0.0815319	0.0327369	0.0296239	0.0239948	0.0933725	0.0772966	0.697697	1.10263	0.719724	0.147685	0.107526	0.0956783	0.0229856	0.0259831	0.0200074
1000	757.209	757.207	757.211	277.763	277.301	278.315	70	0	4	2	4	0	2	2	6	2	4	3	3	2	1	4	3	1	3	5	2	3	2	4	6	2	0.149361	0.10006	0.131366	0.0604391	0.0615419	0.0590758	0.118456	0.132414	0.446978	0.691301	0.433367	0.185736	0.132377	0.149029	0.0235056	0.02222	0.0239346
1002	759.135	759.133	759.138	335.033	334.187	335.862	101	0	3	4	8	5	3	2	8	4	3	0	4	0	3	5	7	2	6	9	1	4	4	4	8	3	0.358191	0.256052	0.289318	0.178863	0.230879	0.231521	0.400474	0.433592	0.76153	0.99493	1.03239	0.446536	0.311554	0.346841	0.10766	0.103862	0.0987941
1003	759.25	759.248	759.252	474.095	473.701	474.497	16	0	0	0	0	0	0	0	1	0	3	0	0	0	0	0	0	0	2	0	0	0	3	0	7	0	0.266269	0.154146	0.198494	0.0529662	0.0400358	0.0572899	0.114446	0.111717	0.397272	0.601192	0.377871	0.0247969	0.0251292	0.0237646	0.104195	0.0845992	0.0843047
1004	760.138	760.137	760.14	334.985	334.977	335.468	33	0	2	3	5	1	2	0	4	1	0	0	0	0	1	3	1	0	3	3	1	1	0	0	2	0	0.127483	0.090663	0.10156	0.0716915	0.0667768	0.0859965	0.163943	0.132479	0.385892	0.60842	0.41042	0.153269	0.118388	0.109371	0.0349881	0.0303017	0.0351754
1012	771.198	771.196	771.199	277.357	276.717	277.537	16	0	3	2	3	0	0	0	0	0	0	0	0	0	1	0	0	0	0	6	0	0	0	0	1	0	0.156817	0.0875702	0.121388	0.0607375	0.0895531	0.0728536	0.207142	0.206048	0.613599	1.04217	0.756179	0.138909	0.126553	0.121642	0.0497841	0.0505976	0.0424365
1011	771.198	771.196	771.201	292.642	291.997	297.352	183	6	8	9	8	9	6	8	9	5	8	7	9	2	8	6	9	7	9	8	7	8	9	7	8	3	0.476837	0.402903	0.391028	0.355147	0.425922	0.480372	0.791207	0.95108	2.73838	4.42271	2.93271	0.556977	0.520211	0.227779	0.201404	0.125746	0.14717
1013	772.202	772.199	772.203	292.644	292.123	293.043	132	4	4	7	7	6	4	4	9	3	4	2	6	2	5	6	7	6	7	6	6	6	6	3	9	3	0.247074	0.167745	0.180339	0.169878	0.161581	0.194899	0.375214	0.380236	1.08902	1.7222	1.10173	0.297249	0.251301	0.218747	0.0759418	0.0686649	0.0645549
1014	773.204	773.203	773.206	292.636	292.121	293.043	44	0	3	2	3	1	2	1	5	2	2	0	2	0	0	2	2	1	2	4	1	3	0	3	3	0	0.0598857	0.039094	0.0589558	0.0506429	0.0418399	0.0644561	0.121649	0.115767	0.308976	0.469786	0.376381	0.101053	0.0823753	0.0716339	0.0202118	0.0188926	0.0232032
1022	789.26	789.258	789.262	495.499	494.715	495.933	173	8	6	6	9	7	3	7	9	9	9	9	3	6	6	6	8	9	9	9	3	9	5	6	9	3	4.58515	2.69389	2.38509	0.584197	0.569073	0.634542	0.639805	1.2167	3.5158	4.48285	3.55501	0.453612	0.379363	0.351236	1.42051	1.18396	1.23565
1021	789.26	789.257	789.263	470.515	468.963	473.316	226	8	9	9	9	9	9	9	9	9	9	9	9	6	9	9	9	9	9	9	9	9	9	9	9	3	12.4597	8.29954	10.7271	2.56996	1.33875	3.079	4.26045	4.40312	15.2618	23.8088	15.841	0.999489	0.861439	0.940561	5.28648	3.72341	4.11335
1024	790.264	790.262	790.266	495.508	495.107	495.541	162	8	6	6	9	6	2	5	9	8	7	8	3	6	4	6	9	8	9	9	3	8	5	6	9	3	1.95174	1.15467	1.57863	0.255796	0.293576	0.312731	0.596844	0.608472	1.54495	2.38005	1.64128	0.182226	0.162304	0.162498	0.642565	0.527656	0.548931
1023	790.264	790.261	790.266	470.516	470.493	470.544	216	8	9	9	9	9	9	9	9	9	9	9	9	6	9	9	9	9	9	9	9	9	9	9	9	3	5.97418	3.67965	4.58516	1.21414	1.24346	1.26966	2.13385	1.97492	6.78141	10.054	6.47124	0.58072	0.426035	0.440235	2.15964	1.85937	1.95409
1025	791.267	791.263	791.268	470.515	470.089	470.924	204	8	7	7	9	9	9	9	9	8	9	9	8	6	9	7	9	9	8	9	9	9	9	7	9	3	1.84027	1.0566	1.33481	0.351946	0.353027	0.393227	0.588295	0.601196	1.9753	2.92109	1.90692	0.182024	0.122322	0.137482	0.64621	0.545704	0.594077
1026	791.267	791.265	791.269	495.507	495.101	495.916	137	4	6	4	7	6	1	4	9	8	8	6	0	4	3	6	8	8	8	8	1	7	5	4	9	3	0.530945	0.389213	0.477755	0.0868072	0.0813397	0.0997877	0.194148	0.181449	0.421325	0.731752	0.519715	0.063389	0.0469312	0.0422276	0.193387	0.1594	0.166904
1027	792.269	792.267	792.273	470.515	469.718	471.317	147	4	6	6	7	7	6	4	9	5	8	5	3	5	6	4	9	5	8	5	5	7	6	5	9	3	0.350518	0.239951	0.296328	0.086766	0.0870755	0.0899471	0.135273	0.121579	0.41027	0.576819	0.408657	0.0363548	0.0318174	0.0262288	0.138446	0.121476	0.12811
1028	792.27	792.267	792.273	495.123	494.729	495.915	60	3	4	3	1	0	0	2	6	2	4	2	0	1	2	2	3	1	5	3	1	2	2	4	5	2	0.152751	0.100352	0.105978	0.0240001	0.0264074	0.0207621	0.0401299	0.0425313	0.0947588	0.160678	0.100164	0.0221032	0.0151721	0.0140638	0.044292	0.0366468	0.0378582
1030	793.195	793.193	793.197	415.573	414.665	416.862	41	0	3	0	0	0	3	0	3	2	3	2	0	3	4	0	0	0	3	3	0	0	5	0	6	0	0.487852	0.320353	0.413549	0.138301	0.138609	0.164517	0.180252	0.165956	0.404279	0.645024	0.468371	0.184481	0.140415	0.158204	0.213217	0.202449	0.200746
1031	793.272	793.27	793.275	470.515	469.743	471.309	30	0	2	2	0	1	1	0	5	0	3	1	0	0	1	2	2	0	0	2	0	0	1	3	4	0	0.0698803	0.0369555	0.0528595	0.0155055	0.0228142	0.0249157	0.0315994	0.0264734	0.077783	0.140883	0.0848322	0.0166375	0.0109248	0.00664558	0.0262927	0.0248461	0.022258
1032	794.199	794.196	794.2	415.565	414.665	416.862	36	0	3	0	0	0	3	0	3	2	3	2	0	2	4	0	0	0	2	3	0	0	3	0	6	0	0.223715	0.135586	0.161131	0.0510691	0.0557224	0.065391	0.0637952	0.0624919	0.184295	0.250351	0.175083	0.0836848	0.0450055	0.0501207	0.106473	0.078471	0.0880189
1033	795.149	795.147	795.151	282.703	282.005	283.104	62	4	1	1	0	0	0	1	2	1	5	5	4	0	4	0	2	3	1	0	9	2	7	3	7	0	0.677016	0.416738	0.454729	0.396055	0.478153	0.534941	0.401202	0.397861	0.379662	0.5539	0.373694	0.357726	0.462417	0.470112	0.0871313	0.0689073	0.0638923
1034	795.201	795.198	795.203	601.777	600.191	602.973	87	2	4	8	3	1	8	3	3	7	4	2	6	0	8	1	4	2	3	9	2	3	4	0	0	0	0.30067	0.153668	0.195774	0.445064	0.318488	0.382906	0.118922	0.113838	1.03592	0.966196	0.957674	0.458092	0.339367	0.358422	0.138469	0.122634	0.0884075
1035	796.152	796.15	796.153	282.657	282.091	283.042	24	1	0	0	0	0	0	0	1	1	2	4	0	0	2	0	0	0	0	0	2	1	5	1	4	0	0.276876	0.141177	0.204016	0.205653	0.205499	0.249861	0.166293	0.141509	0.133017	0.254847	0.120197	0.245595	0.200306	0.179315	0.0294017	0.0245036	0.0274293
1036	796.204	796.202	796.205	601.407	600.217	602.605	57	0	2	6	2	0	6	2	3	3	1	1	1	0	7	1	3	1	2	8	0	3	4	0	0	0	0.147421	0.0656965	0.0800756	0.239334	0.198121	0.177861	0.0601902	0.0487618	0.438921	0.667476	0.387702	0.185027	0.177812	0.158314	0.0807228	0.0509278	0.0405555
1046	807.196	807.194	807.198	291.37	290.793	292.567	194	6	7	8	9	9	9	9	9	5	8	7	6	4	9	8	9	8	7	8	9	9	9	9	9	3	0.901778	0.600936	0.933693	0.372172	0.394973	0.459199	0.505559	0.647653	1.0812	1.85593	1.28918	0.661277	0.628763	0.513588	0.139379	0.129296	0.112708
1047	808.199	808.196	808.201	291.372	290.793	291.764	123	3	2	4	6	5	4	5	9	2	7	4	5	2	2	4	8	4	7	5	6	6	8	4	9	2	0.492668	0.292125	0.371165	0.143969	0.136396	0.162057	0.296795	0.280976	0.468206	0.734214	0.537746	0.330039	0.29378	0.280368	0.0552269	0.0475798	0.0411821
1056	823.191	823.188	823.192	277.758	277.515	277.924	13	0	1	1	0	0	0	0	5	0	0	0	0	0	0	0	0	0	0	1	0	0	1	0	4	0	0.207093	0.150791	0.146142	0.080446	0.0753245	0.119724	0.166253	0.173106	0.506603	0.493055	0.485323	0.223286	0.173156	0.184973	0.0281249	0.0321274	0.0283696
1057	824.117	824.115	824.119	308.003	307.597	308.039	29	0	5	3	6	1	0	1	2	0	0	0	1	0	2	0	0	0	0	2	0	1	3	1	0	1	0.119358	0.08633	0.117693	0.156026	0.15807	0.203782	0.121633	0.127946	1.6045	2.12623	1.0872	0.246087	0.192103	0.205316	0.282478	0.262837	0.287633
1058	825.12	825.119	825.121	307.604	307.597	308.003	10	0	6	0	3	0	0	0	0	0	0	0	0	0	1	0	0	0	0	0	0	0	0	0	0	0	0.0641648	0.0384472	0.0607994	0.0682589	0.0723509	0.0908462	0.0473635	0.0562027	0.615094	0.92859	0.626407	0.0843942	0.0711698	0.0932275	0.117122	0.0925227	0.108557
1067	835.208	835.207	835.21	432.681	431.445	434.034	38	0	3	3	5	1	2	0	4	2	0	0	0	0	3	0	0	1	0	6	0	0	3	0	5	0	0.0863954	0.0609863	0.0766865	0.030816	0.0398045	0.0465944	0.23343	0.234419	1.71146	2.56115	1.20522	0.0758199	0.0533829	0.0598696	0.073427	0.0662237	0.0592289
1069	836.212	836.209	836.213	432.744	431.779	434.034	33	0	3	3	4	1	1	0	4	2	0	0	0	0	3	0	0	0	0	5	0	0	3	0	4	0	0.0476747	0.0259611	0.0406361	0.0233794	0.026415	0.0237924	0.0960269	0.108323	0.876163	1.27628	0.889135	0.034311	0.0314987	0.0295141	0.0341859	0.0349544	0.0283271
1074	857.247	857.246	857.25	495.133	494.711	495.919	42	1	1	2	0	0	0	3	7	0	3	3	0	1	2	1	2	0	3	3	0	1	0	3	6	0	0.844688	0.512867	0.265116	0.11918	0.0874058	0.114982	0.191752	0.179668	0.464991	0.889916	0.634171	0.0576616	0.0607177	0.0555118	0.260916	0.218567	0.223146
1073	857.248	857.244	857.251	470.515	469.684	474.1	184	7	6	6	9	6	6	6	9	7	9	8	5	4	9	6	9	9	8	8	6	9	6	6	9	3	2.79799	1.83569	2.2309	0.612036	0.409778	0.458483	0.66639	0.923402	2.67557	4.82155	3.38269	0.178442	0.221536	0.2087	0.959525	0.924865	0.932282
1072	857.25	857.248	857.253	382.2	381.004	387.572	224	8	9	9	9	9	9	9	9	9	9	9	9	6	9	9	9	9	9	9	9	9	9	9	9	3	11.9989	7.34409	9.68752	5.78264	7.10189	7.755	7.77955	7.33305	7.2393	12.2938	8.16564	9.32334	7.89038	7.12762	2.2122	2.02057	2.01889
1076	858.251	858.249	858.252	495.507	494.717	495.912	37	0	0	2	0	0	0	3	8	0	3	2	0	0	1	1	2	0	3	3	0	1	0	3	5	0	0.351579	0.242636	0.256805	0.0550784	0.0562234	0.0793638	0.106789	0.115344	0.270624	0.443045	0.280011	0.0595929	0.0362858	0.0408395	0.114568	0.0907562	0.0987581
1075	858.251	858.247	858.253	470.522	468.994	471.724	168	5	6	6	9	6	6	6	9	7	7	7	5	3	8	6	9	8	8	7	6	9	6	6	9	3	1.40522	0.878657	1.10476	0.256664	0.295292	0.306338	0.519927	0.440292	1.52271	2.32691	1.5546	0.14176	0.113797	0.120234	0.48424	0.425132	0.423106
1077	858.254	858.251	858.257	382.2	381.782	382.998	220	8	9	9	9	9	9	9	9	9	9	9	9	6	9	9	9	9	9	9	9	9	9	9	9	3	5.46981	3.40988	4.41812	3.2309	3.24741	3.76816	3.4808	3.47647	3.48298	5.66865	3.75466	4.27983	3.42415	3.61958	1.08944	0.926388	0.938484
1078	859.253	859.25	859.256	470.522	470.087	471.313	129	4	6	6	7	5	3	5	9	3	5	4	2	3	5	5	9	6	6	6	3	5	6	5	9	2	0.414844	0.274396	0.330292	0.0872119	0.0874462	0.116738	0.144251	0.149878	0.429256	0.744312	0.46844	0.055066	0.036951	0.0402204	0.168534	0.135414	0.13261
1079	859.256	859.254	859.259	382.2	382.001	382.762	216	8	9	9	9	9	9	9	9	9	9	9	9	6	9	9	9	9	9	9	9	9	9	9	9	3	1.78607	1.05158	1.43565	0.991407	1.12482	1.16312	1.07523	1.10021	1.30925	1.6487	1.30205	1.5506	1.16145	0.992817	0.3576	0.304324	0.28377
1080	860.256	860.252	860.258	470.515	469.694	471.313	34	2	3	0	1	3	0	0	5	0	2	1	0	0	3	3	0	2	2	0	0	0	4	0	3	0	0.0994991	0.0525414	0.0855182	0.0253252	0.0249257	0.0282163	0.0388733	0.0333693	0.0934335	0.208094	0.0936342	0.00780301	0.0135076	0.0120264	0.0330184	0.0311212	0.030787
1081	860.259	860.257	860.262	382.2	381.674	383.198	198	8	9	8	9	6	9	8	9	7	8	7	9	5	8	9	8	8	8	9	9	9	9	7	9	3	0.40826	0.255246	0.331384	0.225211	0.220557	0.298183	0.227284	0.224541	0.294347	0.407232	0.283961	0.358052	0.235159	0.29058	0.0849885	0.0602475	0.0692277
1082	861.262	861.259	861.265	382.2	381.4	383.183	40	2	1	3	0	1	2	0	2	0	3	1	1	1	0	0	4	0	3	0	2	1	4	3	3	3	0.0807893	0.0468639	0.0590535	0.0397768	0.0497014	0.0482777	0.0524714	0.0603634	0.0420287	0.0735486	0.0517868	0.0690897	0.044749	0.0458543	0.0162335	0.0129995	0.010491
1089	885.245	885.244	885.247	450.723	449.892	451.129	17	1	2	0	0	0	0	0	0	0	0	2	1	1	1	0	0	0	0	0	4	0	5	0	0	0	0.237159	0.184823	0.245084	0.418653	0.258479	0.48489	0.233724	0.216543	0.146163	0.195761	0.149433	0.459169	0.487782	0.353902	0.0447401	0.034331	0.0347063
1094	890.23	890.227	890.233	329.401	329.002	329.807	64	0	3	3	6	3	3	0	7	3	0	0	2	0	1	2	1	2	3	6	0	3	6	0	8	2	0.0729943	0.0478237	0.0439916	0.0164717	0.0270621	0.016065	0.165888	0.179513	1.08966	1.61079	0.84362	0.213349	0.181349	0.199396	0.0181291	0.0260122	0.0238692
1095	890.732	890.73	890.734	329.401	328.996	329.807	64	0	3	3	8	2	3	0	8	3	0	0	3	0	3	2	1	1	3	6	0	2	6	0	5	2	0.058972	0.043836	0.0492984	0.0224039	0.0229093	0.0319497	0.221377	0.145578	0.989306	1.63963	0.952273	0.236058	0.171708	0.182186	0.02147	0.0184271	0.0182604
1096	901.22	901.218	901.222	329.401	328.995	329.807	70	0	3	1	8	3	3	0	7	3	2	0	2	0	2	3	1	1	5	7	1	4	4	0	7	3	0.0800466	0.0383601	0.0862233	0.0346012	0.0370661	0.05147	0.224283	0.259083	0.966353	1.48572	1.0183	0.272802	0.220716	0.207516	0.0234073	0.0217085	0.0328819
1097	901.722	901.719	901.725	329.401	328.996	329.807	70	0	3	3	6	4	3	0	7	3	1	0	3	0	2	2	1	1	3	8	1	3	4	1	9	2	0.088244	0.0539567	0.0502185	0.0396547	0.0348217	0.0299883	0.244078	0.232774	0.875834	1.61752	0.957316	0.253561	0.234283	0.219615	0.0242169	0.0199012	0.0250713
1098	902.223	902.221	902.225	329.398	328.604	329.807	27	0	3	2	5	1	3	0	3	0	0	0	0	0	1	0	0	0	1	3	0	0	2	0	3	0	0.0273084	0.0338018	0.026799	0.020987	0.0166193	0.0245217	0.125614	0.103501	0.614622	0.919922	0.633292	0.158954	0.121099	0.137394	0.0214148	0.0129105	0.0151355
1099	915.08	915.078	915.082	341.065	338.977	342.153	40	1	0	0	1	1	0	0	3	0	2	2	0	1	3	2	1	0	0	0	3	4	6	2	7	1	0.687535	0.319161	0.336375	0.0323322	0.0622705	0.0885627	0.392669	0.45541	0.368053	0.479709	0.374355	0.0256757	0.073145	0.0745293	0.0011238	0.000521071	0.00103866
1100	916.084	916.082	916.086	341.039	340.259	341.45	16	1	0	0	1	1	0	0	1	0	0	0	0	0	2	0	0	0	0	0	0	2	3	0	5	0	0.287893	0.132686	0.145735	0.0135528	0.0340943	0.0404318	0.182858	0.204579	0.181266	0.215771	0.182612	0.0196402	0.0256187	0.025628	0.00085354	0.00165163	0.00130744
1101	919.218	919.215	919.22	470.511	469.353	471.308	31	0	1	0	0	0	0	1	4	0	3	0	0	0	3	0	0	0	3	3	0	0	2	2	8	0	0.562039	0.348128	0.447507	0.10386	0.121487	0.121102	0.211454	0.184398	0.633144	0.905514	0.664194	0.0602575	0.0499457	0.0461798	0.112715	0.179892	0.189293
1102	920.222	920.22	920.224	470.915	470.506	471.313	27	0	0	0	0	0	0	1	4	0	3	0	0	0	2	0	0	0	3	3	0	0	2	1	8	0	0.259899	0.143195	0.200466	0.0671234	0.054751	0.0628112	0.0959064	0.0821826	0.310566	0.461626	0.309218	0.047579	0.0268108	0.0292292	0.0879879	0.0832938	0.0715194
1103	925.211	925.21	925.214	308.003	307.191	308.8	76	0	3	3	8	2	2	0	9	2	1	0	3	0	2	3	5	2	3	8	1	5	4	3	5	2	0.0522137	0.0425841	0.0719891	0.0389994	0.0356498	0.035652	0.227213	0.233505	0.529494	1.84466	0.665403	0.252852	0.145731	0.165565	0.0283414	0.02769	0.0303247
1104	925.235	925.232	925.237	470.516	469.663	471.321	45	0	5	0	0	0	0	1	6	0	3	2	0	0	3	0	2	0	3	3	0	0	3	3	9	1	0.669768	0.447512	0.557563	0.132672	0.168304	0.160594	0.265847	0.248773	0.766607	0.783528	0.563788	0.0587513	0.0406353	0.067438	0.139304	0.109577	0.139826
1105	925.237	925.234	925.24	382.2	381.198	387.905	204	8	9	5	8	8	9	9	9	9	9	8	9	5	9	8	9	9	9	4	9	9	8	8	9	3	1.56829	1.01748	1.29046	0.949339	0.975596	1.26063	1.32636	1.13912	0.846276	1.99593	1.24662	1.36736	0.859838	1.0883	0.306846	0.325946	0.273749
1106	925.713	925.711	925.715	308.003	307.192	308.402	75	0	2	3	7	3	3	0	8	3	1	0	2	0	2	3	5	1	3	9	2	6	2	1	7	2	0.0371627	0.0376664	0.0394145	0.023967	0.0373432	0.043815	0.213655	0.272017	1.25427	1.71923	1.25337	0.162368	0.149539	0.148842	0.0275883	0.0247736	0.0197834
1107	926.148	926.146	926.15	339.823	339.455	340.264	8	0	0	0	0	0	0	0	0	0	1	0	0	0	2	0	0	0	0	0	0	0	0	0	5	0	0.160052	0.0546182	0.112382	0.0233816	0.0497836	0.0570175	0.18655	0.124304	0.131263	0.160624	0.133014	0.0886213	0.0382652	0.042457	0.00025539	0.000340685	0.000985386
1108	926.213	926.211	926.215	308.003	307.597	308.4	29	0	1	3	3	1	1	0	7	0	0	0	0	0	2	0	0	2	0	3	0	0	2	0	3	1	0.0405801	0.0117511	0.0332837	0.0174587	0.0222401	0.0226381	0.147554	0.178854	0.852401	1.21285	0.867038	0.114362	0.106894	0.103464	0.0148982	0.0168164	0.019297
1110	926.238	926.236	926.24	470.91	470.508	471.32	38	0	5	0	0	0	0	0	6	0	2	2	0	0	2	0	1	0	2	3	0	0	3	2	9	1	0.332432	0.194495	0.253341	0.0662175	0.0654778	0.0655266	0.120314	0.116804	0.321918	0.558643	0.319934	0.0349518	0.027468	0.0270415	0.125474	0.0979868	0.100248
1109	926.24	926.238	926.243	382.201	381.594	383.198	185	6	7	5	6	5	9	8	8	8	9	8	9	5	9	8	8	8	9	3	9	9	8	8	9	3	0.949028	0.561273	0.720939	0.59743	0.630255	0.607445	0.669399	0.629426	0.684075	1.1108	0.606807	0.893565	0.557651	0.666315	0.163364	0.163581	0.152267
1111	927.243	927.239	927.246	382.2	381.4	382.995	118	3	5	2	3	2	5	2	6	7	6	6	8	4	5	5	7	1	6	1	7	5	6	5	9	2	0.324489	0.184868	0.24005	0.204035	0.182356	0.187815	0.209492	0.16921	0.195056	0.342213	0.244711	0.224898	0.22346	0.19819	0.0462592	0.0503573	0.0505278
1112	933.196	933.193	933.198	308.003	307.597	308.402	49	0	3	3	4	2	3	0	9	2	0	0	1	0	3	1	0	2	1	6	0	1	3	0	3	2	0.0355073	0.0150195	0.0421116	0.0192988	0.0268748	0.0226237	0.170444	0.189476	0.754002	1.33718	0.946879	0.136893	0.0986018	0.112886	0.0220564	0.0204363	0.0178151
1113	933.697	933.695	933.699	308.003	307.598	308.402	45	0	3	3	4	2	3	0	8	2	0	0	0	0	3	0	0	2	0	6	0	0	2	0	6	1	0.026138	0.013166	0.0243788	0.0210827	0.0282555	0.022247	0.185575	0.165328	0.860899	0.933259	0.814715	0.131923	0.0972643	0.10183	0.0201215	0.0176747	0.0181171
1114	936.204	936.202	936.206	308.003	307.595	308.799	75	0	3	2	9	3	3	0	7	4	1	0	1	0	3	3	4	2	4	9	2	4	3	1	5	2	0.089577	0.0364455	0.0614258	0.038041	0.0355322	0.0546659	0.255772	0.247054	0.981998	1.48086	0.944119	0.22542	0.172145	0.161322	0.0271764	0.0303635	0.0264932
1116	936.705	936.703	936.708	308.003	307.191	308.402	65	0	3	3	5	2	2	0	9	3	0	0	2	0	2	3	2	2	2	8	1	3	3	0	8	2	0.0657284	0.0476421	0.053331	0.0232369	0.0383891	0.0501237	0.219293	0.207585	0.885925	1.37381	0.66764	0.182633	0.15841	0.142162	0.029036	0.0239779	0.0258041
1118	947.175	947.172	947.178	398.883	398.197	399.7	145	7	6	2	3	8	0	5	9	1	6	6	3	5	9	9	6	8	6	2	9	6	8	8	9	3	0.742004	0.59602	0.574427	0.563191	0.498117	0.523832	1.44681	1.26835	0.948002	1.58153	1.09502	1.98915	1.6088	1.62522	0.00212344	0.0026808	0.00324348
1119	948.13	948.128	948.133	340.176	338.952	341.551	122	4	6	2	1	8	0	4	4	0	6	4	3	6	9	8	6	7	5	3	6	6	9	4	8	3	0.546644	0.449827	0.571493	0.317086	0.326449	0.387022	0.638677	0.591803	0.479463	0.714522	0.437469	0.453786	0.489673	0.492535	0.00354015	0.00366091	0.00239664
1120	948.177	948.176	948.18	398.859	398.273	399.439	99	3	5	0	1	8	0	4	4	0	5	5	1	1	6	9	5	6	3	0	9	4	7	3	8	2	0.401028	0.249144	0.317223	0.21458	0.231084	0.264523	0.59715	0.562785	0.39755	0.625537	0.43841	0.787196	0.611516	0.619113	0.00511503	0.00125758	0.000902473
1121	949.133	949.13	949.134	340.176	339.455	341.069	30	1	1	0	0	1	0	1	1	0	4	1	1	2	2	2	1	3	0	0	1	1	5	0	2	0	0.310614	0.184568	0.247531	0.130952	0.138878	0.143083	0.278656	0.296235	0.249752	0.370769	0.258683	0.241972	0.227965	0.210215	0.0020945	0.00190946	0.00220021
1122	949.173	949.171	949.176	398.831	398.35	399.439	61	0	4	0	0	5	0	2	0	0	4	5	1	1	4	6	1	0	1	0	6	3	7	2	7	2	0.35238	0.244998	0.271488	0.211644	0.228913	0.249926	0.547628	0.56543	0.389382	0.589872	0.327631	0.753323	0.478712	0.583977	0.00237973	0.00109495	0.00134255
1124	953.224	953.221	953.227	454.624	453.874	455.479	155	6	5	1	6	9	2	6	7	4	8	6	3	6	9	8	6	9	5	5	8	5	9	8	9	3	1.21936	0.839894	0.985959	0.96465	0.761214	1.02367	1.76149	1.65958	1.5194	2.28236	1.45007	3.40741	2.74884	2.78402	0.00200727	0.00250528	0.00129049
1125	954.227	954.224	954.23	454.284	453.874	455.08	125	7	6	0	3	7	0	6	2	0	6	6	2	3	9	9	6	8	3	4	9	4	9	5	8	3	0.607212	0.318299	0.412337	0.403057	0.324017	0.434087	0.793347	0.696674	0.630542	0.910202	0.528903	1.47724	1.14796	1.10935	0.0028701	0.00253096	0.00189666
1128	955.135	955.133	955.138	340.566	338.977	341.948	169	8	6	2	5	9	3	7	9	3	9	8	3	6	8	8	9	9	7	6	9	6	9	8	9	3	3.16861	0.938235	2.16949	0.649617	0.630177	0.779773	2.68216	2.40256	1.70074	2.68472	1.62326	0.458422	0.362464	0.341596	0.00921066	0.00841325	0.00679082
1129	955.223	955.219	955.226	454.285	453.874	455.08	101	1	5	0	3	8	0	5	2	0	5	6	3	5	7	9	5	4	3	2	9	2	8	3	3	3	0.51267	0.353797	0.378164	0.388887	0.327461	0.352425	0.725505	0.562868	0.374931	0.79619	0.535742	1.18356	1.04812	0.977856	0.00364751	0.00124921	0.00169971
1130	956.138	956.135	956.141	340.558	338.977	341.467	144	5	5	3	3	8	0	5	9	3	9	7	2	5	8	6	7	9	6	4	8	6	9	6	9	2	1.10324	0.850957	0.99067	0.318144	0.323185	0.361373	1.19983	1.05047	0.756516	1.10157	0.523902	0.265242	0.197894	0.172109	0.00404525	0.00339624	0.00274589
1131	956.225	956.221	956.227	454.286	453.893	454.683	41	0	4	0	2	2	0	2	1	0	3	5	1	1	4	3	0	1	0	1	4	2	3	1	0	1	0.170492	0.105195	0.134487	0.140135	0.131355	0.134865	0.274722	0.236494	0.212762	0.286181	0.214544	0.466283	0.34674	0.343962	0.00367338	0.00175361	0.00071041
1132	957.135	957.132	957.138	340.555	338.977	341.087	123	5	2	3	2	5	0	4	8	0	8	6	2	6	8	6	6	4	5	2	9	6	8	6	9	3	0.907605	0.464905	0.446954	0.231531	0.213141	0.22821	0.82778	0.64697	0.540765	0.661609	0.503488	0.152645	0.130338	0.1235	0.00403822	0.0035306	0.00190354
1133	958.136	958.133	958.138	340.16	338.977	340.702	88	2	1	1	2	4	0	1	8	0	8	4	0	3	6	6	4	1	0	2	6	5	9	4	9	2	0.500978	0.317282	0.361308	0.126144	0.136628	0.14435	0.474921	0.389065	0.350487	0.549588	0.358507	0.173004	0.115353	0.113151	0.00206872	0.00226474	0.000964417
1134	959.136	959.133	959.139	339.784	338.977	340.285	18	0	0	0	0	1	0	1	0	0	0	1	0	0	3	2	0	0	0	0	0	1	3	1	5	0	0.186498	0.119132	0.131729	0.053419	0.0581105	0.0535733	0.177012	0.176	0.152799	0.210275	0.112566	0.0696828	0.0475567	0.0492711	0.00238042	0.00103016	0.00112676
1137	975.206	975.202	975.208	454.673	453.478	455.479	196	8	6	8	6	9	3	9	9	7	9	9	5	6	9	9	9	9	9	8	9	6	9	9	9	3	7.70978	3.19176	5.16362	4.96963	4.97115	5.6773	8.132	8.76507	7.54831	11.1678	6.19698	13.173	10.7777	10.8676	0.00898276	0.00664109	0.00593598
1138	976.209	976.205	976.212	454.669	454.122	455.102	183	8	6	6	5	9	3	6	9	6	9	9	4	6	9	9	7	9	9	9	9	6	9	9	9	3	3.16711	1.92961	1.9864	1.9756	2.13958	2.37498	3.45784	3.51006	3.14625	4.55065	2.49336	5.27615	4.27049	4.39578	0.00414464	0.00354277	0.00403256
1139	977.117	977.114	977.12	340.688	338.977	341.948	197	8	6	9	6	9	3	9	9	8	9	9	4	6	9	9	9	9	9	9	9	6	9	9	9	3	13.9701	8.06898	10.253	3.92478	3.84526	4.47714	9.62257	9.58993	8.09888	12.1892	7.54542	3.12173	2.66419	2.60729	0.0638211	0.0539083	0.0498141
1140	977.117	977.115	977.12	296.157	295.288	296.556	45	0	6	0	0	1	0	1	2	3	2	4	0	3	4	6	0	0	0	3	3	0	6	0	0	1	0.139442	0.087428	0.119473	0.0529246	0.0528933	0.0551347	0.240858	0.218806	0.391116	0.605071	0.446829	3.32046	2.61321	2.66091	0.00865952	0.00774128	0.00900835
1141	977.205	977.201	977.207	454.671	453.874	455.099	180	8	6	5	6	9	3	6	9	5	9	8	3	6	9	9	7	8	9	8	9	6	9	9	9	3	2.97341	1.26105	2.00917	1.86242	1.8241	2.17363	3.17642	3.25097	2.91087	3.40555	2.53462	4.7571	3.98074	4.17378	0.00194791	0.00289418	0.0032848
1142	978.12	978.117	978.123	340.683	339.376	341.948	186	8	6	5	6	9	3	9	9	5	9	9	3	6	9	9	9	9	9	9	9	6	9	9	9	3	5.92719	3.60081	4.65532	1.68726	1.77879	2.11543	4.15043	4.23288	3.33906	5.44217	3.6914	1.34265	1.15171	1.21067	0.0219196	0.025162	0.0264322
1143	978.12	978.118	978.122	296.074	295.288	296.555	25	0	3	0	0	0	0	0	0	2	0	3	0	2	3	5	0	0	0	3	2	0	2	0	0	0	0.0576258	0.0434941	0.0572288	0.0195528	0.0334908	0.0308704	0.110443	0.0928202	0.212482	0.314952	0.232412	1.39587	1.05536	1.08501	0.00494238	0.00390346	0.00310202
1144	978.206	978.204	978.209	454.656	453.864	455.1	157	8	6	3	5	9	0	6	9	0	8	7	3	6	8	8	6	9	5	6	9	6	9	9	9	3	1.02343	0.648039	0.819264	0.659676	0.694776	0.796006	1.12354	1.00728	1.02399	1.15113	1.0132	1.784	1.40008	1.3781	0.00448265	0.00250166	0.00272568
1145	979.116	979.113	979.119	340.651	338.568	341.948	180	7	5	3	6	9	3	9	9	5	9	9	3	6	8	9	9	9	8	7	8	6	9	9	9	3	4.09303	2.54859	3.07284	1.21743	1.28958	1.44375	2.78675	3.13634	2.33125	3.66902	2.37449	0.804884	0.763929	0.841684	0.0195784	0.0179336	0.0176485
1146	979.203	979.201	979.205	454.414	453.875	455.08	76	2	4	0	2	2	0	4	1	0	4	6	2	2	3	6	1	5	3	0	8	3	7	3	7	1	0.492684	0.303202	0.414615	0.302243	0.344392	0.411235	0.484915	0.470762	0.356927	0.778288	0.557948	0.792826	0.709889	0.755098	0.00285052	0.00141145	0.00297343
1148	980.117	980.114	980.12	340.267	338.977	341.551	176	8	6	3	5	9	2	8	9	4	9	9	3	6	9	9	9	9	7	7	9	6	9	8	9	3	2.18221	1.29934	1.69264	0.520344	0.566654	0.778566	1.6491	1.69806	1.55675	2.39708	1.67988	0.904743	0.797754	0.613004	0.00712838	0.00723039	0.0127662
1149	981.118	981.115	981.121	340.175	338.964	341.087	136	6	2	2	3	5	1	5	9	0	9	9	3	4	7	7	7	7	5	3	9	6	9	7	9	2	0.854217	0.513149	0.687578	0.252913	0.282362	0.349326	0.641559	0.665152	0.625952	0.944233	0.641907	0.386401	0.299193	0.298626	0.00514904	0.00453847	0.00552554
1150	993.09	993.087	993.093	340.256	338.964	341.052	29	0	0	0	0	2	0	0	3	0	3	1	0	1	2	0	2	0	0	0	1	0	3	2	8	1	0.538112	0.352789	0.425337	0.173139	0.186237	0.208257	0.42877	0.398937	0.32645	0.495085	0.33749	0.153322	0.123334	0.132146	0.00397697	0.00429937	0.00426872
1151	994.093	994.091	994.095	340.255	339.747	341.052	17	0	0	0	0	1	0	0	1	0	1	1	0	0	2	0	0	0	0	0	1	0	2	1	7	0	0.245764	0.14453	0.199888	0.0657055	0.0765489	0.0848462	0.183039	0.177178	0.163278	0.266704	0.155138	0.0698455	0.0578136	0.0513817	0.00200229	0.00246279	0.00123673
1152	998.282	998.279	998.285	454.656	453.478	455.445	147	7	6	1	3	9	0	6	6	1	6	6	3	6	8	9	6	9	6	5	9	5	9	7	9	3	0.960701	0.690297	0.866409	0.675876	0.585887	0.770397	1.03847	1.05751	0.645487	1.45009	0.95139	1.93883	1.46727	1.52352	0.00308932	0.00364955	0.00292712
1153	999.285	999.281	999.287	454.521	453.874	454.749	111	2	5	1	3	6	0	6	1	1	5	6	3	3	8	7	6	6	4	3	9	3	9	4	7	3	0.500751	0.303286	0.410264	0.297625	0.380395	0.386376	0.426869	0.479545	0.451244	0.684866	0.468561	0.832792	0.709636	0.690756	0.00192879	0.00215527	0.00160096
1154	1000.19	1000.19	1000.2	340.577	338.977	341.948	165	7	6	3	4	9	3	6	9	2	9	8	3	6	9	8	8	9	6	5	9	6	9	8	9	2	2.17292	1.0011	1.5805	0.366604	0.650104	0.673163	1.47731	1.44325	1.02355	1.6119	1.04697	0.326356	0.331634	0.235131	0.00910757	0.00867791	0.0122232
1155	1000.28	1000.27	1000.28	454.346	453.486	455.08	53	2	3	0	0	1	0	3	0	0	4	4	2	0	2	4	2	3	2	0	8	2	6	3	1	1	0.454296	0.269343	0.321038	0.27474	0.300703	0.317403	0.42682	0.269572	0.35499	0.655763	0.393379	0.571051	0.569725	0.630785	0.0015525	0.000685487	0.0019148
1156	1001.2	1001.19	1001.2	340.573	339.376	341.847	140	4	3	3	2	8	2	4	9	0	8	6	3	6	9	7	5	8	6	4	8	6	9	8	9	3	1.03687	0.610138	0.440926	0.302982	0.297779	0.350557	0.733589	0.714132	0.494198	0.543345	0.537371	0.212123	0.197603	0.173835	0.00287371	0.00504344	0.00626728
1157	1002.19	1002.19	1002.2	340.541	339.376	341.088	82	3	2	1	1	3	0	0	7	0	6	6	2	2	6	5	5	0	2	1	4	5	7	4	9	1	0.680681	0.429744	0.474964	0.210189	0.201379	0.230204	0.568824	0.289998	0.344972	0.584882	0.338716	0.161068	0.126598	0.120297	0.00412317	0.00375994	0.0051872
1158	1003.19	1003.19	1003.2	340.159	339.349	340.688	35	0	0	0	0	3	0	0	3	0	4	1	0	0	1	3	3	0	0	0	1	1	4	2	9	0	0.360553	0.214601	0.278669	0.120514	0.124938	0.112261	0.293239	0.285649	0.181403	0.369925	0.240282	0.148896	0.131448	0.122838	0.00256436	0.0041759	0.00342379
1159	1007.2	1007.19	1007.2	263.66	263.261	264.055	36	0	0	0	0	2	0	0	0	3	3	2	1	0	1	2	0	4	2	2	6	2	4	1	0	1	0.522798	0.318125	0.406179	0.134864	0.148352	0.182087	0.27959	0.288319	0.304399	0.471841	0.327136	0.289013	0.268066	0.309411	0.026248	0.0211495	0.0213397
1161	1037.18	1037.17	1037.18	454.286	453.875	455.417	52	2	3	0	1	3	0	3	0	0	5	5	1	0	2	6	0	0	0	0	7	3	5	3	2	1	0.435575	0.256058	0.269415	0.265058	0.26481	0.288078	0.295523	0.29856	0.412814	0.565309	0.410224	0.693796	0.359983	0.448111	0.000350286	0.00122666	0.000997078
1163	1039.09	1039.09	1039.09	340.557	338.994	341.468	75	2	0	1	2	4	0	1	7	0	5	5	0	3	8	4	6	1	1	1	2	4	5	4	8	1	0.685555	0.410874	0.541731	0.209035	0.19185	0.233874	0.346699	0.46036	0.372783	0.628357	0.405128	0.155426	0.136762	0.124306	0.00283191	0.00184025	0.00133265
1164	1040.09	1040.09	1040.09	340.255	339.747	341.053	35	0	0	0	0	1	0	0	5	0	4	1	0	3	1	1	4	0	0	0	1	3	3	2	6	0	0.286273	0.189697	0.241313	0.0939173	0.0940533	0.114966	0.201773	0.223355	0.174506	0.291949	0.176289	0.0935966	0.0650279	0.0553458	0.00147637	0.00166947	0.00167834
1165	1043.19	1043.19	1043.2	454.676	453.486	455.798	145	6	6	3	4	9	0	6	4	2	8	6	3	6	8	8	5	8	4	4	9	5	9	9	9	3	0.900908	0.32018	0.777987	0.516686	0.491597	0.707332	0.651966	0.535413	0.767266	0.901218	0.836627	1.16487	0.792623	0.872874	0.00160378	0.00200451	0.0031376
1166	1044.2	1044.19	1044.2	454.674	454.27	455.059	94	3	5	3	2	4	0	5	3	1	4	5	2	2	7	7	2	3	3	0	8	3	8	5	6	3	0.418932	0.259479	0.33556	0.277153	0.284367	0.283122	0.358213	0.36573	0.351127	0.547291	0.359532	0.545144	0.405885	0.405528	0.00160388	0.00238749	0.00147117
1167	1045.1	1045.1	1045.11	340.938	338.568	342.245	151	6	3	2	3	9	1	6	9	3	9	7	3	6	9	6	8	9	5	5	8	6	9	5	8	2	0.586167	0.73341	0.597121	0.522266	0.521248	0.539299	0.57112	0.558862	0.727046	1.10871	0.687822	0.426267	0.234908	0.391216	0.00903036	0.0114917	0.0130986
1168	1046.11	1046.1	1046.11	340.937	340.144	341.486	107	5	2	2	2	6	0	4	7	2	5	4	2	5	9	3	6	4	4	4	8	6	7	4	4	2	0.490546	0.335615	0.443287	0.247968	0.227929	0.271785	0.364216	0.374801	0.36801	0.54034	0.329059	0.213035	0.176542	0.155015	0.00574248	0.00706474	0.00697822
1170	1059.22	1059.22	1059.23	339.878	339.363	340.669	38	2	0	0	0	1	0	0	8	0	2	1	0	1	2	1	3	0	0	0	3	0	6	0	7	1	0.522998	0.278491	0.461354	0.16397	0.175568	0.207796	0.497103	0.495141	0.167987	0.267765	0.182516	0.10184	0.0723643	0.0779856	0.00829594	0.00833963	0.0095436
1171	1060.23	1060.22	1060.23	339.856	339.349	340.562	17	1	0	0	0	1	0	0	3	0	0	0	0	0	0	0	0	0	0	0	1	0	6	0	5	0	0.269147	0.189762	0.266997	0.0769596	0.0910593	0.130019	0.296729	0.281017	0.076719	0.138568	0.0838966	0.0749512	0.0382535	0.05183	0.00576592	0.00493291	0.00406623
1172	1071.22	1071.22	1071.23	340.024	338.977	341.051	24	0	1	0	0	2	0	0	6	0	0	0	0	0	2	1	0	0	0	2	0	0	2	0	7	1	0.25248	0.0932267	0.166399	0.0920792	0.0841277	0.0708137	0.247766	0.308801	0.51712	0.842011	0.745419	0.196182	0.139343	0.122435	0.00658968	0.00613148	0.00527285
1173	1072.23	1072.22	1072.23	340.177	339.366	340.688	23	0	0	0	0	2	0	0	6	0	0	0	0	0	2	1	0	0	0	2	0	0	2	0	7	1	0.143924	0.069018	0.105566	0.0409711	0.0386729	0.0415565	0.136395	0.17446	0.429803	0.483089	0.423407	0.119061	0.084168	0.0686645	0.00524235	0.0046122	0.0032372
1174	1073.23	1073.23	1073.23	340.286	339.762	341.051	11	0	0	0	0	0	0	0	5	0	0	0	0	0	1	0	0	0	0	0	0	0	2	0	2	1	0.0569203	0.0352316	0.0557731	0.0293635	0.0233245	0.0286174	0.0763689	0.0902659	0.199785	0.243872	0.223434	0.0632917	0.0376243	0.0388849	0.00400064	0.0021317	0.00155503
1175	1087.22	1087.22	1087.22	341.225	340.576	341.489	20	0	3	0	0	0	0	0	5	0	0	0	0	0	3	0	0	0	0	5	0	0	2	0	2	0	0.0421887	0.0422003	0.0375768	0.0212104	0.0141584	0.0270512	0.0970234	0.106046	0.955011	1.69061	1.13573	0.052453	0.0497037	0.046036	0.00497591	0.0047138	0.0053293
1176	1101.23	1101.23	1101.24	337.869	337.378	340.169	15	0	0	0	0	0	0	0	3	0	0	0	0	0	3	0	0	0	0	1	0	0	2	0	6	0	0.148208	0.0560855	0.0942251	0.0469745	0.0357887	0.0401751	0.138772	0.164697	0.527375	0.560001	0.429483	0.0775527	0.0446218	0.0383506	0.00741193	0.00487367	0.00431731
1177	1103.36	1103.36	1103.36	299.747	299.233	300.168	82	2	1	3	6	4	3	1	8	3	3	1	1	0	3	5	0	1	2	6	1	6	5	5	9	3	0.716429	0.379914	0.550884	0.0530176	0.0516132	0.0577576	0.270976	0.257749	0.890556	1.32681	0.86635	0.0275495	0.0310363	0.0382313	0.034716	0.0356504	0.0388084
1178	1104.36	1104.36	1104.37	299.742	299.268	300.167	38	0	3	3	5	3	1	0	3	2	0	0	0	0	2	2	0	0	1	4	0	1	3	0	4	1	0.433352	0.264583	0.314711	0.0310591	0.0434445	0.0419679	0.155976	0.147901	0.386514	0.688304	0.556024	0.0212766	0.0147018	0.0140828	0.0233298	0.0148113	0.0172888
1180	1114.37	1114.36	1114.37	263.66	263.261	263.662	26	0	0	0	0	3	0	0	0	1	3	1	0	0	3	2	0	3	2	0	5	0	3	0	0	0	0.482171	0.252387	0.229949	0.120451	0.0942471	0.114105	0.15508	0.150875	0.291033	0.363172	0.255972	0.270069	0.214519	0.184157	0.0223111	0.0151411	0.0170596
1183	1187.31	1187.31	1187.31	329.401	328.604	330.213	210	7	9	9	9	9	9	9	9	6	9	8	9	4	9	8	9	9	9	9	9	9	9	9	9	3	0.781268	0.419344	0.645255	0.322042	0.350372	0.264667	1.71136	1.68408	9.54392	13.4948	10.5754	2.35708	1.80299	1.88686	0.181799	0.181452	0.204013
1184	1187.81	1187.81	1187.81	329.401	328.996	329.806	83	0	3	3	8	3	3	0	8	3	1	0	4	0	2	3	0	3	6	8	2	4	6	1	9	3	0.0282316	0.021804	0.033587	0.0130959	0.0134129	0.0169787	0.201746	0.178543	1.92568	2.93514	2.24249	0.228239	0.195429	0.201325	0.0153003	0.0119297	0.0163157
1185	1188.31	1188.31	1188.32	329.401	328.995	329.807	204	3	9	9	9	9	9	9	9	6	9	9	9	3	9	8	9	9	9	9	9	9	9	9	9	3	0.519502	0.342607	0.429885	0.238363	0.228337	0.236416	1.08932	1.19502	6.05815	9.68212	6.66634	1.08846	1.14055	1.11951	0.155404	0.108078	0.118161
1186	1188.81	1188.81	1188.82	329.401	329.001	329.806	24	0	3	2	1	0	3	0	5	0	0	0	0	0	1	0	0	0	0	3	0	0	3	0	3	0	0.00972349	0.011533	0.0223872	0.00526542	0.00749963	0.00751774	0.0699836	0.0828051	0.725684	1.0271	0.761793	0.0937528	0.0943251	0.0628467	0.00881367	0.00539573	0.00860412
1187	1189.32	1189.31	1189.32	329.401	328.995	329.806	150	2	5	6	8	9	6	3	9	5	7	1	8	0	3	6	8	5	8	8	8	9	7	7	8	3	0.224015	0.126853	0.18411	0.105014	0.0837779	0.102737	0.34027	0.301938	2.16592	3.30829	2.329	0.567081	0.384475	0.356789	0.057076	0.0636846	0.0539004
1188	1198.3	1198.3	1198.3	329.401	329.001	329.806	34	0	3	2	6	0	3	0	5	0	0	0	0	0	2	0	0	0	1	5	0	0	5	0	2	0	0.0225171	0.0210272	0.0257706	0.00310879	0.00841997	0.0145426	0.0976219	0.0884004	0.690441	1.11099	0.835539	0.110308	0.106645	0.0862446	0.00687969	0.00897236	0.00826577
1189	1198.8	1198.8	1198.81	329.399	329.001	329.401	38	0	3	1	6	2	3	0	6	1	0	0	0	0	2	0	0	0	1	4	0	0	6	0	2	1	0.0175075	0.015409	0.0331437	0.00730955	0.00663975	0.00816517	0.105919	0.11129	0.79259	1.3907	0.888188	0.167342	0.113107	0.113251	0.00761981	0.0145903	0.0113727
1191	1209.29	1209.29	1209.29	329.401	329.001	329.807	38	0	3	1	7	1	2	0	5	1	0	0	0	0	1	0	0	0	1	4	0	1	5	0	4	2	0.0493094	0.0320574	0.0380435	0.0211459	0.0243382	0.0225011	0.14377	0.156921	0.724172	1.01633	0.492598	0.163513	0.136388	0.140433	0.0164767	0.0151514	0.0141801
1192	1219.3	1219.3	1219.3	308.003	307.192	308.408	208	7	9	8	9	9	9	9	9	6	9	9	9	6	8	7	9	9	9	9	9	9	9	9	9	3	0.701455	0.45065	0.569541	0.485645	0.383093	0.477221	3.0446	2.9044	30.8797	47.5012	32.1727	2.30741	1.9928	2.09945	0.375658	0.281163	0.361904
1193	1220.3	1220.3	1220.31	308.003	307.191	308.799	201	2	9	8	9	9	9	9	9	6	9	9	9	5	9	6	9	9	9	9	9	9	9	9	9	3	0.464693	0.299578	0.406662	0.294479	0.288019	0.323721	1.97155	1.72469	18.319	28.3443	19.1731	1.56634	1.248	1.2354	0.232729	0.221838	0.234931
1195	1221.31	1221.3	1221.31	308.003	307.595	308.054	166	2	7	6	9	9	5	5	9	6	6	3	8	2	3	5	8	9	9	9	9	9	8	8	9	3	0.207461	0.119427	0.167159	0.115517	0.0966592	0.151188	0.752685	0.638765	7.15661	11.3093	7.50273	0.584152	0.500162	0.487087	0.0913318	0.090797	0.0887088
1196	1222.31	1222.31	1222.31	308.003	307.595	308.256	87	0	3	3	8	4	3	0	9	3	1	0	3	1	3	4	5	3	3	9	2	6	4	2	7	1	0.0564227	0.03716	0.0487479	0.0363086	0.0297918	0.0361694	0.256752	0.215036	2.10204	3.13128	2.29975	0.190381	0.155475	0.155849	0.0287538	0.023182	0.0297528
1197	1230.29	1230.29	1230.29	308.003	307.597	308.8	51	0	3	3	4	2	3	0	9	2	0	0	0	0	3	1	0	0	3	7	0	0	3	0	5	3	0.0234689	0.0147184	0.0178923	0.0132846	0.0120896	0.00946211	0.126474	0.154469	0.66847	2.00444	1.29592	0.0973092	0.0722022	0.0801699	0.0072105	0.00890594	0.0105458
1198	1230.79	1230.79	1230.8	308.003	307.597	308.256	62	0	3	3	8	2	3	0	8	3	0	0	2	0	2	3	0	1	2	7	0	3	3	0	6	3	0.021951	0.00536259	0.0148334	0.0102109	0.00995384	0.0103071	0.160031	0.180167	1.77591	2.57706	1.8242	0.105504	0.0808961	0.0873289	0.0123394	0.0138379	0.0142483
1199	1231.29	1231.29	1231.29	308.003	307.597	308.206	48	0	3	2	6	1	3	0	7	2	0	0	1	0	3	1	0	2	2	6	0	0	3	0	5	1	0.0138715	0.00972491	0.0156055	0.00632766	0.0134201	0.00827644	0.119592	0.124166	1.22766	1.95664	1.1105	0.0993322	0.0556157	0.0602333	0.0115309	0.0095159	0.0105238
1200	1241.28	1241.28	1241.29	308.003	307.595	308.402	135	2	4	6	9	8	5	3	9	6	3	3	8	0	3	6	8	4	6	9	6	6	5	6	7	3	0.133652	0.0759711	0.101358	0.0731747	0.0737451	0.0730572	0.4088	0.317115	2.2926	4.34463	2.57998	0.3684	0.257528	0.267203	0.056216	0.0464788	0.0542611
1201	1242.28	1242.28	1242.29	308.003	307.595	308.402	100	1	3	3	6	5	3	0	9	4	2	2	3	0	3	5	6	2	6	9	2	4	6	5	9	2	0.0703568	0.0527843	0.0575896	0.0374665	0.0527197	0.0425095	0.352405	0.315407	2.06186	2.91096	1.7954	0.284957	0.2037	0.17664	0.0404888	0.0320702	0.0284338
1202	1247.33	1247.33	1247.33	334.985	334.583	335.47	114	0	3	6	9	5	2	3	8	4	4	0	7	0	3	4	6	4	8	8	4	6	5	5	8	2	0.159243	0.0942211	0.164577	0.0725188	0.0860723	0.0912706	0.389689	0.390155	3.16031	5.73537	3.64041	0.317266	0.273597	0.274961	0.082837	0.0742614	0.0843378
1203	1248.33	1248.33	1248.34	334.988	334.58	335.786	85	0	3	3	8	4	2	0	9	2	0	0	4	0	3	5	2	2	6	8	4	4	4	3	7	2	0.101108	0.0638682	0.0926226	0.0564947	0.051873	0.055246	0.258055	0.264955	2.08707	3.6043	2.32337	0.207513	0.154581	0.175601	0.0571975	0.0460941	0.0511412
1204	1455.18	1455.18	1455.19	339.777	338.977	340.663	16	0	0	0	0	0	0	0	3	0	0	0	0	0	3	0	0	0	0	0	0	0	1	0	9	0	0.258729	0.149172	0.164912	0.0363526	0.0354009	0.0416974	0.212967	0.189189	0.116112	0.189079	0.122485	0.0172735	0.02285	0.0138063	0.00059243	0.000953229	0.000141994
1205	1456.19	1456.18	1456.19	339.79	338.977	340.255	9	0	0	0	0	0	0	0	1	0	0	0	0	0	2	0	0	0	0	0	0	0	0	0	6	0	0.168434	0.112583	0.120853	0.0304256	0.0324458	0.0367174	0.158733	0.148616	0.0819849	0.127564	0.0800453	0.0149526	0.0143276	0.0159339	0.000781555	0.00111198	0.000246516
1206	1457.18	1457.18	1457.18	339.76	339.376	340.27	10	0	0	0	0	0	0	0	1	0	0	0	0	0	2	0	0	0	0	0	0	0	0	0	7	0	0.225445	0.128354	0.146929	0.0248785	0.0300396	0.0258916	0.162949	0.159651	0.0821694	0.131806	0.0658682	0.0180613	0.0149438	0.015572	0.000679338	0.00111262	0.000881002
1207	1471.15	1471.15	1471.16	340.144	339.376	340.687	22	0	0	0	0	2	0	0	0	0	2	1	0	0	2	0	1	0	0	0	0	1	4	0	9	0	0.419207	0.143457	0.278035	0.0590853	0.0542311	0.062254	0.303351	0.284647	0.181119	0.258032	0.122938	0.030357	0.0308415	0.0299424	0.000720185	0.000780421	0.000856019
1208	1472.16	1472.16	1472.16	339.885	339.376	340.65	12	0	0	0	0	1	0	0	0	0	0	1	0	0	3	0	0	0	0	0	0	0	1	0	6	0	0.293603	0.165353	0.153279	0.0523296	0.0360123	0.0450745	0.224963	0.193658	0.137801	0.198903	0.111094	0.0246715	0.0273291	0.0226148	0.000899043	0.000284568	0.00114849
1209	1477.17	1477.17	1477.17	340.286	339.366	341.451	61	3	0	0	0	3	0	1	6	0	3	4	0	3	3	4	4	0	0	0	3	5	5	4	9	0	0.630266	0.355188	0.356155	0.135214	0.150619	0.198613	0.312262	0.311822	0.309123	0.486016	0.323849	0.112147	0.0946186	0.096025	0.000751005	0.000761979	0.00123127
1210	1478.17	1478.17	1478.18	340.271	339.376	341.069	39	1	0	0	0	3	0	0	4	0	2	2	0	1	2	1	2	0	0	0	2	3	4	3	9	0	0.42681	0.257497	0.362198	0.108547	0.0898147	0.11594	0.327314	0.310856	0.203233	0.345602	0.223242	0.0575317	0.0696627	0.0527232	0.00106764	0.00162929	0.00205826
1211	1479.17	1479.17	1479.17	340.287	339.455	341.052	15	0	0	0	0	1	0	0	1	0	0	0	0	0	1	2	1	0	0	0	0	2	2	0	5	0	0.365471	0.199826	0.280859	0.0738974	0.0938721	0.0820701	0.26359	0.23986	0.183471	0.275652	0.174189	0.0589229	0.0530821	0.0512945	0.00145584	0.00138791	0.00126501
1212	1484.89	1484.89	1484.9	329.398	329.001	329.401	27	0	3	1	3	0	2	0	5	0	0	0	0	0	2	0	0	0	0	6	0	0	3	0	2	0	0.0118303	0.00309132	0.0044977	0.0011496	0.000802074	0.00220744	0.0520263	0.041026	0.760594	1.33598	0.965887	0.0515944	0.0463513	0.0497594	0.00215807	0.00281532	0.00403351
1213	1524.88	1524.88	1524.88	307.858	307.597	308.28	28	0	3	2	3	1	1	0	6	0	0	0	0	0	3	0	0	0	0	3	0	0	3	0	3	0	0.000497042	0.00100446	0.0051051	0.00236232	0.00194026	0.00332876	0.0394222	0.047049	1.55103	2.2713	1.61685	0.0317335	0.0327196	0.0274376	0.00336417	0.00246508	0.00445384
1214	1525.38	1525.38	1525.38	307.881	307.597	308.206	25	0	3	3	0	0	2	0	6	0	0	0	0	0	3	0	0	0	0	3	0	0	2	0	3	0	0.0143745	0.00602694	0.00496075	0.00247569	0.0037997	0.00220755	0.0573478	0.0428774	1.01469	2.01315	1.36908	0.0226032	0.0287917	0.0159362	0.00323117	0.00233189	0.00199251
1215	1535.87	1535.87	1535.87	308.003	307.597	308.003	25	0	3	3	0	0	2	0	7	0	0	0	0	0	3	0	0	0	0	4	0	0	2	0	1	0	0.00155883	0.0020017	0.00662091	0.00200635	0.00176387	0.00255789	0.044488	0.0587514	1.1717	1.68741	1.03972	0.0187846	0.0252784	0.0206201	0	0.00134373	0.00391462
1216	1579.53	1579.53	1579.53	470.13	469.717	470.523	30	0	1	0	0	0	0	0	5	0	3	0	0	0	2	0	0	0	3	3	0	0	3	1	9	0	0.218345	0.140827	0.182845	0.0242195	0.0170198	0.0182037	0.0533961	0.0446517	0.320478	0.518312	0.40445	0.0085363	0.00576636	0.00566452	0.121018	0.138133	0.150832
1217	1580.53	1580.53	1580.54	470.117	469.717	470.523	27	0	2	0	0	0	0	0	4	0	3	0	0	0	3	0	0	0	2	3	0	0	3	0	7	0	0.173471	0.10596	0.137562	0.018652	0.0143384	0.0166773	0.0334706	0.0425881	0.284572	0.446763	0.333661	0.00804247	0.00616211	0.00601296	0.130299	0.119239	0.0982441
1218	1581.54	1581.53	1581.54	470.117	469.669	470.511	20	0	1	0	0	0	0	0	3	0	3	0	0	0	0	0	0	0	1	3	0	0	2	0	7	0	0.0680227	0.0619154	0.064178	0.0109837	0.00874364	0.00654176	0.026257	0.0189918	0.134553	0.232906	0.168366	0.00938639	0.00613488	0.00422651	0.065607	0.0646833	0.0643751
[truncated: 198 more columns]

## Sheet: Dataset S2 - Pos_RP
	mz	mzmin	mzmax	rt	rtmin	rtmax	npeaks	X0.ACC	X0.Control	X0.IAA	X05.ACC	X05.Control	X05.IAA	X1.ACC	X1.Control	X1.IAA	X12.ACC	X12.Control	X12.IAA	X2.ACC	X2.Control	X2.IAA	X24.ACC	X24.Control	X24.IAA	X4.ACC	X4.Control	X4.IAA	X8.ACC	X8.Control	X8.IAA	X130531_0ACC1A01	X130531_0ACC1B01	X130531_0ACC1C01	X130531_0ACC2A01	X130531_0ACC2B01	X130531_0ACC2C01	X130531_0ACC3A01	X130531_0ACC3B01	X130531_0ACC3C01	X130531_0C1AA01	X130531_0C1B01	X130531_0C1C01	X130531_0C2A01	X130531_0C2B01	X130531_0C2C01	X130531_0C3A01	X130531_0C3B01	X130531_0C3C01
5	100.113	100.112	100.113	243.87	243.287	244.64	55	2	0	3	2	0	5	0	1	3	5	4	6	5	0	0	0	0	1	3	1	3	6	0	5	0.0376932	0.0397248	0.04322	0.0367983	0.0375029	0.032229	0.05352	0.0475684	0.0574917	0.0307159	0.0362215	0.0342624	0.0316342	0.0619817	0.0420556	0.0383251	0.0404229	0.0396238
7	103.055	103.054	103.055	245.431	244.756	246.152	56	0	2	2	3	2	3	2	3	5	7	1	2	2	0	4	1	2	5	0	0	0	4	0	6	0.0360123	0.0350122	0.0421942	0.011315	0.0133566	0.0143371	0.0301704	0.0319071	0.0328528	0.0521473	0.0681912	0.057338	0.0338787	0.0693775	0.0371968	0.0311491	0.0424711	0.0473892
10	110.061	110.06	110.061	197.904	197.099	199.102	219	8	9	8	9	9	8	9	9	9	9	9	9	9	6	9	7	9	9	9	8	9	9	9	8	0.170514	0.169236	0.184247	0.118624	0.163738	0.161455	0.149014	0.174004	0.175342	0.130445	0.16998	0.172064	0.17513	0.304435	0.167478	0.173678	0.091778	0.143518
11	111.064	111.063	111.064	197.903	197.103	198.306	51	2	1	2	3	2	3	3	3	0	2	4	5	1	2	2	2	2	2	2	3	4	1	0	0	0	0	0	0.0105551	0	0	0.0109626	0	0	0	0	0	0.00979061	0	0	0	0	0
13	120.081	120.081	120.082	172.931	172.147	174.281	70	1	3	1	3	3	3	2	1	1	5	1	0	2	0	0	7	3	7	1	4	5	4	5	8	0.0426101	0.0455219	0.0357801	0.0292899	0.0296537	0.031819	0.0370196	0.0382997	0.0319162	0.0426527	0.0488675	0.0375482	0.0394216	0.0675287	0.042874	0.0309668	0.0326579	0.0366765
15	124.04	124.04	124.04	155.696	153.882	156.331	20	0	0	0	0	0	0	0	0	0	0	0	0	0	0	0	0	3	0	2	0	0	8	3	4	0.0130644	0.0105303	0.0127593	0.00649398	0.00613165	0.00683464	0.0156194	0.0154605	0.0155821	0.0273617	0.0284883	0.0247635	0.0124711	0.0360156	0.0178162	0.0187346	0.0251988	0.024796
22	130.066	130.065	130.066	570.087	569.099	570.544	78	0	2	4	3	3	6	2	3	6	4	3	1	4	0	4	5	3	5	1	3	3	5	4	4	0.0338614	0.0346976	0.0411326	0.0235097	0.0356094	0.0364209	0.0321789	0.0316416	0.036004	0.0535356	0.0797376	0.05087	0.0389166	0.101529	0.0498895	0.0255637	0.04487	0.0472004
20	130.066	130.065	130.066	339.219	337.543	341.498	208	9	7	9	6	8	9	9	9	8	8	3	9	9	6	6	5	9	9	9	9	8	9	8	9	0.220093	0.1763	0.200938	0.138474	0.148217	0.0759354	0.263007	0.26404	0.310321	0.176524	0.204833	0.162736	0.0399219	0.115194	0.0680871	0.0796157	0.0872706	0.0690808
21	130.066	130.065	130.066	448.026	446.824	448.848	75	0	5	1	5	3	7	4	1	5	5	4	2	0	0	3	8	5	5	1	0	3	3	2	3	0.031683	0.0355267	0.0417974	0.0327385	0.0401825	0.0384065	0.0242349	0.022103	0.0248616	0.0518017	0.0646505	0.0505838	0.0500994	0.0739451	0.037768	0.0417433	0.047076	0.0457967
23	130.16	130.159	130.16	262.197	260.581	267.353	227	9	9	9	9	9	9	8	9	9	9	8	9	9	6	9	9	9	9	9	9	9	9	9	9	0.805686	0.936477	0.965916	0.733511	0.628059	0.76805	0.617751	0.621884	0.613955	0.895647	0.94314	0.85351	0.7961	1.4625	0.5485	1.12229	1.28532	1.39498
24	131.05	131.049	131.05	245.433	244.625	246.63	126	3	6	5	4	7	7	4	5	7	7	7	6	6	3	7	3	2	6	2	5	6	5	3	9	0.0327888	0.0353319	0.0512907	0.0168479	0.0214377	0.0195339	0.0515473	0.0429558	0.041029	0.0987233	0.0883231	0.0828112	0.0543184	0.102619	0.0439734	0.0708009	0.0547362	0.0548945
25	131.069	131.069	131.069	339.185	337.879	340.849	81	5	1	4	3	3	3	4	3	2	2	0	5	4	1	2	2	5	3	2	2	5	7	4	6	0.0250054	0.0279542	0.0282841	0.0146357	0.0180103	0.0124914	0.0299143	0.0325578	0.0301532	0.0188629	0.0185402	0.0198475	0.00724884	0.0117896	0.00659033	0.0100918	0.00989701	0.00973398
26	131.163	131.162	131.163	262.196	260.581	263.427	200	8	9	9	9	8	9	8	7	9	9	9	9	6	6	8	7	9	7	9	9	7	6	8	8	0.076667	0.0847668	0.063315	0.0653397	0.0713685	0.0748504	0.0625002	0.055921	0.0598523	0.0814014	0.0879572	0.081907	0.0708849	0.0951666	0.0616492	0.0922694	0.121755	0.129421
27	133.065	133.065	133.066	258.988	258.579	260.218	43	1	0	0	0	3	3	0	3	0	3	1	2	0	0	2	3	0	5	0	0	2	5	4	6	0.0390842	0.0457604	0.0504986	0.0225256	0.0240329	0.0238325	0.0303813	0.0299326	0.0331978	0.0406785	0.041778	0.0435826	0.0283346	0.05713	0.0301764	0.0296583	0.0373897	0.0376198
28	134.061	134.06	134.061	189.389	189.038	189.598	11	0	1	0	1	0	0	0	0	0	0	0	0	0	3	0	0	3	0	0	3	0	0	0	0	0.00340409	0.00336204	0.00320616	0.00337832	0.00358003	0.00401512	0.00597459	0.00503538	0.00687571	0.00548139	0.00397674	0.0041583	0.00248538	0.00481958	0.00309661	0.0495881	0.0445436	0.0467462
30	138.128	138.128	138.129	417.159	416.557	417.571	46	0	7	0	6	0	3	3	0	6	4	5	2	0	0	3	3	1	1	0	0	0	0	0	0	0.0268505	0.027836	0.0310754	0.02261	0.0247011	0.0273121	0.0186355	0.0196809	0.0220878	0.0689063	0.0491047	0.0605889	0.0515979	0.0770065	0.0475282	0.0483274	0.0412352	0.0576766
29	138.128	138.128	138.129	452.594	450.003	454.35	193	8	6	9	5	9	9	6	9	9	5	4	9	9	6	6	2	9	9	8	9	9	8	8	9	0.140118	0.146395	0.168135	0.139741	0.146556	0.140909	0.211686	0.172925	0.224505	0.058687	0.0845036	0.0923557	0.050501	0.0949454	0.0538657	0.0863305	0.0849076	0.0636753
31	139.132	139.131	139.132	452.299	450.003	453.877	44	2	0	3	2	2	2	1	2	1	2	2	5	2	0	1	0	2	4	0	5	3	0	0	3	0.0151472	0.0126033	0.017	0.0150313	0.0154839	0.0119075	0.0217218	0.0233473	0.0222787	0.00932084	0.0110798	0.0123763	0.00633335	0.00947911	0.00652571	0.0104677	0.0103279	0.0121782
34	144.048	144.048	144.049	170.24	169.064	170.739	39	0	0	0	0	0	0	1	1	4	0	1	4	0	0	3	0	0	0	5	0	3	8	3	6	0.00722892	0.00809883	0.0101005	0.00979175	0.00918313	0.0105961	0.0248597	0.0228967	0.0252346	0.0111147	0.00938795	0.00856119	0.0316724	0.0666181	0.039281	0.0102595	0.0131814	0.0110986
35	146.061	146.06	146.061	172.677	166.939	173.825	132	6	3	3	8	5	7	6	6	4	6	4	5	2	3	5	4	5	6	6	8	5	7	7	9	0.0774511	0.0605257	0.0700888	0.0300053	0.0326546	0.0482954	0.0359428	0.0533839	0.0459393	0.0605783	0.0668045	0.0511565	0.036504	0.071011	0.042917	0.0554875	0.0519575	0.0527413
36	147.045	147.044	147.045	367.95	367.151	368.736	98	2	6	0	0	3	6	4	3	4	5	0	0	4	2	9	5	9	4	3	2	5	9	4	9	0.0529125	0.0801897	0.108197	0.028747	0.0308884	0.0306124	0.0299858	0.0269656	0.0328389	0.0669593	0.053411	0.05264	0.0333368	0.0635474	0.0335635	0.0430694	0.0628878	0.0720014
39	153.074	153.074	153.075	197.904	197.496	198.704	222	8	9	9	9	9	9	9	9	9	9	9	9	9	6	9	9	9	9	9	9	9	8	8	9	0.0884085	0.0837116	0.0972963	0.0897009	0.0587577	0.0755858	0.092425	0.0904361	0.0945802	0.0868634	0.0840449	0.0905865	0.0858498	0.157317	0.0790036	0.0822644	0.0870445	0.09007
41	155.061	155.061	155.061	433.946	433.538	434.691	7	0	0	0	0	0	0	0	0	0	0	0	0	0	3	0	0	0	0	0	3	0	0	0	0	0.00136956	0.000992913	0.00112057	0.00127722	0.00123696	0.00141024	0.00225753	0.00244728	0.00240965	0.000936455	0.00174748	0.00166938	0.0012128	0.00188064	0.00119977	0.0345083	0.0415868	0.0392434
40	155.061	155.06	155.061	569.756	569.099	570.537	37	0	2	2	1	1	5	2	0	4	2	1	0	0	0	0	6	3	2	1	0	1	2	2	0	0.019145	0.0206164	0.0245401	0.0176538	0.0222836	0.0242417	0.0164399	0.0195937	0.0220407	0.0486842	0.0512343	0.0329218	0.0323489	0.0632016	0.0402337	0.023078	0.0259751	0.0241195
42	158.154	158.154	158.155	563.802	562.043	564.534	66	3	1	3	6	1	5	4	1	6	5	0	4	2	0	4	5	1	2	2	1	3	2	1	2	0.0467984	0.0486737	0.047481	0.0617005	0.0691969	0.0650948	0.0324958	0.0337175	0.039336	0.0562941	0.0607937	0.0666965	0.0435128	0.0756352	0.0487591	0.0452582	0.0324205	0.0506734
46	160.076	160.076	160.077	569.738	568.212	570.93	93	0	3	3	4	5	7	5	3	4	5	5	3	2	0	4	5	5	6	3	1	3	7	4	5	0.0267898	0.0277815	0.0272372	0.0281428	0.0299956	0.0348938	0.0265206	0.0256445	0.0277898	0.076667	0.0603393	0.0683471	0.0524529	0.0914101	0.0499458	0.0350893	0.0365287	0.0356582
45	160.076	160.076	160.077	294.96	293.818	296.24	137	4	5	6	6	6	4	4	9	6	3	3	8	6	5	4	3	8	8	4	9	7	7	3	7	0.0527969	0.0473282	0.063224	0.039858	0.0406431	0.0462971	0.063659	0.0623541	0.0485456	0.0506444	0.0397804	0.0340278	0.0292552	0.0620015	0.0363664	0.156321	0.164125	0.152859
44	160.076	160.075	160.077	339.502	337.61	341.468	213	9	6	9	6	9	9	4	9	9	6	3	9	9	6	6	3	9	9	8	8	9	9	8	9	0.123994	0.130689	0.151131	0.0610232	0.0985153	0.115389	0.156084	0.150453	0.125257	0.0685696	0.115757	0.105721	0.050965	0.113304	0.040194	0.0630653	0.055753	0.0891127
47	160.076	160.076	160.077	311.288	310.475	312.376	69	2	2	1	0	4	5	0	4	0	1	7	5	2	0	0	4	5	4	3	0	6	7	0	7	0.0498421	0.0578461	0.0524615	0.0431893	0.0445723	0.0421602	0.0326918	0.031925	0.0306891	0.0573044	0.0351962	0.0561657	0.0293776	0.0545699	0.0322967	0.0415459	0.0424131	0.0439282
43	160.076	160.076	160.077	448.029	446.785	449.518	202	4	9	7	9	9	9	9	9	9	9	9	9	6	4	9	9	9	8	8	6	9	8	7	8	0.0764554	0.0628285	0.0867555	0.0620809	0.0580263	0.0534514	0.0496138	0.0473169	0.0568336	0.135219	0.16237	0.147966	0.0977982	0.134994	0.131655	0.078308	0.0891735	0.0880149
48	161.06	161.06	161.061	258.989	258.183	260.471	94	3	5	0	0	5	5	3	3	0	4	3	8	1	2	4	2	5	8	2	3	3	9	6	9	0.0594713	0.0639987	0.0680351	0.0364324	0.0343712	0.0358085	0.0334909	0.0438171	0.0441006	0.038576	0.0431445	0.0577699	0.0357367	0.0843141	0.044122	0.0499877	0.0332056	0.0504456
50	161.079	161.079	161.08	448.022	447.222	448.509	41	0	2	0	5	1	2	1	1	2	5	3	1	3	0	2	5	0	2	1	1	3	1	0	0	0.00841159	0.00954834	0.0103877	0.00874966	0.0104778	0.00914443	0.00690836	0.00635071	0.00732923	0.0166197	0.019016	0.0197086	0.0136191	0.0260027	0.0162478	0.013465	0.0105354	0.0131129
49	161.08	161.079	161.08	339.415	337.879	340.849	62	5	0	4	1	5	1	1	0	2	2	0	3	4	3	3	0	2	4	2	3	5	4	3	5	0.0179509	0.0163277	0.0195867	0.012232	0.0126931	0.014237	0.0192358	0.0172672	0.0174295	0.0127828	0.0161143	0.015547	0.0080039	0.0152223	0.00816239	0.00935686	0.00919441	0.00956359
51	163.076	163.075	163.076	245.427	244.758	246.152	88	0	3	3	3	6	4	2	4	6	6	3	5	3	3	5	2	2	6	3	4	4	4	1	6	0.0467188	0.0475833	0.0535982	0.0170901	0.0183743	0.0175706	0.0409971	0.0413249	0.0429522	0.0744658	0.092096	0.0831481	0.0458495	0.0960497	0.0478177	0.0613552	0.0475783	0.0369287
52	164.071	164.071	164.072	172.723	172.015	174.048	189	8	8	8	9	9	9	7	7	6	9	7	7	9	6	8	9	5	8	7	7	9	9	9	9	0.0586789	0.111571	0.124113	0.0444877	0.0572216	0.0844158	0.0783094	0.0815827	0.0756754	0.097976	0.0906046	0.0894795	0.0463754	0.0871705	0.0488028	0.0501519	0.0836183	0.0829597
53	167.994	167.994	167.995	482.593	479.798	484.659	238	9	9	9	9	9	9	9	9	9	9	9	9	9	6	9	9	9	9	9	9	9	9	9	9	1.80448	1.8449	2.04176	1.56176	1.54897	1.6653	0.672273	0.8476	0.45456	1.14002	1.24186	1.17945	0.766339	1.44916	0.868894	2.51747	2.95359	2.9169
54	168.997	168.997	168.997	482.244	481.4	483.773	217	9	9	8	9	7	9	9	7	7	9	9	8	8	5	8	9	9	8	9	9	9	7	7	7	0.16015	0.163317	0.172452	0.112535	0.140448	0.101986	0.0616686	0.0742847	0.0834725	0.111925	0.11928	0.0910024	0.0651938	0.130137	0.0745953	0.238878	0.265497	0.232531
55	169.99	169.989	169.991	482.593	481	483.799	184	6	7	5	9	7	8	9	9	6	7	9	9	5	5	8	9	9	9	9	7	9	5	6	6	0.137386	0.143956	0.127747	0.110263	0.126635	0.13256	0.0762788	0.0687716	0.0828204	0.0841631	0.0721834	0.0718583	0.0669142	0.0680292	0.0821957	0.212274	0.208976	0.217582
56	170.1	170.1	170.1	452.411	449.605	453.607	88	3	0	5	4	4	1	0	6	0	3	2	9	5	4	3	0	8	5	3	8	3	0	2	8	0.0483934	0.0454962	0.0536268	0.0462392	0.0485128	0.0542183	0.0596061	0.0357085	0.0377384	0.0352863	0.0392124	0.0376029	0.0241123	0.0399821	0.0270848	0.0369398	0.0403172	0.0374445
57	170.1	170.1	170.101	564.272	563.324	564.837	19	0	0	0	5	0	0	3	0	0	3	3	0	0	0	0	3	0	2	0	0	0	0	0	0	0.0254558	0.0224326	0.0252933	0.016376	0.0194529	0.0190818	0.0258991	0.0229631	0.0243256	0.0410893	0.0432758	0.0442595	0.0328684	0.0687633	0.0381328	0.0376745	0.0371923	0.031572
59	171.045	171.044	171.045	197.905	197.504	198.703	121	7	5	6	4	4	6	4	4	5	3	4	5	6	3	4	6	3	5	7	6	6	7	5	6	0.0555759	0.046911	0.0650333	0.0322203	0.066539	0.073198	0.067901	0.061443	0.0553942	0.0320311	0.0584977	0.0456061	0.0304663	0.089328	0.060747	0.0318391	0.048474	0.0619443
60	174.131	174.131	174.132	633.124	631.401	633.582	62	3	3	2	8	1	3	7	0	4	5	4	1	3	0	1	7	0	3	3	0	2	0	2	0	0.0452303	0.0493839	0.0483107	0.0864193	0.0811894	0.0781783	0.0341366	0.0278312	0.0260302	0.0412266	0.0377441	0.0279919	0.0466843	0.0744411	0.0303839	0.131933	0.140722	0.131934
61	177.049	177.048	177.049	338.081	337.51	338.688	10	0	0	0	0	0	0	0	0	0	0	0	0	0	0	0	0	3	0	0	0	0	1	0	6	0.030725	0.0297771	0.0346415	0.0175774	0.0186359	0.0168433	0.035598	0.0325705	0.034875	0.0206697	0.0218251	0.0189442	0.00542152	0.00848657	0.00482713	0.00981106	0.0117053	0.00961498
62	179.049	179.049	179.05	63.423	62.342	64.7	152	7	3	7	6	6	5	7	5	3	6	4	9	9	2	4	9	6	8	8	6	8	4	5	8	0.0585892	0.0574413	0.0586546	0.061883	0.06564	0.0552954	0.103453	0.120002	0.100763	0.0604227	0.0536993	0.058437	0.0800613	0.109474	0.0733564	0.0363412	0.0521885	0.0595989
63	179.071	179.07	179.071	367.942	367.541	368.349	47	0	0	0	0	3	3	3	2	3	0	0	0	0	1	2	3	3	5	0	0	3	6	1	9	0.0453615	0.0504601	0.0525824	0.0176087	0.0164019	0.0169421	0.0171737	0.0154075	0.015238	0.039086	0.0417443	0.036123	0.0151961	0.0308379	0.0178454	0.0423723	0.0416235	0.0402102
64	180.066	180.066	180.066	169.999	169.453	171.864	26	0	0	0	1	3	2	0	3	0	0	0	0	0	0	1	1	0	0	1	0	2	4	0	8	0.0309113	0.0293002	0.0329434	0.0214206	0.0243685	0.0235475	0.0272266	0.0270488	0.0320011	0.0302453	0.0366871	0.0373837	0.019801	0.0387564	0.020933	0.019418	0.0196569	0.0202594
67	183.081	183.08	183.081	614.537	612.047	615.356	201	8	9	9	9	8	9	9	9	9	7	9	9	9	6	9	9	6	9	7	9	9	8	7	8	0.111286	0.106337	0.0994434	0.0963591	0.10232	0.100547	0.101739	0.0936787	0.0813333	0.0667001	0.100853	0.10069	0.0919558	0.146752	0.113617	0.104698	0.0818438	0.108054
70	184.084	184.084	184.085	614.539	612.047	615.276	72	2	4	4	3	3	4	4	3	3	1	4	7	2	1	5	4	1	3	3	3	3	0	1	4	0.0175912	0.0178716	0.0165689	0.014949	0.0158592	0.0144889	0.0183278	0.0138179	0.0169722	0.0187699	0.0160392	0.0152482	0.0182021	0.0297565	0.016238	0.0199614	0.0179028	0.0174506
75	186.222	186.221	186.223	437.872	436.442	440.408	199	9	9	9	9	9	9	9	9	8	9	8	8	7	5	8	7	7	9	7	9	9	5	7	9	0.0920318	0.0364989	0.0659145	0.0735764	0.0696245	0.0918688	0.0850355	0.0893143	0.0762726	0.0788561	0.0962608	0.0936134	0.0502235	0.0815898	0.106806	0.0674423	0.075496	0.094488
77	187.087	187.087	187.087	531.294	530.501	531.666	21	0	0	0	6	0	0	1	0	3	2	3	0	0	0	0	3	3	0	0	0	0	0	0	0	0.00632614	0.00639157	0.00624626	0.0101363	0.00974047	0.0105642	0.00919775	0.00774617	0.00890816	0.0213075	0.0179342	0.018843	0.0161817	0.0294	0.0195188	0.0344762	0.0331395	0.0360021
76	187.087	187.087	187.088	569.756	567.878	571.304	169	5	5	6	6	8	9	8	4	8	8	9	5	6	3	9	9	8	8	5	5	6	9	5	8	0.0490577	0.0396838	0.0505869	0.0387768	0.0439038	0.0528666	0.0345944	0.0428176	0.0468183	0.139134	0.114231	0.12274	0.0796846	0.158992	0.0955114	0.0503428	0.0573176	0.0379025
78	187.225	187.225	187.226	437.924	437.041	440.207	79	5	2	6	1	4	4	3	3	2	3	5	4	2	1	3	4	4	4	3	3	5	0	4	4	0.0140471	0.0126581	0.0130506	0.0128264	0.0150159	0.0148013	0.0128097	0.0151259	0.0128308	0.0158387	0.0159431	0.0144774	0.0142604	0.0213701	0.0155736	0.010899	0.0142653	0.0148272
79	188.071	188.071	188.071	227.127	226.467	228.453	33	0	0	0	4	0	0	1	1	0	1	0	1	1	1	0	1	1	6	0	2	2	2	4	5	0.0387503	0.0362932	0.0407165	0.0287883	0.0298876	0.0308461	0.0324865	0.0325921	0.0294672	0.0371268	0.0384084	0.0387333	0.0287178	0.0556794	0.0323725	0.0344849	0.035083	0.0378276
80	188.111	188.111	188.111	348.037	347.318	348.627	71	0	5	2	5	5	6	3	1	5	5	6	2	3	0	5	6	2	5	0	2	1	1	1	0	0.0234688	0.0272782	0.0289409	0.0286254	0.0290664	0.0293524	0.0219575	0.0241232	0.0295089	0.0840116	0.0716524	0.0957057	0.0566692	0.115275	0.0504171	0.0315225	0.0456069	0.0511109
81	189.049	189.048	189.049	339.079	337.038	340.168	82	4	0	2	0	6	1	2	4	0	1	0	4	5	3	4	0	6	7	0	6	4	8	5	9	0.0551891	0.0374527	0.0630698	0.0297559	0.0328116	0.0360962	0.0519879	0.0316843	0.0468711	0.0404527	0.0422814	0.0395157	0.0104013	0.0235892	0.011197	0.0206045	0.0186643	0.0190111
83	192.066	192.066	192.067	172.732	172.08	174.069	25	0	0	0	0	2	2	2	2	0	0	0	0	1	0	3	0	1	2	0	0	0	3	0	7	0.0387544	0.0407852	0.0440127	0.0260767	0.0262318	0.0275313	0.0273075	0.0276355	0.0302861	0.0348468	0.0381059	0.0359787	0.0202782	0.0384846	0.0231015	0.0279992	0.0275868	0.0312408
84	192.142	192.142	192.143	217.557	216.442	218.535	174	3	7	5	9	8	9	5	9	7	8	8	7	7	6	7	5	6	7	7	9	7	8	8	9	0.0597135	0.0589957	0.0488468	0.0206872	0.0195084	0.0195664	0.026994	0.0290644	0.0283125	0.11731	0.102428	0.123637	0.0491814	0.096915	0.0523063	0.0701202	0.0714052	0.0583563
86	193.05	193.05	193.05	320.503	320.439	321.236	15	0	1	0	0	0	0	0	3	2	0	0	0	0	3	0	0	3	0	0	3	0	0	0	0	0.00812773	0.0105773	0.0108543	0.00570952	0.00474942	0.0047682	0.0107842	0.0112851	0.0143422	0.0140786	0.0171413	0.0164419	0.00921587	0.0167918	0.0100568	0.0627929	0.0672909	0.0477439
85	193.05	193.05	193.051	262.573	260.996	263.79	216	9	9	9	9	9	9	8	9	9	9	9	9	9	6	9	9	9	9	9	9	9	8	9	9	0.238641	0.2546	0.294328	0.141848	0.0686453	0.136781	0.23499	0.243826	0.251833	0.466676	0.487016	0.446614	0.116	0.345884	0.19667	0.877341	0.792077	0.914411
87	193.087	193.086	193.087	258.99	258.577	260.471	40	0	0	0	0	3	2	2	3	0	3	0	0	0	0	1	1	0	6	0	0	3	6	2	8	0.162003	0.151573	0.10022	0.0674477	0.0612907	0.068264	0.164398	0.103268	0.126557	0.309503	0.0785493	0.241999	0.0728444	0.0890388	0.0581656	0.426707	0.377165	0.21549
88	194.054	194.053	194.054	262.573	261.778	263.507	106	2	5	3	5	5	5	1	9	3	4	7	5	4	4	5	6	5	5	1	4	3	5	2	6	0.0320193	0.0308455	0.0379802	0.0173909	0.0163067	0.0203696	0.0278162	0.0264039	0.0309056	0.0535663	0.0553442	0.0543093	0.0230351	0.0455092	0.0257701	0.0843051	0.100818	0.0937858
102	201.049	201.048	201.049	514.972	513.392	515.963	11	0	0	0	0	3	0	0	0	0	0	0	0	0	3	0	0	3	0	0	2	0	0	0	0	0.000796726	0.000918886	0.000961733	0.000920689	0.00133594	0.00100582	0.00125449	0.00152729	0.00133289	0.00111296	0.00131702	0.000962684	0.00104632	0.00140282	0.00106202	0.0100755	0.0124395	0.0100635
103	201.055	201.055	201.056	299.099	298.623	300.177	82	2	3	3	2	6	4	3	1	5	8	0	0	5	0	3	3	3	3	0	6	5	9	1	7	0.0511545	0.043473	0.0583946	0.020213	0.0182838	0.0194863	0.0407225	0.0383521	0.039329	0.0571027	0.0540929	0.0643664	0.0376627	0.0632556	0.0409656	0.0389895	0.0409236	0.0447483
104	202.127	202.126	202.127	417.156	416.004	418.368	219	9	9	9	9	9	9	9	9	9	9	9	9	8	6	9	9	9	9	9	9	9	9	9	9	0.217068	0.260659	0.271287	0.224718	0.223662	0.222537	0.10151	0.175265	0.180796	0.53253	0.703285	0.739073	0.520364	0.989318	0.596409	0.614886	0.606635	0.627673
107	203.13	203.129	203.13	417.156	416.276	417.757	153	7	9	6	9	8	9	6	6	7	8	9	8	4	3	7	9	6	7	6	3	6	3	2	3	0.0276705	0.0303984	0.0322979	0.0301962	0.0286459	0.0294906	0.0241368	0.0200262	0.0249214	0.0831375	0.0777495	0.0614267	0.0618492	0.112354	0.067413	0.0715243	0.0743923	0.0758855
109	205.044	205.043	205.044	339.178	337.826	340.296	112	6	1	4	2	7	5	2	6	2	3	0	7	7	4	5	0	7	9	2	6	5	9	4	8	0.0410403	0.0488872	0.054483	0.0381871	0.0380002	0.0399072	0.0677458	0.066934	0.0433902	0.0481732	0.0324561	0.0515806	0.0119189	0.0244591	0.0175445	0.0232086	0.0209848	0.0250144
110	205.055	205.055	205.055	83.2475	82.071	84.818	88	5	4	5	3	3	5	2	4	1	8	7	9	2	0	5	2	3	6	4	3	6	0	0	0	0.103143	0.125373	0.14364	0.0255454	0.0422886	0.0413376	0.0556172	0.036006	0.0548202	0.0160332	0.0372526	0.0368437	0.0599935	0.129752	0.120857	0.0450201	0.0834101	0.0666367
111	206.051	206.047	206.051	338.817	337.158	339.791	53	1	0	0	0	4	0	1	6	0	1	0	2	2	2	3	0	6	5	0	5	1	5	1	8	0.0465548	0.0481099	0.0553098	0.0257828	0.0284503	0.027234	0.0572021	0.0377766	0.0624861	0.0319973	0.0356163	0.0305936	0.00796102	0.0147922	0.0095607	0.0163292	0.0172769	0.0181114
115	209.165	209.165	209.166	243.862	243.049	244.97	191	9	7	7	9	8	7	4	8	9	8	9	9	9	4	7	9	7	9	8	8	9	8	8	9	0.0521255	0.0688212	0.0876233	0.0667206	0.0689237	0.0890619	0.104251	0.090486	0.121931	0.074572	0.0768388	0.0692813	0.0662991	0.125007	0.0821648	0.061253	0.0778945	0.0700524
116	210.077	210.076	210.077	172.707	172.217	173.983	32	1	0	0	0	2	2	3	3	0	0	0	0	2	0	2	0	0	1	1	0	4	3	1	7	0.0438803	0.030233	0.0454371	0.0272887	0.0307269	0.0296559	0.0336967	0.0329355	0.0314907	0.0392449	0.0397441	0.03923	0.0227182	0.0408699	0.0232697	0.0322753	0.0340678	0.0329575
117	210.093	210.092	210.093	348.016	346.848	348.811	137	0	9	3	8	9	9	9	7	6	8	8	7	3	0	8	9	7	6	5	3	3	2	2	1	0.0407584	0.0439888	0.0457601	0.0449234	0.0464719	0.0504	0.0423496	0.0386779	0.0426043	0.158836	0.158683	0.150569	0.0740378	0.175806	0.0936411	0.0448133	0.0543752	0.0712228
118	210.169	210.168	210.169	243.954	243.144	244.693	48	1	1	4	2	2	2	0	2	3	4	4	6	1	0	1	1	2	1	4	2	2	1	0	2	0	0	0	0.0118526	0	0	0	0	0	0	0	0	0.0100794	0	0	0	0	0
119	211.096	211.095	211.096	347.851	347.289	348.331	35	0	3	0	5	1	2	4	2	2	3	3	1	2	0	1	3	1	1	1	0	0	0	0	0	0.00514743	0.00517553	0.00593907	0.00604012	0.00574401	0.00562102	0.00556392	0.00385125	0.00420825	0.0184906	0.0216438	0.0186655	0.00958438	0.0217238	0.011321	0.00816782	0.00852997	0.00964033
122	213.147	213.146	213.147	521.068	520.312	522.811	179	7	7	9	8	9	6	8	9	7	5	7	9	6	5	6	5	9	8	7	8	7	8	9	9	0.0382431	0.0608696	0.0948317	0.110531	0.107353	0.102171	0.0460184	0.0646542	0.0464469	0.117695	0.085972	0.0818818	0.149878	0.154416	0.156536	0.0955214	0.078166	0.0848175
123	214.15	214.149	214.151	521.11	520.623	522.041	44	4	2	3	1	3	1	3	3	0	1	1	5	1	2	0	0	1	3	3	3	2	1	0	1	0	0	0	0.0114736	0.0123288	0.00938458	0.00833329	0	0	0	0	0	0.0175017	0	0.0175731	0	0	0
127	217.105	217.105	217.106	199.096	198.694	199.501	41	0	0	0	5	3	2	3	2	5	2	0	0	2	0	1	1	3	2	0	2	2	3	0	3	0.0161221	0.0143423	0.018063	0.0195328	0.0202786	0.0171658	0.0258976	0.0231332	0.0241887	0.0417765	0.042148	0.0430238	0.0195021	0.0327157	0.016216	0.0266749	0.0274888	0.0285715
129	218.104	218.103	218.104	452.409	450.003	453.986	115	6	0	6	4	6	2	0	5	3	3	3	8	8	6	4	0	9	8	5	9	4	3	3	8	0.0318982	0.0308162	0.0640859	0.0514423	0.0588799	0.0573116	0.0838622	0.0623817	0.085733	0.0391816	0.0435421	0.0422601	0.0265156	0.0508141	0.0257407	0.0392528	0.0483817	0.0439261
130	219.102	219.102	219.103	353.012	352.528	353.657	46	0	0	0	1	3	3	3	3	4	3	0	0	2	0	3	0	3	6	0	0	2	5	1	4	0.0452234	0.0477938	0.0494509	0.0190326	0.0204167	0.0207346	0.0348753	0.0333854	0.0343143	0.0466151	0.0442751	0.0453397	0.036019	0.0614431	0.0346724	0.0394069	0.0390474	0.0400038
131	220.087	220.087	220.088	82.8625	82.409	84.818	30	1	1	0	2	0	0	0	3	0	7	4	7	0	0	0	0	2	3	0	0	0	0	0	0	0.0394706	0.0531581	0.0531569	0.0142186	0.0210624	0.0225993	0.0161854	0.0165112	0.0187765	0.00630649	0.0110867	0.0101026	0.0464017	0.0977199	0.0474705	0.0211619	0.0401054	0.0403906
135	224.109	224.108	224.109	417.155	415.557	418.354	227	9	9	9	9	9	9	9	9	9	9	9	9	9	6	9	9	9	9	9	9	9	9	9	8	0.532421	0.553326	0.555254	0.447073	0.493264	0.493884	0.38296	0.386947	0.39256	1.17448	1.23425	1.20236	0.921285	1.23871	1.02314	1.00459	1.10762	1.12717
137	225.112	225.111	225.112	417.154	416.132	417.757	202	9	9	8	9	9	9	9	8	8	9	9	9	8	4	9	9	9	9	8	8	9	8	8	6	0.0618887	0.0647063	0.0675638	0.0497036	0.063198	0.0549526	0.0453613	0.0463709	0.0452558	0.128282	0.143769	0.140397	0.111137	0.214139	0.126019	0.113894	0.128067	0.137284
138	225.197	225.197	225.197	568.536	567.101	568.912	5	0	0	0	0	0	0	0	0	1	0	0	0	0	3	0	0	0	0	0	0	1	0	0	0	0.00478377	0.00393217	0.00511755	0.0329051	0.0400979	0.0358634	0.00477549	0.00465182	0.0046699	0.0042336	0.00400065	0.00303336	0.0033938	0.00496792	0.00403095	0.0239329	0.0290033	0.0240344
139	226.104	226.104	226.105	416.77	416.37	417.953	13	0	0	0	5	0	0	3	0	0	3	2	0	0	0	0	0	0	0	0	0	0	0	0	0	0.0246871	0.0258817	0.0273629	0.0233374	0.0225049	0.0228484	0.017507	0.0192374	0.0194698	0.0511726	0.0565375	0.052302	0.0385519	0.0847711	0.0474588	0.0466761	0.051186	0.0507683
143	227.176	227.175	227.177	243.872	242.357	247.823	219	9	8	9	9	9	9	8	9	9	8	9	9	9	6	9	9	8	9	9	9	9	8	8	9	0.293509	0.400285	0.464161	0.403974	0.405027	0.454631	0.514681	0.571269	0.600678	0.344522	0.367818	0.243477	0.372846	0.681499	0.402807	0.300193	0.399084	0.401194
144	228.076	228.076	228.077	83.617	82.042	84.818	141	9	7	8	6	6	6	5	6	6	9	9	9	3	1	6	9	9	8	6	4	6	0	0	0	0.297312	0.339784	0.373891	0.0547185	0.151546	0.152741	0.132159	0.133389	0.155693	0.0379551	0.0589683	0.0538506	0.172128	0.651007	0.388451	0.108683	0.221086	0.238915
145	228.179	228.179	228.18	243.859	243.144	244.782	171	7	7	8	8	4	8	6	7	7	8	8	8	7	4	7	6	6	8	6	7	9	8	6	9	0.0561862	0.0584698	0.0660065	0.0584202	0.0591208	0.0606684	0.0644638	0.0792267	0.0656949	0.0486605	0.0525773	0.0505394	0.0508677	0.0961234	0.0563109	0.0435949	0.0541549	0.0372045
146	228.578	228.577	228.579	83.25	82.42	84.806	71	6	1	2	3	1	5	1	3	1	7	7	7	2	0	4	1	5	6	2	3	4	0	0	0	0.0411395	0.0589083	0.0676169	0.0128728	0.0258497	0.026341	0.0272453	0.0289865	0.025437	0.00458908	0.0174701	0.0154711	0.0338823	0.0832663	0.0737163	0.0213704	0.0437993	0.0409736
147	229.055	229.054	229.056	367.95	366.357	368.754	73	2	3	2	0	3	3	4	3	3	0	0	0	3	2	5	2	3	5	2	2	3	8	3	9	0.082983	0.0550699	0.0725402	0.022426	0.0370505	0.0344636	0.0380202	0.0341725	0.036712	0.0390421	0.0529833	0.0676008	0.0229256	0.0674456	0.0420178	0.0443955	0.0586815	0.0700825
148	229.055	229.054	229.056	358.426	357.52	359.219	67	2	4	1	0	4	4	3	2	4	3	0	0	3	2	1	1	3	3	1	3	4	7	0	8	0.0649888	0.0548908	0.0821831	0.016881	0.0350773	0.0330232	0.0405225	0.0396999	0.0429555	0.0411031	0.0585316	0.0661224	0.0160785	0.0543784	0.0370386	0.0367547	0.0355355	0.0475954
149	230.248	230.248	230.249	578.507	577.984	579.322	193	7	9	8	9	8	8	8	9	8	7	8	8	9	5	9	9	8	8	8	9	7	7	8	8	0.0763311	0.0797189	0.0624502	0.0792552	0.0570867	0.0828284	0.078036	0.0602348	0.0764271	0.0849744	0.0668744	0.0591233	0.0753918	0.128717	0.0562679	0.0964845	0.0649889	0.0721067
151	231.085	231.084	231.085	200.688	200.276	201.104	102	0	3	3	7	5	6	4	4	6	4	1	6	6	0	6	3	3	3	5	5	5	7	3	7	0.00966966	0.0121003	0.0121945	0.0227946	0.0210839	0.0201807	0.0342764	0.030129	0.0321173	0.0644929	0.0718231	0.0659286	0.0185629	0.0355082	0.018454	0.0125272	0.0135266	0.0140962
150	231.085	231.084	231.085	84.009	82.042	88.495	243	9	9	9	9	8	8	9	9	9	9	9	9	9	5	9	9	9	9	9	6	9	9	6	9	1.18512	1.24863	1.48727	0.777097	0.800255	0.842425	0.782603	0.786472	0.711562	0.543563	0.592614	0.503637	1.43354	1.77292	1.54618	1.17951	1.17213	1.12182
152	231.252	231.251	231.252	578.51	578.101	578.927	58	2	4	1	2	4	4	2	4	1	2	3	1	3	1	4	2	2	1	3	5	4	0	2	1	0	0	0	0.0152949	0	0	0	0.0153429	0	0	0	0	0.0167709	0.023632	0	0.016577	0.0134912	0
153	232.088	232.087	232.088	84.007	82.409	87.469	184	9	8	9	6	6	6	7	7	9	9	9	9	7	3	6	9	9	9	8	6	6	4	6	4	0.11631	0.112075	0.127642	0.0634275	0.0703653	0.0800226	0.0710883	0.0661538	0.0711897	0.0496663	0.0547613	0.0477282	0.129779	0.22733	0.13923	0.103652	0.0954552	0.100622
156	234.099	234.098	234.099	564.277	562.647	565.412	201	9	9	8	9	9	9	9	9	8	9	9	9	5	4	8	9	8	9	9	8	9	8	7	9	0.116134	0.115625	0.127303	0.0808701	0.0763827	0.101176	0.102695	0.105462	0.115282	0.102746	0.22655	0.235555	0.182665	0.348689	0.112071	0.19305	0.147881	0.183729
159	236.024	236.023	236.024	197.908	197.49	198.705	130	7	6	3	6	6	7	6	6	6	5	4	6	7	2	6	4	4	6	6	6	5	6	5	5	0.0508613	0.0621399	0.0529413	0.0343332	0.0705459	0.0520403	0.0724556	0.0624783	0.0669576	0.038409	0.057732	0.050031	0.0339058	0.0611815	0.0754195	0.0355767	0.0602963	0.0460821
160	236.114	236.114	236.115	452.46	450.003	454.404	180	9	6	9	6	8	8	5	9	9	4	3	9	9	6	5	3	9	9	6	9	9	9	6	9	0.106088	0.123264	0.0804683	0.100564	0.115437	0.110944	0.173569	0.112121	0.177431	0.0689426	0.0481678	0.0559895	0.0449022	0.083823	0.0466939	0.0699864	0.073628	0.0742273
161	237.07	237.069	237.07	339.252	337.879	340.849	174	9	3	9	6	8	7	3	9	6	5	3	9	9	6	6	3	9	9	7	8	7	9	8	9	0.131588	0.150403	0.0958773	0.0576617	0.0711916	0.0707569	0.141063	0.160397	0.173421	0.0701475	0.0946723	0.0978649	0.0261841	0.04888	0.03168	0.0430584	0.0449544	0.0514755
162	237.07	237.069	237.07	294.656	293.468	295.561	39	0	3	0	5	2	0	0	5	3	0	0	3	0	3	0	0	3	3	1	6	0	0	0	0	0.0231538	0.0247419	0.0265804	0.0191928	0.0210702	0.017295	0.0393771	0.0385249	0.0375256	0.0243902	0.025541	0.0240088	0.0147328	0.0285626	0.0166347	0.0566177	0.0596372	0.0790559
163	237.117	237.117	237.118	452.279	450.369	454.11	56	2	0	2	2	3	2	1	5	0	1	2	5	3	4	3	0	3	5	1	5	2	1	2	2	0.0150835	0.0175406	0.0193076	0.0179776	0.0190881	0.0162315	0.0215605	0.0248436	0.0264515	0.0131134	0.0116688	0.0105493	0.00819555	0.0119873	0.00705548	0.0119392	0.0117027	0.0120969
164	237.125	237.125	237.126	674.804	674.392	675.209	35	2	2	2	1	0	4	2	4	3	1	2	3	5	2	0	0	0	0	1	0	1	0	0	0	0.0264696	0.0314003	0.0316994	0.0543681	0.0804182	0.0897832	0.00885199	0.0078824	0.00697995	0.00672359	0.0121437	0.00976333	0.0142828	0.0473504	0.0280526	0.0482453	0.0839396	0.0566902
165	238.073	238.072	238.073	339.138	338.224	339.889	54	2	0	0	1	1	1	1	2	3	1	0	4	5	2	3	0	2	5	3	5	2	5	4	2	0.0198016	0.0230242	0.0209162	0.0128685	0.0129113	0.0129294	0.0258441	0.0222175	0.0252598	0.0147873	0.0160372	0.0131153	0.00409085	0.0111947	0.00515108	0.0079581	0.00732703	0.00825051
167	239.092	239.091	239.093	367.906	367.541	368.354	48	0	0	0	0	3	3	3	3	2	0	0	0	0	0	3	3	3	4	2	0	3	7	2	7	0.0476351	0.0475045	0.0514311	0.0148575	0.0141857	0.0139363	0.0145017	0.0147178	0.0169854	0.0424029	0.041521	0.0375848	0.0166722	0.0336512	0.0162793	0.0462735	0.0422946	0.0423084
168	240.104	240.103	240.104	473.425	472.561	474.062	63	0	3	3	6	0	5	3	1	6	6	6	0	0	0	0	6	3	5	4	0	1	3	2	0	0.0148889	0.0138531	0.0161605	0.015142	0.0190074	0.0208168	0.02826	0.0259834	0.0235197	0.0465094	0.0662674	0.062956	0.0321169	0.0644348	0.0401859	0.0295134	0.0295996	0.0350198
169	242.065	242.064	242.065	533.691	533.287	534.097	22	0	1	0	8	0	0	3	0	0	2	0	0	0	0	1	5	0	0	1	0	0	1	0	0	0.0244872	0.0250662	0.0281605	0.0157986	0.017269	0.0194323	0.0284019	0.0265049	0.0298557	0.0426518	0.047196	0.0424119	0.0268968	0.0617686	0.0363611	0.0222671	0.0304976	0.0321957
170	244.032	244.031	244.032	328.712	327.485	329.532	114	3	4	5	3	4	7	5	4	5	6	5	5	6	0	6	4	5	5	6	3	5	5	6	6	0.0356238	0.0420274	0.0515986	0.0185952	0.0373675	0.0420201	0.059082	0.0411022	0.0441914	0.0534866	0.075482	0.0644062	0.0373638	0.0740461	0.077499	0.00661349	0.0149115	0.0163283
172	245.1	245.099	245.101	254.429	253.964	255.417	73	0	0	3	8	4	3	3	1	6	3	0	0	5	2	2	3	2	3	8	3	2	7	3	2	0.00647345	0.00503534	0.00612321	0.0101623	0.00991645	0.00952098	0.0238523	0.0218439	0.0217234	0.0516693	0.0491595	0.047318	0.0130914	0.026581	0.014552	0.00677452	0.00908621	0.00716293
174	245.187	245.186	245.187	207.298	206.416	207.766	13	0	0	0	0	0	1	0	0	0	5	0	4	0	0	0	0	0	2	0	0	0	1	0	0	0.0264447	0.0294235	0.0278931	0.0233154	0.0232926	0.0198124	0.0304162	0.0272784	0.0274218	0.012499	0.0130342	0.0141012	0.0218634	0.0398278	0.0236492	0.0272165	0.0314771	0.0294504
175	246.149	246.149	246.15	348.124	347.685	348.507	32	0	0	3	2	0	4	0	0	2	5	4	2	2	0	1	0	0	1	0	0	1	3	0	2	0.0391813	0.0314557	0.0465736	0.0184536	0.032608	0.0390312	0.0294225	0.0322383	0.024184	0.0103224	0.0205741	0.0228422	0.0170595	0.0798557	0.036486	0.00963202	0.0270624	0.0304914
176	246.243	246.243	246.244	531.275	530.124	533.629	160	8	8	7	7	9	5	7	3	7	6	5	7	7	5	9	6	8	7	7	4	7	6	8	7	0.0457832	0.0437575	0.0522233	0.0692539	0.0486625	0.042865	0.054408	0.0600363	0.0605936	0.0644202	0.0566833	0.0485066	0.0770324	0.0861681	0.0492989	0.0839652	0.0485467	0.0624313
178	249.158	249.157	249.159	244.203	242.354	245.176	230	9	8	9	9	9	9	8	9	9	8	9	9	9	6	9	9	8	9	9	9	9	8	9	9	0.938242	0.983228	1.05127	0.969026	0.923535	0.960459	1.21144	1.17602	1.19266	0.94856	0.941708	0.888253	0.868682	1.68588	0.975284	0.944278	1.01591	1.01079
180	250.161	250.16	250.162	243.99	242.766	244.946	212	9	8	9	9	9	9	8	9	9	8	9	9	9	6	9	8	8	8	9	9	9	8	9	9	0.0764892	0.132128	0.136469	0.131819	0.126137	0.123426	0.104818	0.154487	0.149946	0.12503	0.13007	0.125299	0.127075	0.228757	0.127922	0.120502	0.134754	0.139345
181	250.178	250.177	250.179	561.903	559.454	564.284	115	4	7	1	9	5	6	6	5	5	6	0	9	3	2	3	4	2	6	3	4	3	6	0	1	0.188376	0.21692	0.219796	0.0940619	0.108658	0.0381041	0.0929144	0.104333	0.110095	0.0915873	0.0490368	0.113294	0.0843393	0.195175	0.147585	0.123423	0.113902	0.159071
182	251.164	251.163	251.165	244.085	243.809	244.656	26	0	0	1	0	1	0	2	1	3	1	1	1	1	1	0	1	0	3	1	0	0	0	3	5	0.0129695	0.0123048	0.0137086	0.009849	0.0125977	0.010685	0.0124248	0.0152437	0.0153411	0.0114124	0.0113666	0.0132662	0.0111351	0.0206209	0.0113467	0.01332	0.0128512	0.0107488
183	251.182	251.181	251.182	561.788	559.86	562.919	52	3	4	1	3	0	3	2	2	3	3	0	7	1	2	1	3	0	5	1	1	3	4	0	0	0.0325834	0.0339788	0.0384971	0.0121691	0.0159416	0.0183068	0.0127315	0.0156156	0.0172178	0.0145098	0.015715	0.0169555	0.0206475	0.0398569	0.0248424	0.0186474	0.0243592	0.0264042
184	251.996	251.995	251.997	197.905	197.496	198.695	167	7	4	8	9	9	7	7	9	7	6	6	8	9	5	7	7	4	7	8	4	4	8	9	8	0.0462205	0.0423749	0.0635455	0.0608439	0.0675594	0.0535504	0.0503806	0.0314373	0.0539536	0.0701215	0.0623454	0.0626059	0.0780196	0.119294	0.0537503	0.0652206	0.0605284	0.0607533
185	252.029	252.028	252.03	307.368	306.76	308.48	100	3	4	5	4	4	6	4	2	5	6	3	4	4	1	7	3	2	5	2	4	4	6	5	6	0.0308517	0.0382835	0.0402319	0.0155554	0.0354661	0.0400268	0.0449719	0.0525961	0.0485021	0.0430219	0.0812364	0.0523982	0.0352781	0.102667	0.0604816	0.00710893	0.0115853	0.0132094
186	252.109	252.108	252.11	262.455	261.781	263.406	62	4	4	4	0	7	3	0	5	3	0	2	9	3	1	3	0	3	4	3	1	1	1	0	1	0.027367	0.0491292	0.0436323	0.0299966	0.0332966	0.0327973	0.0422219	0.0420266	0.0487913	0.0679658	0.0688724	0.0592008	0.0225165	0.0463196	0.0299414	0.0469486	0.0512808	0.0437964
187	252.531	252.53	252.531	307.685	307.111	308.085	45	1	1	2	3	1	2	4	1	3	2	1	1	1	0	6	1	0	3	1	2	1	3	3	2	0.00761171	0.00813094	0.01031	0.00404187	0.00881318	0.0076434	0.0154067	0.0165268	0.0188496	0.0109311	0.0225782	0.0227132	0.00919704	0.0309036	0.016536	0.00147549	0.00169873	0.00274029
188	254.162	254.161	254.162	167.527	166.877	168.838	139	8	3	1	5	4	6	5	6	4	4	6	4	8	6	4	7	7	8	6	5	5	9	9	9	0.0496073	0.0532253	0.064861	0.0385292	0.0572168	0.0695914	0.0454211	0.0695555	0.0705249	0.0484398	0.0431981	0.0569598	0.0393713	0.0867505	0.0372557	0.0258402	0.0290752	0.0304856
189	256.081	256.08	256.081	564.277	562.447	565.049	204	9	9	8	9	9	9	9	8	8	9	9	9	5	6	9	9	9	9	9	9	8	8	8	9	0.12453	0.134562	0.149282	0.0915921	0.107029	0.10466	0.124716	0.115327	0.143591	0.196703	0.258628	0.277577	0.17994	0.379516	0.227984	0.174175	0.224958	0.227002
190	257.083	257.083	257.084	564.273	562.869	565.351	67	4	5	2	5	6	5	5	2	2	4	5	2	1	2	3	1	1	2	3	2	2	2	0	0	0.016632	0.0179946	0.0221862	0.0121772	0.0130293	0.0162476	0.014968	0.0172768	0.0192856	0.0296115	0.0370598	0.0331028	0.0227792	0.0506401	0.0295756	0.0215368	0.0312125	0.0302801
192	261.131	261.131	261.132	228.936	228.12	229.603	100	0	3	2	6	6	5	4	5	6	3	0	2	6	3	5	3	3	3	5	5	4	8	3	9	0.0217757	0.021722	0.0269942	0.0233084	0.0276868	0.0282158	0.0318031	0.0357478	0.0343671	0.0505028	0.0519504	0.044242	0.0233027	0.0510578	0.0289829	0.0411652	0.0404819	0.0441085
193	266.067	266.067	266.068	615.74	614.084	616.53	47	0	8	0	4	2	3	0	0	6	3	0	7	0	0	2	0	2	5	1	0	3	0	0	0	0.0447578	0.0418678	0.0467288	0.0449366	0.0497595	0.0452414	0.0189955	0.018623	0.0202208	0.046701	0.0667857	0.0366566	0.052269	0.109828	0.0661371	0.0644498	0.0869864	0.0807396
198	274.274	274.273	274.275	576.509	575.716	581.716	239	9	9	9	9	9	9	9	9	9	9	9	9	9	6	9	9	9	9	9	9	9	9	9	9	0.793297	0.805194	0.817752	0.818713	0.767825	0.785157	0.750923	0.780183	0.837278	0.86734	0.784804	0.793606	0.761658	1.52269	0.819499	0.826334	0.805161	0.7823
200	275.111	275.11	275.111	231.978	230.952	232.76	146	1	3	8	9	7	7	5	5	7	6	6	6	9	2	6	4	3	6	9	6	6	9	7	9	0.0162837	0.0161404	0.019089	0.0309848	0.0337029	0.0352021	0.049778	0.0385295	0.0493447	0.103446	0.0846998	0.0849104	0.0252625	0.0512147	0.0286695	0.0144752	0.0198412	0.0202731
201	275.278	275.277	275.279	576.509	576.094	576.852	218	9	9	9	8	9	9	9	9	9	9	9	9	9	6	9	9	9	9	9	9	9	9	9	9	0.141649	0.138635	0.140236	0.144224	0.134719	0.138265	0.12684	0.136603	0.138599	0.15708	0.13913	0.141672	0.149656	0.267476	0.142365	0.143326	0.138931	0.14404
202	276.114	276.113	276.115	231.984	231.517	232.392	53	0	1	4	5	3	4	2	2	5	1	3	2	4	0	1	2	1	1	3	3	2	2	0	2	0.00282265	0.00393462	0.00404233	0.004385	0.00490194	0.00518928	0.00651559	0.00690415	0.00738451	0.0129109	0.0130368	0.0116565	0.00426622	0.0087873	0.00494877	0.00339724	0.00394546	0.00337508
203	276.281	276.28	276.281	576.508	576.1	576.92	52	3	1	2	0	1	2	2	2	2	1	3	3	4	2	2	1	1	5	1	4	3	3	1	3	0.0141727	0.0129591	0.0145709	0.0153212	0.0138149	0.0140955	0.0143805	0.0138816	0.0153374	0.0142412	0.0142683	0.013892	0.0165559	0.026499	0.0151374	0.014798	0.0147432	0.0124174
204	279.094	279.093	279.094	564.67	562.869	565.441	30	3	0	0	3	1	0	5	1	0	2	3	0	3	0	0	0	0	2	3	0	3	0	0	0	0.0156218	0.0158775	0.0178258	0.132172	0.126169	0.155593	0.0249327	0.0249244	0.0284952	0.00636183	0.0101627	0.00762706	0.0175888	0.0277379	0.01977	0.0349116	0.0348969	0.0399351
211	287.055	287.055	287.056	290.644	290.062	291.717	163	5	4	6	5	8	7	7	9	7	5	6	8	6	4	8	8	7	9	7	5	8	8	7	9	0.0688272	0.0644607	0.0598133	0.0384939	0.0409209	0.0348914	0.0541008	0.0485764	0.0568394	0.0850658	0.0820903	0.0698326	0.0865268	0.154083	0.0758059	0.0247131	0.0230217	0.0231409
210	287.056	287.055	287.056	328.712	328.252	329.917	227	9	9	9	9	9	9	9	9	9	8	9	9	9	6	9	9	9	9	9	9	9	9	9	9	0.374009	0.312253	0.327823	0.308246	0.197895	0.256678	0.733041	0.525825	0.531915	1.20592	1.06646	0.99336	0.922609	1.46501	0.83238	0.12046	0.124542	0.103698
212	288.059	288.058	288.06	328.712	327.883	329.723	208	8	6	9	9	9	9	9	9	9	8	9	9	9	5	9	9	8	9	9	8	9	9	9	9	0.060979	0.0498868	0.0597739	0.0538045	0.047081	0.0407961	0.108607	0.0835196	0.0981565	0.192467	0.170722	0.151355	0.139692	0.235646	0.130976	0.022854	0.0237017	0.0204722
213	288.254	288.253	288.254	583.746	582.683	589.695	225	8	9	9	9	9	9	9	9	9	9	9	9	9	6	9	9	9	9	9	9	9	9	9	9	0.259331	0.181774	0.184522	0.244626	0.163974	0.10787	0.18946	0.186328	0.162558	0.264157	0.153091	0.167068	0.241273	0.220413	0.197896	0.239749	0.18019	0.16894
214	289.061	289.06	289.062	328.711	328.312	329.139	50	1	3	0	2	1	1	3	0	5	4	1	3	3	0	2	3	1	3	0	0	3	5	3	3	0.00890122	0.00709157	0.00923738	0.00894924	0.00791616	0.00740091	0.0193281	0.0145462	0.0161545	0.0262387	0.0252166	0.0229871	0.0188	0.0343791	0.0193749	0.00299747	0.00349007	0.00318025
215	289.126	289.126	289.127	282.505	281.711	283.809	148	1	3	8	7	7	8	6	6	7	7	6	5	9	3	6	5	3	4	9	4	6	9	7	9	0.0152809	0.0137485	0.0162494	0.0283943	0.028221	0.0288175	0.0430538	0.0526452	0.0574598	0.104019	0.124883	0.106595	0.0312368	0.0515359	0.0334811	0.0157889	0.0184619	0.01889
216	289.257	289.256	289.258	583.81	583.121	584.195	143	6	5	6	5	7	5	7	6	6	6	6	5	6	4	7	5	8	7	7	5	5	6	6	7	0.0453315	0.0349089	0.0339789	0.0476243	0.0326085	0.0309318	0.0327094	0.0298931	0.0325455	0.0502323	0.0314965	0.0362876	0.0509889	0.0650173	0.0351946	0.0399966	0.0334062	0.0334965
217	290.269	290.269	290.27	580.109	579.694	581.678	224	9	9	9	9	9	9	9	9	9	9	9	9	9	6	9	9	9	9	9	9	9	9	9	9	0.481402	0.362958	0.389209	0.498984	0.350119	0.358327	0.416154	0.359657	0.397679	0.517712	0.375735	0.253127	0.534198	0.678865	0.392504	0.445228	0.383017	0.373267
219	291.105	291.105	291.106	96.372	94.35	97.92	52	0	2	0	5	5	2	3	1	4	0	0	0	2	0	1	2	3	3	3	1	1	6	1	7	0.00746869	0.00876438	0.0111049	0.0142409	0.0127952	0.0154293	0.0219343	0.0217519	0.0226968	0.077086	0.062636	0.0612388	0.00985885	0.0246885	0.0171561	0.00989641	0.0125396	0.011749
220	291.273	291.272	291.273	580.107	579.699	580.605	211	9	9	8	9	9	9	9	9	9	9	9	9	9	6	9	8	9	9	9	9	9	9	9	9	0.0905133	0.0704221	0.0513223	0.0888852	0.062722	0.0630333	0.0800633	0.0624248	0.0698214	0.0910483	0.0696479	0.0670398	0.0920526	0.11958	0.0709679	0.0696622	0.0706123	0.0638579
222	293.055	293.054	293.056	83.62	82.059	85.205	73	6	4	3	2	1	5	1	3	2	6	6	6	2	0	3	1	3	6	4	3	4	0	0	0	0.0536479	0.0997616	0.0914706	0.0363942	0.0380351	0.0767273	0.0367133	0.0747885	0.0437426	0.029414	0.0611998	0.0563026	0.0521262	0.114548	0.105028	0.0462673	0.0793157	0.063886
228	301.141	301.14	301.142	699.399	697.814	701.006	229	9	9	9	9	9	9	9	9	9	9	9	9	9	6	8	9	9	8	9	9	9	9	9	9	0.0978135	0.140136	0.142594	0.067594	0.0710329	0.141978	0.0928752	0.121275	0.134349	0.0996158	0.144693	0.14786	0.108613	0.268035	0.132589	0.0877841	0.113797	0.147618
230	302.145	302.144	302.146	699.405	698.605	699.819	172	5	5	9	9	7	6	8	8	6	8	7	9	8	6	6	9	6	6	8	8	8	5	8	7	0.0240428	0.025324	0.0273717	0.0145092	0.0238704	0.0257084	0.0236198	0.0224974	0.0262291	0.0210539	0.026171	0.0267796	0.0205645	0.0459457	0.0301811	0.020546	0.0256588	0.026966
231	302.306	302.305	302.306	615.361	614.552	617.606	222	9	9	9	9	9	9	9	9	8	9	9	9	9	6	9	9	9	9	9	9	9	9	9	9	0.144148	0.212471	0.240165	0.180362	0.196548	0.221339	0.214873	0.210601	0.19669	0.183887	0.216673	0.213651	0.204573	0.341904	0.231464	0.138987	0.227796	0.211414
232	303.05	303.05	303.052	307.298	306.494	309.342	230	9	9	9	9	9	9	9	9	9	9	9	9	9	6	9	9	9	9	9	9	9	9	9	9	0.287663	0.227595	0.248385	0.312872	0.31073	0.251842	0.781454	0.673875	0.484272	1.37204	1.33638	1.21009	0.941683	1.68667	0.910583	0.0819276	0.0664928	0.0729745
234	303.142	303.141	303.143	307.297	306.713	308.09	77	2	3	3	2	5	8	9	0	5	2	7	1	5	1	4	3	3	2	0	0	3	3	0	5	0.229593	0.116461	0.232642	0.305221	0.315027	0.221108	0.061313	0.387676	0.0372554	0.0705576	0.0659798	0.0657309	1.00867	1.68335	0.8126	0.0771424	0.0826425	0.0733814
235	303.309	303.308	303.31	615.359	614.303	617.362	158	6	6	6	8	6	6	8	5	6	8	6	8	5	4	8	7	7	7	8	7	8	5	6	7	0.0423029	0.0334728	0.0455383	0.0364188	0.0448196	0.0464149	0.0423792	0.0435607	0.0474306	0.0447251	0.0458006	0.0444863	0.0449402	0.0883364	0.0487267	0.0333739	0.0452183	0.0466444
236	304.054	304.053	304.055	307.297	306.771	308.1	212	6	7	9	9	9	9	9	9	9	9	9	9	9	6	9	8	8	9	9	8	9	9	9	9	0.0507109	0.0446689	0.049103	0.0555067	0.0397231	0.0484182	0.11887	0.111939	0.0676468	0.197036	0.216369	0.185165	0.155631	0.257556	0.146749	0.0190472	0.0190004	0.0194947
237	304.082	304.081	304.083	448.026	446.973	449.242	128	0	4	3	6	9	9	8	4	5	9	7	4	5	0	5	9	7	6	6	3	5	6	3	5	0.0323692	0.0388669	0.0462243	0.044987	0.0374306	0.0429825	0.0244739	0.0221201	0.0237162	0.0723426	0.0721404	0.0730728	0.0722028	0.120828	0.0545106	0.0513997	0.0515764	0.0465584
238	305.089	305.087	305.09	448.025	445.383	448.72	65	0	1	1	5	2	6	3	0	5	7	4	2	0	0	2	6	3	5	1	0	1	3	3	3	0.0295507	0.0285545	0.0321896	0.0286297	0.031491	0.0344092	0.0206233	0.0171134	0.0197087	0.0666391	0.0599159	0.0653029	0.0500264	0.0980665	0.0513677	0.0390393	0.0399588	0.0363431
239	305.121	305.12	305.122	182.164	181.462	183.499	187	3	8	6	9	5	9	9	6	9	9	9	9	8	6	7	8	9	9	8	9	8	9	8	7	0.0324797	0.0359698	0.0354177	0.0355871	0.0430865	0.0448937	0.0807101	0.0682689	0.0806594	0.116609	0.137438	0.12124	0.0578409	0.143026	0.0903753	0.0358013	0.0321967	0.0459076
240	305.158	305.156	305.158	253.409	252.758	254.56	92	0	0	3	6	5	6	3	4	6	3	0	3	6	0	5	3	2	3	6	5	4	8	4	7	0.0175339	0.0224572	0.0231114	0.0248653	0.0245861	0.0251197	0.0272568	0.0301595	0.0299899	0.0489776	0.0509112	0.0498934	0.0185382	0.0450169	0.0224859	0.0351883	0.0332563	0.0350385
241	306.101	306.1	306.102	170.105	168.542	170.914	171	3	3	6	8	5	6	8	7	9	9	8	9	8	4	8	7	7	9	8	5	8	9	8	7	0.0277711	0.0303555	0.0324029	0.0425603	0.0404956	0.040025	0.0957572	0.0933724	0.0956284	0.0352869	0.0355212	0.0367364	0.150995	0.25199	0.144726	0.0437118	0.0454421	0.0443221
242	306.125	306.123	306.125	182.149	181.578	182.848	64	1	0	1	3	5	4	2	4	4	2	5	2	1	3	3	2	6	3	3	6	2	1	1	0	0	0	0	0	0	0	0.0104486	0	0	0	0	0	0	0	0	0	0	0
243	307.079	307.078	307.08	287.077	286.372	288.23	209	8	8	8	9	8	9	9	9	9	9	9	9	9	6	9	9	9	9	9	8	9	8	9	9	0.0513162	0.0693166	0.0611562	0.0466449	0.046103	0.0567935	0.129084	0.135948	0.115654	0.156466	0.167473	0.172613	0.11835	0.24505	0.149718	0.0608127	0.0746844	0.0909977
244	307.104	307.104	307.105	170.101	168.655	170.555	70	1	2	0	2	1	3	4	3	2	2	5	6	1	0	3	2	1	0	6	1	5	9	4	6	0.00569091	0.00552899	0.00652311	0.00729981	0.00582687	0.00840612	0.0154455	0.0151199	0.0176349	0.00554692	0.00547743	0.00517366	0.0199379	0.0402058	0.023467	0.00739139	0.0056034	0.00681387
245	308.083	308.082	308.083	287.074	286.636	287.876	87	1	1	3	6	3	3	7	3	8	6	6	4	6	1	3	2	4	4	3	5	4	3	1	0	0.0110866	0.0119459	0.011566	0.00840631	0.0112488	0.011308	0.020215	0.0208268	0.0233983	0.0245293	0.0268023	0.0266356	0.0181957	0.0375374	0.0218431	0.0127233	0.0135784	0.0149314
246	308.092	308.091	308.092	63.387	61.077	66.582	230	9	9	9	9	9	9	9	9	9	9	9	9	9	5	9	9	9	9	9	9	9	9	9	9	0.176915	0.168372	0.150444	0.188459	0.213511	0.20609	0.391037	0.324396	0.362709	0.175412	0.166952	0.13391	0.244931	0.417582	0.234442	0.141952	0.134379	0.134302
247	309.027	309.027	309.028	84.007	80.958	85.58	120	4	5	6	5	4	5	5	5	4	9	6	9	3	0	5	7	8	7	6	5	5	0	0	0	0.061096	0.0908246	0.103856	0.101115	0.0631627	0.0464105	0.0786314	0.0748327	0.0765856	0.0843756	0.0673358	0.0404448	0.108138	0.194142	0.0833655	0.120983	0.0761227	0.0855466
248	309.094	309.094	309.096	63.385	62.064	65.119	157	6	8	7	6	7	8	8	8	4	5	7	6	8	3	6	4	9	7	6	6	8	4	8	8	0.0235166	0.0216351	0.0248118	0.0281448	0.0301103	0.0248037	0.0505864	0.045119	0.0481599	0.0233912	0.0237356	0.0215698	0.0314659	0.0550686	0.0313115	0.0209146	0.0203439	0.0197422
249	310.03	310.029	310.031	84.003	82.808	85.217	40	0	1	2	0	2	2	1	1	0	4	5	3	3	0	2	2	2	2	2	3	3	0	0	0	0.0155526	0.0167597	0.0148761	0.0129303	0.0115314	0.0113601	0.0111402	0.0118197	0.0120543	0.0123372	0.0106023	0.00927763	0.0200801	0.0290959	0.0152502	0.016729	0.0141367	0.0135624
253	313.09	313.089	313.09	184.386	183.97	184.869	43	0	2	0	0	3	3	0	3	0	1	7	7	2	0	5	0	0	0	3	2	5	0	0	0	0.0182807	0.0188065	0.0196598	0.0149938	0.0189855	0.0199389	0.0296312	0.0308551	0.0343922	0.00533782	0.00878274	0.00784839	0.0399589	0.0706458	0.0431736	0.0526325	0.0493093	0.0611497
255	317.06	317.06	317.061	328.711	327.912	330.049	197	7	5	9	6	9	9	8	8	9	8	8	8	9	4	8	9	6	9	6	8	9	9	9	9	0.0807196	0.0537926	0.0853178	0.033315	0.0378884	0.0469571	0.0897071	0.07857	0.0982527	0.0627271	0.156379	0.138391	0.0462035	0.232292	0.153632	0.0153169	0.0255487	0.0284773
256	317.066	317.065	317.067	334.696	333.685	335.712	218	9	6	9	9	9	9	9	9	9	9	9	9	9	6	9	9	9	9	9	9	9	9	9	9	0.105127	0.0855047	0.0891382	0.102879	0.0948245	0.0913937	0.229516	0.192819	0.165925	0.336835	0.370049	0.319787	0.263124	0.472945	0.248675	0.0361195	0.0374649	0.0386606
257	317.085	317.084	317.085	197.101	196.308	197.5	144	6	8	9	5	5	6	5	6	9	9	9	9	6	3	5	8	8	9	6	5	6	2	0	0	0.0772932	0.0708501	0.0745471	0.0456362	0.0396908	0.0551616	0.0639787	0.0515083	0.0496007	0.0715908	0.0775042	0.0757911	0.0819746	0.135932	0.0679107	0.098905	0.0990971	0.109055
258	317.196	317.195	317.197	674.806	674.013	675.607	139	4	3	6	8	5	7	6	8	6	9	9	6	6	5	6	5	0	8	8	3	8	3	6	4	0.056344	0.0613412	0.0556832	0.16641	0.191406	0.185897	0.0143699	0.0135076	0.0163677	0.0196874	0.0207232	0.0232755	0.043983	0.083461	0.0567769	0.156641	0.182519	0.195238
259	317.562	317.561	317.563	328.709	327.864	329.261	117	2	2	5	2	8	6	4	2	6	4	6	6	9	3	5	4	3	5	4	4	8	7	5	7	0.022685	0.0230173	0.027028	0.00958582	0.0181974	0.024281	0.0417398	0.039413	0.0407699	0.028214	0.0559492	0.0504608	0.020855	0.081195	0.0499556	0.00518671	0.00985799	0.00756132
260	318.063	318.062	318.064	328.708	328.305	329.511	30	0	1	2	1	1	1	0	0	2	3	0	2	2	0	1	0	1	2	0	1	1	3	1	5	0.00853071	0.00819933	0.00883803	0.00320902	0.00574861	0.00485653	0.0110466	0.010937	0.0101677	0.00864012	0.0179679	0.0144437	0.00929276	0.0227118	0.0124596	0.00176899	0.00292277	0.00346437
261	318.069	318.069	318.07	334.683	333.685	335.134	125	1	4	3	4	4	5	4	2	9	7	7	7	6	2	7	5	4	5	4	5	5	9	7	9	0.020841	0.0200067	0.0179161	0.0199829	0.0175639	0.0171282	0.0414593	0.0369968	0.0292034	0.071678	0.0650906	0.0514903	0.0476447	0.0876293	0.0411308	0.00721894	0.00734754	0.00699796
262	318.2	318.199	318.201	674.805	674.001	675.209	68	3	2	2	2	3	6	5	3	2	4	6	4	3	2	3	1	0	4	4	2	5	1	1	0	0.0110782	0.011717	0.0120222	0.0304085	0.0330949	0.0314131	0.00334468	0.00329651	0.00314035	0.00290964	0.00409584	0.00442985	0.0100102	0.016714	0.010842	0.0279163	0.0326816	0.0395807
263	318.301	318.3	318.301	618.144	617.028	619.854	197	8	7	8	9	9	9	9	9	9	7	8	8	9	5	8	8	9	8	8	8	8	8	9	9	0.0632574	0.0566559	0.0744793	0.0407867	0.0749342	0.0596453	0.0831809	0.0672553	0.0816491	0.0507844	0.0587837	0.0451019	0.0482207	0.154994	0.0698892	0.0497008	0.0852488	0.0810384
264	319.137	319.136	319.138	219.325	218.577	219.789	216	9	9	9	8	9	9	9	9	9	9	9	9	9	6	9	9	9	9	9	8	9	9	9	9	0.0660934	0.0642512	0.087156	0.10424	0.0978149	0.103434	0.194733	0.20516	0.18336	0.250764	0.243424	0.265989	0.199117	0.403	0.246649	0.0899204	0.127754	0.154547
265	319.137	319.136	319.138	257.419	256.881	258.797	135	2	2	8	8	5	9	5	4	6	4	6	6	8	0	5	3	3	4	8	5	6	9	8	8	0.0127138	0.0151355	0.0165616	0.0310954	0.0333305	0.0336779	0.0466066	0.0348748	0.0340169	0.0680904	0.0784333	0.0606612	0.0241271	0.0455921	0.0262273	0.0149247	0.0189833	0.0195977
266	319.304	319.303	319.305	618.144	617.032	619.613	77	3	3	3	5	3	5	4	6	3	4	5	2	4	2	3	5	3	1	3	4	1	0	2	3	0.0157509	0.0164355	0.0158065	0.0126514	0.017504	0.0161794	0.0203971	0.0173101	0.0176789	0.0148862	0.0168748	0.0162622	0.0131485	0.0341697	0.0159637	0.0116472	0.0193939	0.0169609
267	320.14	320.139	320.141	219.322	218.811	219.789	150	3	6	5	7	7	7	5	3	9	5	8	8	6	4	8	7	8	7	7	7	6	3	7	4	0.0106955	0.0128911	0.0144355	0.0160861	0.0161573	0.0197646	0.0281779	0.0277226	0.0301135	0.0329812	0.0391773	0.0394924	0.0285705	0.0578563	0.0364657	0.0175824	0.0196124	0.0201842
269	325.058	325.057	325.059	307.299	306.095	308.892	207	8	6	9	8	6	9	8	9	9	9	9	8	9	5	9	8	6	8	9	7	8	9	8	9	0.0561142	0.0664372	0.0592271	0.0427409	0.0652518	0.0528881	0.127361	0.112035	0.132336	0.0873791	0.174292	0.16765	0.0311571	0.259279	0.13341	0.0251787	0.0345481	0.040004
270	325.107	325.107	325.108	299.117	298.522	299.877	160	6	9	8	3	6	8	6	5	6	9	8	6	7	2	9	6	5	6	6	6	6	9	9	9	0.0806438	0.0718947	0.0965251	0.0314714	0.0314319	0.0334817	0.0565686	0.0527547	0.0386725	0.0905199	0.111337	0.114751	0.0410572	0.096595	0.0459608	0.0544642	0.0615555	0.0639326
271	325.107	325.107	325.108	390.956	390.163	391.452	37	0	0	0	0	0	2	0	0	0	5	1	0	0	0	1	2	0	3	0	1	2	7	5	7	0.0464601	0.047131	0.0555837	0.0426345	0.0445989	0.0466743	0.0561245	0.0476222	0.0609353	0.0462241	0.0502313	0.0473616	0.0526063	0.0894493	0.0538838	0.029691	0.0292238	0.0306816
272	325.56	325.559	325.56	307.336	306.894	307.922	139	4	5	7	6	2	6	6	2	8	8	6	7	9	2	7	6	5	5	5	5	5	8	7	8	0.0209352	0.0222217	0.0207922	0.0107834	0.021203	0.0205736	0.0379943	0.0407895	0.0442424	0.0283376	0.0571401	0.0566355	0.0214776	0.0635526	0.0465293	0.00331529	0.00813279	0.00755858
273	326.061	326.06	326.061	307.33	306.702	307.779	34	1	0	0	3	0	2	2	1	4	2	1	0	1	0	2	2	0	1	1	1	0	5	2	3	0.00820188	0.0108482	0.0115352	0.00440134	0.00770687	0.00696984	0.0116779	0.012763	0.0130998	0.0104459	0.0202756	0.015831	0.0113138	0.0261809	0.0159407	0.00533634	0.00606377	0.0060032
274	326.111	326.11	326.112	299.272	298.912	299.813	33	0	3	0	0	1	0	0	1	3	6	1	1	1	0	2	2	2	1	0	0	2	4	0	3	0.0178284	0.0191799	0.0190461	0.00720493	0.00722191	0.00708104	0.0151252	0.0128849	0.0141307	0.0237697	0.0258198	0.023043	0.0109817	0.0228149	0.0143365	0.0164681	0.0131868	0.0143944
275	327.069	327.068	327.07	183.98	183.466	184.764	63	2	3	0	1	3	2	3	1	3	5	9	9	3	0	6	0	0	0	3	3	6	0	1	0	0.0200925	0.0200433	0.0271138	0.0234393	0.0259807	0.0290563	0.0463517	0.0359607	0.0389198	0.0110919	0.010758	0.0105622	0.0721234	0.112554	0.0823718	0.0217057	0.0182887	0.0206592
276	328.08	328.079	328.08	448.028	446.824	449.305	130	0	5	2	6	8	7	9	4	7	9	5	5	5	0	8	9	9	6	3	2	5	5	3	6	0.0386528	0.0402628	0.0459214	0.0478641	0.0430767	0.0457043	0.0247345	0.0247189	0.0310158	0.0816841	0.0818687	0.0616241	0.0715834	0.0738795	0.0587128	0.0539284	0.0514115	0.0532074
277	328.08	328.079	328.08	337.863	337.251	338.271	16	0	0	0	0	0	0	4	0	0	3	6	0	0	0	0	3	0	0	0	0	0	0	0	0	0.0125986	0.0134476	0.0167524	0.0177355	0.0193647	0.0172762	0.00749455	0.00693898	0.00864932	0.050991	0.0490322	0.0488381	0.036295	0.0655627	0.0334443	0.0312071	0.0321363	0.0303366
279	329.083	329.082	329.084	448.027	447.222	448.844	42	0	3	0	3	2	3	4	1	3	5	2	2	2	0	1	3	1	3	0	0	1	0	2	1	0.00694286	0.00757826	0.00839951	0.00736676	0.00911961	0.00724619	0.00464275	0.00631358	0.00623592	0.0169009	0.0162852	0.0143073	0.0134014	0.0216524	0.01229	0.0097904	0.00904207	0.0100439
280	331.217	331.217	331.218	515.387	514.992	515.874	8	1	1	0	0	0	0	0	0	0	0	0	0	0	0	0	0	0	6	0	0	0	0	0	0	0.00532345	0.00476574	0.00591254	0.0397533	0.0512324	0.0466299	0.00505575	0.00431382	0.00516482	0.00189198	0.00153296	0.0017857	0.0341417	0.0863259	0.0502795	0.0116635	0.0146965	0.0144632
281	332.066	332.065	332.066	334.665	333.685	335.895	79	2	2	2	3	3	6	3	1	5	5	4	2	3	1	4	2	2	3	2	3	4	7	4	6	0.0273102	0.0294133	0.0324187	0.0132976	0.0284273	0.025498	0.0447086	0.0555526	0.0399713	0.0399299	0.0714521	0.0797699	0.0278798	0.107453	0.0631397	0.00516758	0.0132314	0.0102324
282	332.134	332.133	332.135	79.675	77.892	81.45	69	0	2	3	3	3	2	3	2	3	3	8	4	2	0	0	2	4	6	4	1	3	3	3	4	0.0323922	0.0376397	0.039151	0.0424228	0.0428511	0.042386	0.0315804	0.0291203	0.0313646	0.0454052	0.0433114	0.04222	0.0359874	0.0758018	0.0396132	0.0630455	0.0523712	0.0337257
283	333.152	333.152	333.153	305.704	305.304	306.486	129	0	3	6	7	6	6	6	6	6	4	3	6	7	3	6	3	3	4	7	6	5	9	9	8	0.0102258	0.0132181	0.0131763	0.0291929	0.0306316	0.0294675	0.0460635	0.049839	0.0515248	0.0731904	0.0678222	0.0838161	0.0203431	0.0360181	0.0227467	0.0154161	0.0147575	0.0155239
284	335.126	335.125	335.126	691.834	691.25	692.633	221	9	9	9	9	9	9	9	9	9	9	9	9	9	6	9	9	9	9	9	9	9	9	9	9	0.324871	0.420787	0.484035	0.230881	0.310898	0.410817	0.382657	0.324273	0.539415	0.293871	0.364097	0.427172	0.319982	0.647434	0.444726	0.171727	0.373635	0.403677
285	335.132	335.131	335.132	172.93	172.464	173.892	129	0	3	3	8	8	8	6	8	6	5	0	2	6	3	6	3	3	5	7	6	6	9	9	9	0.0185116	0.0141843	0.0182981	0.0198712	0.0232052	0.0271353	0.0361536	0.0411168	0.0356786	0.122804	0.142717	0.133997	0.0160866	0.0336901	0.0235331	0.0212189	0.0238521	0.0244377
286	336.108	336.107	336.109	448.024	447.054	449.305	207	9	9	7	8	9	9	9	9	9	9	9	9	6	6	9	8	9	9	9	6	9	9	8	9	0.0779722	0.0726483	0.0519917	0.0866403	0.0827482	0.0857271	0.0475843	0.0397164	0.0523803	0.120587	0.200448	0.18456	0.151943	0.278201	0.159447	0.0912765	0.104652	0.106094
287	336.129	336.128	336.13	691.834	691.249	692.44	200	8	9	9	9	8	8	9	9	9	9	9	8	9	5	7	7	7	7	9	9	9	8	8	9	0.074201	0.0853005	0.0938653	0.0486144	0.0726238	0.0889676	0.0847017	0.0875579	0.10703	0.0571061	0.0506782	0.0944989	0.0642327	0.15301	0.0919349	0.0362072	0.0755546	0.0865655
289	337.111	337.11	337.112	448.026	447.224	449.04	139	4	8	5	7	7	8	6	4	5	9	8	5	5	2	6	8	7	6	5	5	7	4	2	6	0.0174751	0.0177414	0.0187428	0.0174576	0.0206256	0.0200449	0.0126381	0.0124433	0.013804	0.0366533	0.0361495	0.0349905	0.0312737	0.0579884	0.0330292	0.0205595	0.0238773	0.0208684
296	346.09	346.09	346.09	310.114	310.081	310.484	5	0	0	0	0	0	0	0	0	0	0	0	0	0	3	0	0	2	0	0	0	0	0	0	0	0.00158927	0.00257679	0.00288469	0.00138616	0.00216724	0.00263898	0.00361723	0.0038384	0.00353334	0.00291351	0.00388427	0.00262661	0.00242149	0.00302978	0.00302751	0.0159561	0.0171477	0.0181826
297	347.168	347.167	347.169	341.997	340.71	342.793	199	5	7	9	6	9	9	9	8	9	7	9	9	7	6	9	9	9	9	9	8	9	8	9	9	0.0244608	0.0266607	0.0284871	0.0477871	0.0529305	0.0469539	0.186509	0.197896	0.221091	0.271094	0.29776	0.284424	0.098267	0.162994	0.139061	0.0325019	0.0480087	0.0373557
299	348.171	348.17	348.172	341.961	341.437	342.591	114	2	4	3	6	5	6	7	4	6	4	5	6	6	3	5	7	6	8	3	3	5	3	4	3	0.0046146	0.00447676	0.00292152	0.00739764	0.0105608	0.011628	0.0300435	0.0311246	0.0334417	0.0407304	0.0455138	0.0467362	0.0184151	0.0364191	0.0258035	0.00625238	0.00873022	0.00843682
300	349.09	349.089	349.09	264.519	263.804	265.219	29	0	0	0	3	0	0	3	0	3	5	1	0	2	0	0	2	3	3	0	0	0	3	0	1	0.00667355	0.0060395	0.00827863	0.00163263	0.00152965	0.00265825	0.0136459	0.0165404	0.0184567	0.0561988	0.062445	0.0599244	0.0210592	0.0325851	0.0213458	0.00403477	0.00408073	0.00604755
301	349.147	349.146	349.148	213.753	213.321	214.481	152	1	3	3	9	9	9	6	8	5	3	1	5	9	5	7	6	7	8	8	8	6	9	7	9	0.0198365	0.0201092	0.0255663	0.0277848	0.0339029	0.0326884	0.045718	0.0370236	0.0321189	0.0523267	0.0743648	0.0557238	0.0269369	0.0499965	0.0288293	0.0249263	0.035867	0.0383673
302	349.184	349.183	349.185	274.453	274.043	275.807	81	0	0	3	6	3	6	3	5	6	3	0	2	5	0	5	3	3	3	3	5	5	6	2	4	0.0143426	0.0202295	0.0218574	0.0238546	0.0234239	0.0244567	0.0271417	0.0272475	0.0286001	0.0396901	0.0422302	0.0403547	0.0194114	0.0407216	0.0241975	0.0286824	0.0278105	0.0292056
303	350.187	350.186	350.188	274.43	274.043	275.807	28	0	0	1	2	1	5	0	3	3	0	0	2	2	0	1	0	0	1	1	2	1	2	0	1	0.00309001	0.0034194	0.00229887	0.00317907	0.00484081	0.00500785	0.00386587	0.00415308	0.00385804	0.0061842	0.00666678	0.00612278	0.00271589	0.00409967	0.00412838	0.00553101	0.00534336	0.00446997
305	355.118	355.117	355.119	355.125	354.109	356.083	118	7	5	8	5	6	4	3	4	5	8	4	0	4	2	4	3	5	6	2	3	6	7	5	9	0.0583578	0.0628782	0.0606171	0.0481491	0.0574213	0.0412302	0.0436085	0.0556207	0.053039	0.0714892	0.0604162	0.0682826	0.0429915	0.0728087	0.0499903	0.0592235	0.0736392	0.0560896
306	355.118	355.117	355.119	370.725	369.924	371.145	53	0	0	0	0	1	3	0	1	0	4	1	6	0	0	0	3	4	7	1	2	5	5	3	7	0.0400049	0.0426215	0.0413845	0.0332745	0.04085	0.0403862	0.0493287	0.0414547	0.0337119	0.0456378	0.052822	0.0484473	0.0296885	0.0595649	0.0339844	0.0293967	0.0350483	0.0375086
304	355.118	355.117	355.119	299.147	298.594	300.177	156	6	7	8	4	6	7	5	7	6	8	9	6	7	3	8	4	5	6	4	6	6	9	9	9	0.0807313	0.0891046	0.0958841	0.0339057	0.0345729	0.031654	0.05355	0.0592056	0.0686595	0.106952	0.126553	0.104496	0.0566748	0.0970693	0.0492421	0.0494934	0.0621111	0.0635535
307	355.118	355.117	355.119	469.838	469.045	470.635	20	0	0	0	0	3	2	0	0	3	0	0	0	0	0	0	0	1	1	0	0	0	4	0	5	0.0321526	0.0328337	0.0400125	0.00895018	0.0115435	0.0118792	0.0192372	0.019994	0.0195034	0.0303352	0.0379701	0.0398026	0.00972895	0.0218298	0.0155336	0.0140894	0.0186831	0.0211857
309	356.121	356.121	356.122	299.122	298.73	299.769	56	3	1	2	0	4	2	1	1	5	1	2	3	4	0	3	3	3	2	1	4	4	3	1	3	0.0194681	0.018943	0.023341	0.00708564	0.00710602	0.00704866	0.0159389	0.0170382	0.0157669	0.0225835	0.0281082	0.0257617	0.0131449	0.023299	0.0150847	0.0137683	0.0154383	0.0152414
308	356.121	356.12	356.122	470.242	469.771	470.644	14	0	0	0	0	2	1	0	0	2	0	0	0	0	0	0	0	0	1	0	0	0	3	0	5	0.00830711	0.00830163	0.00826749	0.00230804	0.00354752	0.00348061	0.00488427	0.00445978	0.00668681	0.00816466	0.00947077	0.00825144	0.00328001	0.00698628	0.00364491	0.00280138	0.00521617	0.00591751
310	358.09	358.089	358.091	448.025	447.013	449.22	204	7	9	9	8	9	9	9	9	9	9	9	9	6	4	9	9	9	8	9	6	9	9	9	9	0.0538951	0.0691705	0.0469414	0.064106	0.0607452	0.0544178	0.0471246	0.0322586	0.0552498	0.161495	0.164603	0.147663	0.124236	0.135928	0.133926	0.0803796	0.0779517	0.0921224
311	359.094	359.092	359.094	448.025	447.188	449.703	124	1	8	6	6	7	7	7	4	6	6	8	4	3	0	6	9	5	4	3	5	4	5	5	5	0.0121176	0.0137926	0.0167957	0.0154115	0.0147491	0.0176118	0.00978217	0.00980538	0.0105631	0.0303469	0.0327534	0.0310511	0.0253604	0.0478787	0.0233813	0.0172277	0.0195265	0.0185685
312	359.149	359.148	359.15	312.076	311.589	312.494	44	1	0	0	1	3	3	3	0	0	2	0	0	2	0	0	3	3	5	0	2	2	5	0	9	0.0450238	0.0446353	0.0399913	0.0189899	0.0169763	0.0235173	0.0278982	0.0306128	0.0267151	0.0363742	0.0371036	0.0351803	0.0188782	0.0447389	0.0254011	0.0390652	0.0441272	0.0465478
313	362.085	362.084	362.086	189.506	188.992	190.021	22	0	2	0	3	0	0	0	3	2	0	0	0	0	3	0	0	3	0	0	6	0	0	0	0	0.00541438	0.00454422	0.00433669	0.00649866	0.00870838	0.00560886	0.0108341	0.00990799	0.0109855	0.00740913	0.0070295	0.00845134	0.00577044	0.00930166	0.00501742	0.0690076	0.0584137	0.0596666
314	362.085	362.084	362.085	200.684	200.261	201.077	5	0	0	0	0	0	0	0	0	0	0	0	0	0	3	0	0	2	0	0	0	0	0	0	0	0.00142833	0.00209009	0.00155691	0.00158128	0.00144334	0.00136976	0.00191878	0.00216054	0.0030138	0.00188024	0.0019416	0.0017477	0.00144427	0.00297916	0.00193457	0.0110977	0.01248	0.0118745
316	362.113	362.111	362.114	245.429	244.698	246.192	171	6	8	8	6	8	9	5	6	8	8	7	8	7	3	9	6	5	7	6	7	8	8	7	9	0.0966225	0.104296	0.109646	0.0140422	0.0236974	0.0241385	0.0740914	0.0498418	0.0624938	0.11632	0.249264	0.224357	0.0397835	0.181957	0.0892337	0.0519494	0.127348	0.123155
317	362.614	362.614	362.615	245.435	244.726	246.152	73	1	1	2	3	4	5	2	4	6	6	1	4	3	2	7	2	2	4	1	1	2	4	1	5	0.0370621	0.0400967	0.0424973	0.00436442	0.0102686	0.00641875	0.027886	0.0325272	0.0320831	0.0372351	0.089368	0.0774848	0.0160632	0.0683601	0.0371528	0.0215434	0.0500402	0.0537122
318	363.163	363.162	363.164	279.286	278.603	280.54	145	2	3	9	9	5	8	3	3	9	7	6	7	9	0	6	5	4	6	9	6	6	9	3	9	0.0143835	0.0148449	0.017195	0.0358583	0.0354115	0.0338445	0.0513752	0.0467	0.0595357	0.0669478	0.061724	0.0538933	0.0281946	0.0472112	0.0274301	0.0180481	0.0177397	0.0209022
319	364.166	364.166	364.167	279.295	278.603	280.54	47	1	1	2	1	0	3	3	2	7	3	2	4	2	0	4	0	0	3	2	2	2	3	0	0	0.00218836	0.00320017	0.00253817	0.00551811	0.0063333	0.00484438	0.00917302	0.00887982	0.00785455	0.0116924	0.0140093	0.0118492	0.00390286	0.00869365	0.00483384	0.00250305	0.00293077	0.00363379
321	365.101	365.1	365.102	525.549	525.028	526.806	97	0	4	2	4	3	7	3	2	3	9	9	3	2	0	2	9	9	7	3	0	4	6	1	5	0.0289301	0.0341115	0.0367197	0.0420379	0.0410067	0.0464471	0.0220957	0.0243694	0.0239268	0.05866	0.0595368	0.0606077	0.0494662	0.0879126	0.0553559	0.0613891	0.0658035	0.063241
322	365.121	365.12	365.122	245.687	244.627	246.56	235	8	9	9	9	9	9	9	9	9	9	9	9	9	6	9	9	9	9	9	9	9	9	9	9	0.521347	0.59524	0.635047	0.190072	0.225781	0.222368	0.432592	0.456502	0.514276	0.871317	1.00017	1.0022	0.518897	1.01862	0.599796	0.516579	0.679021	0.680407
323	365.121	365.12	365.122	262.584	261.784	264.199	27	1	2	0	1	3	0	0	6	4	0	0	0	0	0	2	0	0	0	0	1	1	5	0	1	0.0570336	0.0822648	0.0837381	0.0117404	0.0118657	0.0133372	0.0525187	0.0563225	0.058355	0.100812	0.105482	0.108311	0.0470805	0.0940525	0.0543884	0.0700581	0.0679757	0.0886549
324	366.104	366.103	366.105	525.433	525.233	525.947	37	0	0	0	2	1	4	0	1	0	3	6	1	1	0	2	5	4	4	0	0	2	0	0	1	0.00818519	0.00833227	0.00894298	0.00991612	0.010332	0.0117247	0.00551258	0.00497043	0.00435044	0.0173178	0.0146299	0.014907	0.0124705	0.0227614	0.0141598	0.0148588	0.0155769	0.0173168
326	366.124	366.123	366.125	245.626	245.039	246.56	203	8	9	9	7	9	9	9	8	9	9	9	9	9	5	9	8	7	9	7	9	8	9	8	9	0.0968948	0.107376	0.109103	0.0358651	0.0369282	0.0402971	0.0699986	0.0819286	0.0867075	0.148302	0.171619	0.17107	0.0900517	0.182336	0.0996254	0.0992103	0.117764	0.11781
327	367.126	367.125	367.127	245.57	245.026	246.38	69	2	5	2	4	5	3	3	4	3	2	2	4	2	4	4	0	2	4	1	2	2	6	0	3	0.0264442	0.0229328	0.019946	0.013754	0.0106352	0.0105288	0.0223949	0.0191483	0.0172453	0.0417309	0.0347592	0.0288057	0.031095	0.037494	0.0171198	0.0191321	0.0213556	0.0192004
329	376.101	376.1	376.101	272.429	271.248	272.957	18	0	0	0	0	0	0	0	0	0	0	0	9	0	0	0	0	0	6	0	0	0	0	0	1	0.00751126	0.00831438	0.00882012	0.00511713	0.00500875	0.00560543	0.00826218	0.008142	0.00825783	0.0084627	0.00850659	0.008142	0.00593652	0.0125192	0.0084965	0.00654018	0.00747514	0.00616153
328	376.101	376.1	376.101	403.715	402.985	404.245	19	0	0	0	0	2	0	0	0	0	0	0	0	0	2	2	0	1	0	0	0	2	2	1	7	0.010378	0.0102592	0.0113889	0.00324971	0.00432258	0.00337269	0.0132708	0.00981251	0.0104951	0.015121	0.0172843	0.0160096	0.00976094	0.0212017	0.0120945	0.0109734	0.0134812	0.0135466
330	376.26	376.259	376.26	601.925	599.817	603.002	64	0	8	0	5	0	2	3	0	5	6	6	8	0	0	3	5	4	6	0	0	3	0	0	0	0.0349761	0.0395651	0.0400088	0.0263022	0.0373708	0.0467193	0.030824	0.0301656	0.0366393	0.0251876	0.0475282	0.0532353	0.0373101	0.0716667	0.0543929	0.0394589	0.0508931	0.0712055
331	377.085	377.083	377.086	262.565	261.382	263.79	176	4	8	9	7	9	8	7	9	6	8	9	8	6	5	5	9	9	8	3	9	7	7	6	9	0.0554138	0.0733022	0.0693463	0.0381464	0.0400148	0.0480966	0.0602356	0.0570874	0.0751159	0.10456	0.106032	0.107827	0.0523749	0.0940425	0.0466545	0.169734	0.174168	0.21062
332	377.104	377.103	377.104	272.11	272.045	272.957	10	0	0	0	0	0	0	0	0	0	0	0	8	0	0	0	0	0	2	0	0	0	0	0	0	0.00534989	0.00530873	0.0061403	0.00240958	0.00421766	0.00321931	0.00667502	0.00456599	0.00594804	0.00845396	0.0108159	0.00800824	0.00385079	0.00800726	0.00510359	0.0141967	0.0182106	0.0192318
333	377.179	377.178	377.179	325.923	325.426	326.579	65	0	0	3	5	3	2	2	3	4	3	0	3	5	0	3	3	3	3	5	3	3	4	2	3	0.00581625	0.00600456	0.00811469	0.0135247	0.015004	0.0163237	0.025211	0.0290233	0.0250435	0.0325924	0.0359135	0.0373793	0.0122192	0.0217223	0.0127211	0.00888607	0.00861501	0.00995485
335	378.088	378.087	378.089	262.444	261.502	263.05	49	0	2	0	3	1	2	1	4	1	1	5	3	2	3	1	3	5	3	0	1	2	1	2	3	0.00933427	0.0117236	0.0140815	0.00729263	0.00836409	0.00887044	0.0117777	0.0115793	0.0123132	0.0184583	0.0243336	0.0208112	0.00809141	0.0185393	0.0117555	0.0314433	0.0380656	0.0379499
336	379.047	379.046	379.049	245.47	244.985	246.315	68	0	3	2	3	3	2	4	2	6	7	1	3	3	2	4	2	3	3	1	1	0	6	0	6	0.0321251	0.0343137	0.0375887	0.0144563	0.0155347	0.0149628	0.0295936	0.0258624	0.029507	0.052079	0.059467	0.0459038	0.0362385	0.0616087	0.0364668	0.0442274	0.0455838	0.0433801
343	388.899	388.898	388.9	482.595	481.797	485.798	56	3	4	1	7	0	1	6	0	3	5	4	3	1	0	2	3	1	3	3	0	1	0	1	1	0.0564898	0.0547355	0.068606	0.0828454	0.0606202	0.0617287	0.0309684	0.0292574	0.0282309	0.0671363	0.0548168	0.0441901	0.0460031	0.0580256	0.0286652	0.0970795	0.107885	0.113859
344	390.086	390.085	390.087	339.156	337.823	340.431	82	4	0	1	1	6	1	0	6	0	1	0	6	3	4	4	0	7	7	1	4	4	9	3	9	0.0599246	0.0622265	0.043982	0.0344174	0.0398121	0.0393478	0.0354944	0.0553459	0.0580353	0.0425405	0.0489364	0.0491231	0.0134638	0.0235048	0.0127398	0.0236482	0.0220949	0.0232164
345	391.093	391.091	391.093	338.81	337.437	339.714	34	0	0	0	0	2	0	0	2	0	0	0	2	2	1	2	0	2	6	0	0	1	5	0	8	0.0494808	0.0479468	0.0542934	0.033858	0.0343718	0.0291381	0.0643398	0.0565173	0.0598445	0.0394688	0.0399781	0.0350279	0.0108126	0.020328	0.0116837	0.0188911	0.017737	0.020414
347	392.101	392.101	392.102	222.114	221.053	222.545	23	0	0	0	0	0	0	0	0	0	0	0	0	0	0	0	0	0	0	3	0	3	9	3	5	0.00222371	0.00264452	0.00205938	0.00247733	0.00316554	0.00260255	0.00518282	0.00477628	0.00452464	0.0024289	0.0035498	0.00308923	0.00656557	0.0113932	0.00726776	0.00291153	0.0026681	0.00382801
348	392.123	392.122	392.124	258.992	258.577	260.471	29	0	0	0	0	3	3	0	2	0	1	0	1	0	0	2	0	0	7	0	0	1	5	0	4	0.0322803	0.0316526	0.03248	0.00708329	0.0149332	0.012962	0.0166532	0.0190627	0.0198325	0.0133157	0.0307459	0.0317789	0.00843497	0.0367566	0.0217989	0.00923382	0.0223741	0.0200406
349	393.21	393.209	393.211	293.06	292.653	294.029	60	0	0	3	6	3	3	3	3	6	3	0	0	6	0	3	0	3	3	3	3	2	4	0	3	0.0141802	0.014702	0.0174388	0.0201196	0.0198009	0.0214427	0.0217311	0.025215	0.0251292	0.0330293	0.034751	0.0333723	0.0188061	0.0315246	0.0184089	0.0250434	0.022469	0.0246834
352	395.113	395.112	395.114	83.042	82.01	84.818	38	1	1	0	3	0	1	0	3	0	6	4	9	1	0	0	0	1	6	1	0	0	0	0	0	0.0339728	0.0458645	0.0497689	0.033423	0.0253175	0.0248085	0.0212251	0.0241808	0.0229986	0.0165103	0.0147278	0.0150795	0.0595451	0.0943732	0.0553949	0.0479026	0.0393391	0.0361066
353	395.132	395.13	395.132	259.002	258.505	260.471	214	9	9	9	9	9	9	9	9	9	9	9	9	9	6	9	9	9	8	9	9	9	9	9	9	0.46136	0.516495	0.620921	0.239945	0.266299	0.29298	0.3541	0.366856	0.367263	0.522138	0.437215	0.515743	0.326211	0.64981	0.386798	0.367029	0.370129	0.429417
354	396.135	396.134	396.136	258.999	258.414	260.471	197	9	9	9	5	9	9	8	7	9	7	9	9	8	5	9	9	9	8	6	6	9	9	9	9	0.0970462	0.0991968	0.109112	0.0453627	0.0531323	0.0494227	0.0666064	0.0710975	0.055704	0.100072	0.103445	0.0927179	0.0493888	0.117212	0.0770153	0.0751255	0.071892	0.0718812
355	396.902	396.901	396.903	482.603	480.207	485.385	226	8	9	8	9	9	8	8	8	9	9	9	9	6	5	8	9	9	8	9	6	9	8	8	8	0.0602699	0.151849	0.156927	0.11001	0.102914	0.132541	0.102256	0.0631161	0.0998546	0.13869	0.0698469	0.0594462	0.11857	0.168718	0.0883445	0.0777659	0.057458	0.142224
356	397.137	397.136	397.138	258.988	258.579	260.471	41	2	1	2	0	1	2	2	3	1	2	1	2	0	0	1	3	2	2	2	2	1	1	2	6	0.0187543	0.0186588	0.0195424	0.0092091	0.0106798	0.0106352	0.0132561	0.012993	0.0127781	0.0198905	0.0210178	0.0199156	0.0132184	0.0219724	0.0148643	0.0176621	0.0153688	0.0152445
357	397.904	397.903	397.906	482.596	481.398	484.982	88	4	6	3	3	2	4	3	3	5	4	6	4	2	2	2	5	6	3	4	5	3	3	3	3	0.0215579	0.028268	0.0276079	0.0258941	0.0213789	0.0237202	0.0196471	0.0217453	0.0235594	0.0315954	0.0253901	0.0230597	0.0206498	0.0419238	0.0214081	0.0252409	0.0290905	0.031164
358	398.167	398.166	398.168	452.221	450.003	453.513	49	2	0	2	1	3	0	0	6	0	0	2	7	2	0	2	0	3	3	3	7	2	0	0	4	0.0308882	0.0327211	0.0371609	0.0287176	0.0331048	0.038943	0.054736	0.0410464	0.0480298	0.0208846	0.0217225	0.0196093	0.00829558	0.0160998	0.00961161	0.0209798	0.0193035	0.0197284
359	398.242	398.241	398.242	601.912	599.413	603.135	194	8	9	9	9	6	9	8	8	8	8	7	9	9	4	9	8	8	8	9	7	8	8	6	9	0.0709489	0.0863103	0.0527591	0.0500933	0.0696193	0.0636134	0.0550304	0.0577935	0.05514	0.119348	0.117697	0.105103	0.0919369	0.182441	0.106461	0.13264	0.155013	0.145764
360	399.122	399.121	399.123	339.102	337.879	340.168	126	6	0	5	1	7	5	3	6	3	2	1	9	7	6	6	0	9	9	6	6	5	9	6	9	0.0605843	0.057822	0.0678806	0.0333499	0.0341147	0.0375936	0.0588511	0.0614357	0.0874524	0.0429251	0.0441821	0.0447184	0.0072499	0.0178349	0.00740381	0.0152937	0.0153045	0.0187774
362	399.245	399.244	399.246	601.903	599.817	602.746	108	5	5	6	5	3	5	6	6	4	6	5	7	5	1	6	6	4	4	5	6	6	0	0	2	0.0189422	0.0212631	0.0207991	0.0172812	0.0183478	0.0218077	0.0155712	0.0185472	0.0158122	0.0287342	0.0319564	0.0291509	0.0223719	0.0414801	0.027304	0.0345092	0.0354522	0.0382655
363	400.125	400.124	400.126	339.077	337.879	339.889	53	0	0	3	0	3	2	2	1	1	1	0	3	2	2	4	0	5	5	1	3	3	2	3	7	0.0144959	0.0146008	0.0169494	0.0073265	0.00686851	0.00656297	0.0177095	0.0175333	0.0192801	0.0090628	0.00995939	0.00887756	0.00130063	0.00468458	0.00257423	0.00335031	0.00350324	0.00498488
365	406.133	406.132	406.134	397.457	395.743	398.595	182	8	5	9	6	9	9	6	9	9	5	3	9	9	6	6	3	9	9	6	9	9	8	6	9	0.0671144	0.115307	0.0962572	0.104167	0.101334	0.121344	0.170825	0.164511	0.113729	0.0854287	0.0851311	0.0780115	0.0434641	0.0750833	0.0509891	0.0570811	0.0710929	0.0789729
366	407.136	407.134	407.137	397.464	395.851	398.556	106	4	4	5	4	5	5	3	5	3	1	2	7	5	3	5	0	6	6	4	7	8	2	5	7	0.0211045	0.0227804	0.0238041	0.0199258	0.0210606	0.0214894	0.0327166	0.0336436	0.0372926	0.0167895	0.0175896	0.0172658	0.00734681	0.0139587	0.00827005	0.0125102	0.0123067	0.0133676
367	407.189	407.188	407.19	298.25	297.739	299.021	145	2	3	8	8	5	8	3	5	9	6	8	7	8	0	4	6	5	6	8	7	6	9	5	9	0.0161586	0.0153639	0.0177519	0.0325327	0.0354096	0.0384024	0.0602896	0.0513633	0.0468266	0.0554553	0.0626091	0.0575662	0.0326761	0.056891	0.0340877	0.0209204	0.0237176	0.0224804
368	408.093	408.092	408.093	258.172	257.556	258.691	14	0	3	0	1	0	0	0	0	1	0	0	0	0	3	0	0	3	0	0	3	0	0	0	0	0.00592098	0.00580964	0.00596769	0.00817729	0.00928988	0.00849394	0.00978369	0.00970201	0.011326	0.00564417	0.00539445	0.00568295	0.00494997	0.00757798	0.00556823	0.0384497	0.0664344	0.0697979
369	408.192	408.192	408.193	298.242	297.943	299.039	51	0	1	3	4	2	1	1	2	6	3	3	5	2	0	0	2	2	2	1	2	0	5	3	1	0.00247245	0.00237475	0.00356879	0.00669148	0.00684972	0.00747409	0.012083	0.00959889	0.01002	0.0148538	0.0133144	0.0132175	0.00537031	0.0114147	0.00612578	0.00411265	0.00311952	0.00436648
370	409.177	409.176	409.178	633.178	631.773	633.667	40	3	2	2	7	0	0	7	0	1	4	1	0	3	0	0	4	0	0	3	0	3	0	0	0	0.027081	0.0384657	0.0366166	0.0504226	0.0480707	0.0477558	0.0160153	0.0168975	0.0193592	0.0266638	0.0231745	0.0191845	0.0265412	0.0496758	0.0182007	0.0705229	0.0746104	0.109172
373	411.175	411.174	411.175	632.951	631.327	633.507	11	0	1	0	6	0	0	0	0	0	3	0	0	0	0	0	0	0	0	0	0	0	0	0	0	0.0153134	0.0193062	0.0200358	0.0355617	0.035214	0.0398892	0.00824675	0.0119425	0.0121946	0.0159005	0.0131282	0.0106068	0.014152	0.0288908	0.0110211	0.0417701	0.0416507	0.0557705
376	415.115	415.114	415.116	469.812	468.977	470.642	27	0	0	0	2	3	2	0	1	3	0	0	0	0	0	0	0	2	1	0	0	1	6	0	6	0.0434175	0.0444617	0.0510987	0.00737415	0.0147697	0.0173705	0.0263559	0.0233581	0.025716	0.0280015	0.049664	0.0454875	0.00731958	0.0271868	0.0137524	0.013942	0.0307618	0.0292901
377	415.617	415.616	415.618	469.842	469.443	470.243	20	0	0	0	1	2	2	0	1	2	0	0	0	0	0	0	0	2	1	0	0	1	3	0	5	0.0216487	0.0211395	0.023133	0.00362819	0.00747392	0.00736714	0.00917011	0.00923644	0.0115498	0.00934665	0.0227538	0.0228518	0.00477482	0.0136788	0.00635845	0.00542864	0.00898936	0.014412
379	420.149	420.147	420.15	452.744	450.003	454.274	214	9	9	9	6	9	9	8	9	9	9	8	9	9	6	7	9	9	9	9	9	9	9	9	9	0.359642	0.39772	0.378723	0.352783	0.396158	0.413037	0.549428	0.546238	0.554053	0.176859	0.274063	0.278525	0.147464	0.256415	0.159824	0.26058	0.27356	0.28741
380	421.104	421.103	421.105	339.488	337.879	340.849	195	9	7	9	6	9	9	6	9	9	6	4	9	9	6	6	3	9	9	9	9	9	9	9	9	0.219864	0.252962	0.265941	0.136655	0.178575	0.180158	0.26045	0.24926	0.311158	0.152193	0.197889	0.166656	0.050266	0.113389	0.0550419	0.0808177	0.0750133	0.0966182
381	421.104	421.103	421.105	294.661	294.008	295.477	46	0	3	0	5	4	0	0	6	4	0	0	3	3	3	0	0	3	4	3	5	0	0	0	0	0.0242001	0.0275032	0.0285852	0.0212368	0.0176945	0.0196798	0.0442938	0.042153	0.0443753	0.0256369	0.0308554	0.026769	0.0124903	0.024907	0.0148945	0.0930844	0.0774444	0.0812841
382	421.152	421.151	421.153	452.691	450.003	454.301	192	9	8	9	6	9	8	7	9	8	7	6	9	9	6	6	5	9	9	8	9	9	9	8	9	0.0715582	0.0810923	0.0827838	0.0771647	0.0770929	0.081469	0.105153	0.10484	0.116122	0.0490083	0.0568145	0.0517726	0.0332187	0.0550742	0.0341062	0.0523151	0.0528833	0.0559243
383	421.205	421.204	421.206	343.471	343.048	344.257	19	0	0	0	4	1	0	3	0	6	2	0	0	0	0	0	0	2	1	0	0	0	0	0	0	0.00480827	0.00322439	0.00502043	0.00816279	0.00838825	0.00832666	0.0146025	0.0158867	0.0193479	0.0167913	0.020416	0.0160832	0.00905834	0.0146919	0.00868221	0.00494509	0.00498644	0.00762934
384	422.107	422.106	422.108	339.369	337.899	340.849	152	8	5	8	5	9	5	3	7	7	3	3	8	9	6	5	2	7	9	4	8	8	8	6	9	0.0488813	0.0574637	0.061249	0.0295808	0.0324641	0.0388913	0.0559514	0.0582397	0.0651931	0.0358694	0.0381671	0.0384744	0.00978188	0.0205089	0.013127	0.0159324	0.0190259	0.0244767
385	422.125	422.124	422.127	452.452	450.003	454.907	170	7	4	8	5	8	6	3	6	7	4	3	9	9	6	5	2	9	9	5	9	9	8	6	9	0.0700885	0.077061	0.0840568	0.0674367	0.0577044	0.0795063	0.075474	0.0962867	0.0569852	0.039675	0.0496203	0.0358047	0.0466898	0.0621472	0.0360445	0.0730543	0.0601193	0.0545774
386	423.128	423.127	423.13	452.493	450.412	454.274	104	4	2	6	4	5	3	2	4	3	2	3	8	5	3	2	1	7	7	4	8	5	3	4	9	0.0152987	0.0158424	0.0173126	0.0199017	0.0181163	0.0168221	0.0200577	0.0227206	0.0202334	0.0166821	0.0124476	0.0125813	0.0113377	0.0153488	0.0087105	0.0155196	0.0117583	0.014408
389	427.091	427.091	427.093	245.762	245.072	246.56	50	0	3	0	2	2	2	2	3	2	5	1	2	4	2	4	0	2	1	1	0	3	4	1	4	0.0447297	0.0488309	0.0511355	0.00728675	0.0231253	0.0235657	0.0397087	0.0462257	0.0480427	0.0261354	0.0527226	0.062049	0.0189969	0.080399	0.0510886	0.0194717	0.0391638	0.0602586
390	427.121	427.12	427.122	294.671	294.261	295.563	75	2	3	0	3	3	3	3	4	4	2	0	0	2	3	3	3	3	6	1	2	3	9	4	9	0.0514723	0.0327466	0.0329531	0.0186437	0.0134317	0.0137225	0.0214156	0.0196724	0.0187918	0.0462694	0.045704	0.0400047	0.0194579	0.0241955	0.0150423	0.0793656	0.078706	0.0673364
391	428.125	428.124	428.126	294.839	294.143	295.563	25	0	0	0	0	3	1	1	0	4	1	0	0	0	0	1	0	2	1	0	1	1	3	1	5	0.00910748	0.0102326	0.0107881	0.00381663	0.00271066	0.00328506	0.00329333	0.00398434	0.00395236	0.0091175	0.00939009	0.00720225	0.00429266	0.00694509	0.00403772	0.0164898	0.012982	0.0162592
392	429.171	429.17	429.172	298.626	298.162	299.021	21	0	0	0	3	0	0	3	0	5	3	0	0	0	0	0	0	3	2	0	0	0	2	0	0	0.00384913	0.00404726	0.00569811	0.0040101	0.00515608	0.00526269	0.0146423	0.0143579	0.0143641	0.0131843	0.0199512	0.0202758	0.00537668	0.0115325	0.00711986	0.00391582	0.00580826	0.00539233
394	430.14	430.139	430.141	367.941	367.545	368.348	28	0	0	0	0	3	3	0	0	3	0	0	0	0	0	0	1	3	2	0	0	3	3	0	7	0.0237812	0.024164	0.0306066	0.00225822	0.00327828	0.00306502	0.00335474	0.00259446	0.00323122	0.0144525	0.01739	0.0165116	0.00288173	0.00555681	0.00439662	0.0159442	0.0191413	0.0195253
396	430.641	430.641	430.642	367.704	367.152	367.95	12	0	0	0	0	2	2	0	0	0	0	0	0	0	0	0	0	0	0	0	0	0	2	0	5	0.01092	0.0146491	0.0158873	0.00178504	0.00161331	0.000896098	0.0013145	0.00170499	0.00146057	0.00700409	0.00967981	0.00827761	0.00184792	0.00336219	0.00168416	0.00767847	0.00952826	0.0115678
398	433.113	433.112	433.114	290.714	290.067	291.521	55	1	0	0	0	4	2	4	2	3	5	2	4	0	0	2	2	0	5	0	2	3	5	4	5	0.0303855	0.0411835	0.0340336	0.0140911	0.0150329	0.021148	0.0300108	0.0357367	0.0526467	0.0344002	0.0400751	0.0567037	0.0330154	0.0679781	0.0573736	0.00827219	0.0092071	0.00888734
397	433.113	433.112	433.114	328.711	327.63	329.909	223	9	9	9	9	9	9	9	9	9	9	9	9	9	6	9	9	9	9	9	9	9	9	9	9	0.169964	0.232969	0.275298	0.127818	0.111658	0.201473	0.351687	0.40982	0.508482	0.515713	0.681286	0.732683	0.408873	0.912526	0.577524	0.0446642	0.0509347	0.0577168
399	434.117	434.115	434.118	328.711	328.193	329.467	208	8	7	9	9	9	9	9	9	9	9	9	9	9	5	9	9	9	9	9	8	9	9	8	9	0.0392679	0.0599073	0.0679789	0.0320616	0.0359926	0.0461885	0.069893	0.0941235	0.125126	0.127973	0.161991	0.172913	0.07796	0.214764	0.139111	0.0144728	0.0129886	0.0183908
400	435.119	435.118	435.12	328.711	328.193	329.178	80	1	2	3	4	4	4	5	1	5	7	3	4	2	0	6	4	2	2	3	3	3	4	4	4	0.00834572	0.0124587	0.0121121	0.00688055	0.00581087	0.0112167	0.0164105	0.023775	0.0238769	0.0252199	0.0291192	0.0341722	0.017036	0.0404171	0.0255915	0.00213206	0.00260831	0.00431346
401	436.144	436.142	436.145	262.219	261.383	263.406	105	6	5	8	5	8	4	2	6	6	2	2	9	3	5	5	0	3	7	3	6	3	2	0	5	0.0601288	0.0553262	0.0687005	0.0398181	0.0469675	0.047122	0.0497673	0.0504138	0.0676935	0.08857	0.0844593	0.080377	0.0296081	0.0685992	0.0365954	0.0586848	0.0485953	0.0570602
402	436.223	436.222	436.224	285.849	285.226	286.68	18	0	1	0	0	2	2	0	0	0	0	0	0	0	0	0	0	3	4	0	0	0	1	0	5	0.0274344	0.0356775	0.0256283	0.0262185	0.0287513	0.0218086	0.0131822	0.016071	0.0106988	0.0288837	0.0358463	0.0225826	0.0149642	0.0280516	0.00773002	0.0475707	0.0418504	0.0353653
403	437.236	437.235	437.237	309.69	309.29	310.487	56	0	0	2	6	2	3	3	3	6	3	0	0	5	0	3	0	3	3	3	3	0	5	0	3	0.0127131	0.0136495	0.0122029	0.0170126	0.0168715	0.0158981	0.0182851	0.0222939	0.0191755	0.0319384	0.0278959	0.0270718	0.014488	0.0250498	0.0153131	0.0185589	0.0177487	0.0201524
404	438.12	438.119	438.12	378.621	377.128	379.246	41	1	0	2	2	3	0	0	5	0	3	2	8	1	0	3	0	3	2	1	4	1	0	0	0	0.046997	0.0393269	0.0582782	0.0306064	0.0352355	0.0365671	0.0453479	0.0424838	0.0458552	0.0282638	0.028804	0.0286091	0.014736	0.0251968	0.0163548	0.0235001	0.0301249	0.0267949
406	438.129	438.128	438.129	358.448	357.52	359.304	66	0	2	1	2	4	5	5	2	4	3	0	0	3	3	4	1	3	3	3	2	4	4	2	5	0.0736832	0.0790949	0.0872321	0.00587867	0.0123383	0.0116715	0.021876	0.019837	0.02149	0.0454638	0.10624	0.105771	0.00511651	0.0200109	0.0125528	0.0296603	0.060363	0.0715048
405	438.129	438.127	438.13	367.95	367.199	368.749	113	3	6	3	3	3	7	4	5	4	5	0	0	5	4	6	7	9	5	4	3	5	9	4	9	0.185304	0.14499	0.166106	0.00953184	0.0231834	0.0181248	0.0177437	0.0199643	0.01868	0.050145	0.117344	0.0866268	0.0142118	0.0394905	0.0228901	0.0497086	0.112259	0.115909
408	438.63	438.629	438.631	358.436	357.738	358.855	37	0	1	0	1	2	3	3	2	5	0	0	0	0	1	2	0	3	3	1	0	0	4	0	5	0.0282204	0.0336155	0.0387829	0.00251423	0.00504153	0.00331923	0.00880513	0.00765861	0.0115547	0.0224002	0.0404905	0.0317988	0.00246898	0.00767378	0.00433601	0.00914933	0.0235684	0.030626
407	438.63	438.629	438.631	367.948	367.152	368.352	71	2	4	1	1	3	4	2	2	2	0	0	0	2	2	5	3	5	5	2	0	5	8	3	9	0.0347798	0.0623138	0.0668491	0.00491819	0.00787635	0.00726939	0.0064584	0.00665105	0.0102193	0.0235333	0.0419732	0.042772	0.00467262	0.0225991	0.0106818	0.019478	0.0397583	0.0387993
409	439.131	439.13	439.132	367.945	367.544	368.349	21	0	0	0	0	2	2	0	0	1	0	0	0	0	0	1	0	2	2	0	0	1	3	0	7	0.0201164	0.0243238	0.0238423	0.00155062	0.00315896	0.00319235	0.00408128	0.00426118	0.00373086	0.012934	0.0159465	0.0187504	0.00221617	0.0078583	0.00585478	0.00685876	0.0170072	0.0132105
410	441.137	441.136	441.138	367.952	367.147	369.161	223	9	9	8	7	9	9	9	8	8	9	9	8	9	6	9	9	9	9	9	9	9	9	9	9	3.1472	3.22691	2.26936	0.84022	0.903939	0.904774	0.663926	0.684699	0.69512	2.92285	3.03154	2.94043	0.553021	1.70624	1.17293	1.57412	1.7633	1.78338
411	441.137	441.136	441.138	358.495	357.421	359.676	105	3	1	6	6	5	3	6	4	7	4	7	8	4	1	2	2	1	5	5	7	4	3	4	0	1.10816	1.24889	1.2745	0.365613	0.41599	0.439488	0.598302	0.579328	0.625855	1.25664	1.30772	1.39244	0.265882	0.728963	0.441949	0.857327	1.00199	1.04583
413	442.14	442.139	442.141	367.952	367.143	369.541	228	9	9	9	8	9	9	9	9	9	9	9	8	8	6	9	9	9	9	9	9	9	9	9	9	0.583619	0.612432	0.424688	0.109322	0.208598	0.12585	0.130351	0.141145	0.142414	0.55856	0.598088	0.32971	0.126523	0.127732	0.222434	0.296597	0.338712	0.347169
414	442.14	442.139	442.142	358.504	357.604	359.667	122	4	4	7	5	5	7	5	8	4	4	8	7	7	4	3	3	2	3	7	6	5	1	4	1	0.216497	0.236047	0.249517	0.0572921	0.0806679	0.0763761	0.0988191	0.11085	0.126257	0.236626	0.254582	0.261009	0.0671082	0.0920254	0.0876681	0.156982	0.197156	0.194138
418	443.142	443.141	443.143	358.491	357.61	358.911	43	0	1	1	2	2	6	2	3	3	1	1	0	1	1	1	2	2	2	2	3	1	4	1	1	0.047272	0.0518735	0.0485407	0.0192368	0.02088	0.0214999	0.0276843	0.0251236	0.0328077	0.0525951	0.0496888	0.0570214	0.0145096	0.0282961	0.0207092	0.0338593	0.0422951	0.0435229
417	443.142	443.141	443.143	367.95	367.151	369.123	160	6	6	7	3	4	7	8	7	6	7	7	4	7	4	7	7	8	8	6	6	7	9	9	9	0.0720608	0.0854626	0.076606	0.0259357	0.0280326	0.0303002	0.0274822	0.0270244	0.0284759	0.0483433	0.0704182	0.0340924	0.0248064	0.0541708	0.0331686	0.0684752	0.0688557	0.0720236
420	449.108	449.107	449.11	307.298	306.498	308.489	217	9	6	9	9	9	9	9	9	9	9	9	9	9	6	9	9	9	9	9	9	9	9	9	9	0.110226	0.179863	0.193797	0.110449	0.115626	0.128531	0.306404	0.448323	0.405269	0.50808	0.670932	0.874361	0.374075	0.756486	0.627224	0.035413	0.0367371	0.0443114
421	449.288	449.287	449.289	688.211	687.74	688.696	92	5	6	3	5	5	5	4	6	4	3	4	6	5	2	3	4	2	3	3	4	1	2	3	4	0.0513835	0.0550492	0.0502773	0.0378856	0.0635012	0.0395801	0.0594475	0.0335235	0.0535948	0.0490998	0.0760087	0.0619065	0.0351359	0.101151	0.0593239	0.027918	0.051407	0.0573429
422	450.112	450.11	450.113	307.298	306.889	308.097	202	6	6	9	8	8	9	8	9	9	9	9	9	9	5	9	8	8	9	9	7	9	9	9	9	0.0295274	0.0503548	0.0366465	0.0287959	0.0292804	0.0484418	0.0722243	0.0883408	0.129661	0.107997	0.153768	0.200028	0.0844191	0.183224	0.144817	0.00977348	0.007566	0.00928236
423	451.114	451.113	451.115	307.297	306.895	308.097	89	1	3	4	5	2	3	4	2	7	5	4	7	5	0	6	4	1	2	2	3	1	7	4	7	0.00629718	0.0107909	0.0103491	0.00594271	0.00575736	0.0103618	0.0184491	0.0191693	0.0267636	0.0270122	0.0330634	0.0383355	0.0211307	0.0373689	0.0302781	0.00298273	0.00358417	0.00256881
424	451.215	451.214	451.217	315.278	314.504	316.21	138	3	2	7	9	5	8	3	3	7	6	7	6	9	0	4	5	4	5	8	7	6	9	3	9	0.0142798	0.014366	0.0148684	0.0277106	0.0273929	0.0304359	0.0423584	0.0490122	0.0494014	0.0465801	0.0629139	0.0640319	0.0278116	0.0549009	0.0326433	0.0183891	0.0194833	0.0186316
425	452.219	452.218	452.22	315.275	314.856	315.785	48	0	0	2	3	2	2	3	1	5	4	3	4	3	0	1	2	0	4	4	2	0	2	0	1	0.00369592	0.00267277	0.00423885	0.00628797	0.00642859	0.00529221	0.0117004	0.0115535	0.0123167	0.0113224	0.0146215	0.0139003	0.0054163	0.0125108	0.00529645	0.00505741	0.00425755	0.00498689
426	453.344	453.343	453.345	348.153	346.935	349.536	223	9	9	9	9	9	9	9	9	9	9	9	9	9	6	9	9	9	9	9	9	9	9	9	9	0.463944	0.606294	0.701159	0.368683	0.468075	0.537055	0.51017	0.595425	0.654373	0.284232	0.362493	0.373939	0.446941	0.946487	0.637518	0.383569	0.450259	0.59487
427	454.347	454.346	454.348	348.15	346.935	349.132	206	9	9	9	9	8	9	8	7	9	9	9	9	8	6	7	9	9	8	8	9	9	9	9	9	0.135746	0.169819	0.18845	0.105797	0.134671	0.156616	0.138333	0.168043	0.17597	0.0857844	0.105011	0.107168	0.120533	0.251657	0.175685	0.0881033	0.119545	0.153184
428	455.35	455.349	455.352	348.132	347.318	349.26	96	1	5	6	3	3	5	1	4	4	7	8	6	5	0	3	3	4	4	1	3	6	3	4	7	0.0202092	0.022927	0.0307184	0.0174641	0.0191761	0.0246378	0.0207549	0.0251617	0.0296675	0.0150296	0.016352	0.0187895	0.0185844	0.0438563	0.029993	0.0173456	0.0196351	0.0251529
429	457.11	457.109	457.112	367.949	366.75	368.354	59	3	3	0	0	3	3	3	2	3	1	0	0	0	0	2	3	3	4	2	0	3	8	4	8	0.0512629	0.0474366	0.0712686	0.0130067	0.0203043	0.0246079	0.0190145	0.0261933	0.0217985	0.0465474	0.0511413	0.0355624	0.015528	0.0438532	0.0256748	0.0424903	0.0410122	0.0421022
430	457.278	457.276	457.279	674.807	674.008	682.382	226	9	9	9	9	9	9	9	9	9	9	9	9	9	6	9	9	9	9	9	9	9	9	9	9	0.98609	1.02635	1.12204	2.34912	2.64176	2.73683	0.272438	0.254916	0.277237	0.376597	0.336426	0.389585	0.849597	1.15958	0.912089	2.57016	2.76122	2.79981
431	458.281	458.28	458.282	674.807	674.008	675.613	213	9	9	9	9	9	9	9	9	9	9	9	9	9	6	9	8	9	9	9	9	9	9	9	9	0.228812	0.243854	0.273068	0.612043	0.577627	0.624398	0.0652831	0.0645681	0.0673446	0.0936456	0.0666284	0.0880366	0.204908	0.256403	0.214149	0.591996	0.624062	0.633163
434	459.283	459.282	459.285	674.807	674.008	675.613	163	5	5	7	8	9	8	9	8	8	6	9	7	6	5	7	7	3	6	9	7	8	6	6	4	0.0401605	0.0395171	0.0511568	0.108157	0.102685	0.107211	0.0123915	0.0123993	0.0125397	0.0167112	0.016277	0.0179112	0.0388732	0.0633705	0.0364869	0.107707	0.112258	0.110189
436	463.124	463.122	463.125	334.689	333.685	335.152	183	4	6	9	8	9	8	7	7	9	9	9	8	9	3	9	6	7	7	7	6	9	9	9	9	0.0403648	0.0500551	0.065025	0.0368317	0.0365762	0.0491907	0.0756123	0.107988	0.130235	0.130583	0.171771	0.230189	0.0900844	0.136612	0.168216	0.0126749	0.011732	0.0113513
437	464.127	464.126	464.128	334.683	334.034	334.951	100	0	5	3	4	7	3	4	2	7	6	4	3	3	0	5	5	4	3	4	4	6	7	5	6	0.0108914	0.0116365	0.0211473	0.00964557	0.00831844	0.0118772	0.0210656	0.0285585	0.0401313	0.0355914	0.0410769	0.0388031	0.0221983	0.043937	0.0415136	0.00377452	0.00300247	0.00320408
438	471.09	471.089	471.091	329.102	328.252	329.495	32	0	1	1	1	1	1	1	0	3	2	1	0	2	0	2	2	2	2	0	0	1	5	0	4	0.011437	0.0359611	0.0100179	0.0109624	0.0193	0.0219234	0.0330558	0.0500037	0.0258799	0.0471818	0.0438759	0.0321585	0.0327184	0.0807263	0.0263827	0.0038057	0.00464266	0.00939367
439	471.116	471.115	471.117	83.601	82.399	85.217	109	5	5	6	3	1	6	2	5	3	9	9	9	3	0	6	3	9	9	5	3	6	0	0	0	0.0591465	0.0817256	0.0933388	0.0300854	0.0461235	0.0433948	0.0379548	0.044581	0.0478238	0.0291636	0.0226848	0.0259873	0.127811	0.183823	0.105687	0.0367876	0.0595347	0.050395
440	472.119	472.118	472.121	83.235	82.409	84.814	55	1	3	3	2	1	4	0	4	3	3	6	6	2	0	1	1	5	5	1	1	3	0	0	0	0.0209799	0.0206885	0.021941	0.0118853	0.00887328	0.0117388	0.00766241	0.00866531	0.00944163	0.00562364	0.00400569	0.00500076	0.0287947	0.038316	0.0260022	0.0140889	0.0152866	0.0138831
441	475.326	475.325	475.327	348.332	346.935	349.68	224	9	9	9	9	9	9	9	9	9	9	9	9	9	6	9	9	9	9	9	9	9	9	9	9	1.18827	1.34207	1.49614	1.21247	1.28315	1.26755	1.2909	1.34685	1.32259	0.999619	1.00938	0.818131	1.37885	2.34816	1.3956	1.30334	1.22061	1.25638
442	475.326	475.324	475.327	243.937	243.152	245.18	189	8	9	8	8	7	7	7	7	8	9	8	9	9	2	9	6	8	9	9	8	9	9	6	9	0.0498097	0.0716489	0.0692842	0.0666103	0.0742205	0.060806	0.0873785	0.0736077	0.0857241	0.0573161	0.0566356	0.0525398	0.0662214	0.104412	0.059497	0.0691298	0.0664821	0.0653524
443	476.329	476.328	476.33	348.328	346.935	349.26	216	9	9	9	9	9	9	9	9	9	9	9	9	9	6	9	9	9	9	9	9	9	9	9	9	0.334985	0.354079	0.39311	0.31539	0.337589	0.318658	0.367908	0.35461	0.374217	0.27491	0.266167	0.243128	0.36112	0.587302	0.38526	0.356525	0.319913	0.364807
444	476.329	476.328	476.33	244.012	243.466	244.633	59	1	0	3	3	1	4	0	2	3	5	3	4	6	0	2	1	2	4	2	5	2	3	0	3	0.0206575	0.0199296	0.0179896	0.0221418	0.0182714	0.0213981	0.0259399	0.0270068	0.0249516	0.0195427	0.0183977	0.0167702	0.0190789	0.0309919	0.0190685	0.0200827	0.0198092	0.0195524
445	477.332	477.331	477.333	348.328	346.935	349.26	194	9	9	8	7	8	8	5	8	8	9	9	8	8	6	8	9	8	7	9	9	8	9	9	8	0.0481123	0.0538044	0.0616872	0.0483019	0.0537372	0.0542325	0.056803	0.0596136	0.0568665	0.0418568	0.0465505	0.0375088	0.0534936	0.0995367	0.0590729	0.0524833	0.0478017	0.0563873
446	480.169	480.168	480.17	312.082	311.57	312.565	122	3	6	9	3	4	7	3	6	4	9	5	4	3	3	6	3	4	6	3	5	5	7	5	9	0.0589547	0.0461256	0.0786124	0.0363994	0.0369059	0.0355627	0.0408513	0.0400346	0.0429541	0.0627558	0.0438895	0.0593709	0.0381255	0.0668819	0.0422573	0.0589598	0.0558228	0.0557381
447	481.262	481.261	481.263	324.552	323.954	325.191	52	0	0	3	6	3	3	3	2	6	3	0	0	5	0	3	0	2	3	2	3	0	5	0	0	0.00893528	0.00918105	0.00976245	0.0151675	0.0132793	0.0152102	0.0150372	0.0151393	0.0164324	0.0268214	0.0246926	0.0229216	0.0107113	0.0200347	0.0120183	0.0158411	0.0134781	0.0159154
449	486.078	486.076	486.079	397.737	396.347	398.774	49	3	0	0	4	5	1	0	4	0	1	0	6	3	0	2	0	2	4	2	5	3	1	0	3	0.0363891	0.0411798	0.0463549	0.0276437	0.0371879	0.0435255	0.0251961	0.0418001	0.0532061	0.0240212	0.0288991	0.0358272	0.0130085	0.020571	0.0187645	0.0186938	0.0258499	0.0278971
452	493.314	493.312	493.315	687.566	686.909	688.887	220	9	9	9	9	9	9	9	9	9	9	9	9	9	6	9	9	9	9	9	9	9	8	9	9	0.206991	0.210133	0.195687	0.19302	0.110078	0.210351	0.206198	0.150221	0.182443	0.217369	0.243094	0.168348	0.198411	0.458876	0.220815	0.189066	0.250778	0.22034
453	494.317	494.316	494.319	687.565	687.124	688.238	201	9	9	9	8	8	9	9	9	7	9	9	9	9	4	7	9	9	8	9	9	9	7	9	5	0.0608059	0.0618322	0.0568567	0.0531398	0.0725491	0.0580091	0.0645137	0.0434875	0.0550181	0.0679277	0.0745735	0.0668909	0.0523451	0.140248	0.0677029	0.0561631	0.0692091	0.0502403
454	495.242	495.241	495.243	330.346	329.797	331.138	81	0	0	3	8	3	2	3	3	6	5	3	6	7	0	0	2	3	4	4	4	2	6	3	2	0.00879282	0.00970039	0.0111862	0.0170326	0.0228037	0.0221178	0.0399394	0.0411024	0.0434052	0.0490129	0.040967	0.0414071	0.017703	0.0374061	0.0251473	0.016713	0.0154362	0.0181342
455	495.32	495.318	495.322	687.582	686.983	688.238	58	3	4	5	2	2	3	4	2	3	4	4	1	2	0	1	1	3	3	4	1	2	3	1	0	0.0121106	0.0125307	0.0115979	0.0104386	0.0114964	0.0102054	0.0114025	0.010242	0.0102524	0.0128941	0.0128688	0.0117725	0.00982571	0.0260528	0.0105388	0.010641	0.0123369	0.0148593
456	496.245	496.244	496.246	330.313	329.408	330.727	34	0	0	0	5	0	1	1	0	5	3	0	4	2	0	0	0	1	2	1	3	1	3	1	1	0.00255497	0.00338248	0.00315239	0.00560986	0.00574218	0.00521234	0.00855046	0.00956355	0.00902079	0.0110607	0.0112001	0.00949116	0.0044848	0.00896382	0.00544287	0.00416682	0.00370011	0.00386486
458	500.093	500.092	500.095	452.787	450.003	454.414	188	9	7	9	6	8	7	6	9	9	6	3	9	9	6	5	3	9	9	6	9	9	9	8	9	0.0513182	0.131583	0.0767511	0.0692349	0.115608	0.126527	0.131028	0.150521	0.164407	0.0346015	0.0800728	0.101649	0.0436147	0.0848009	0.0316472	0.0502187	0.0547215	0.0485402
459	501.095	501.094	501.097	452.788	450.003	454.202	152	7	5	8	5	7	5	4	7	5	5	3	9	9	5	4	2	8	9	4	9	8	7	8	9	0.0318402	0.0423343	0.0518836	0.0310682	0.0424698	0.0475339	0.0508634	0.0570782	0.0618058	0.0258093	0.0311701	0.034034	0.0147241	0.0295368	0.0192893	0.0225991	0.0244311	0.0328655
460	501.137	501.136	501.138	355.292	354.633	355.664	21	0	0	0	3	2	3	2	0	2	0	0	0	0	0	0	0	0	2	0	0	0	2	0	5	0.0315754	0.0356496	0.0399156	0.022949	0.0221303	0.025983	0.0274805	0.0243303	0.0306506	0.034616	0.0310007	0.0323324	0.0151357	0.0268449	0.0147802	0.0319621	0.0355763	0.038691
461	502.055	502.054	502.056	397.699	395.743	398.774	164	8	4	8	6	8	8	4	8	7	4	3	9	8	5	5	2	9	9	6	9	7	9	5	9	0.100169	0.104652	0.135428	0.0453092	0.101533	0.114106	0.154128	0.147666	0.192386	0.0417924	0.0733403	0.0822779	0.0175175	0.0697915	0.0433086	0.0343329	0.0717851	0.0557625
462	503.058	503.056	503.06	397.736	396.159	398.595	111	6	1	4	4	6	3	4	5	4	3	3	5	7	3	5	0	7	5	3	8	7	5	5	8	0.0218398	0.0221969	0.0247392	0.00932658	0.0204791	0.0235091	0.0302041	0.0349535	0.0405559	0.00874929	0.0168476	0.0193638	0.00420243	0.011788	0.0115055	0.00591574	0.0129019	0.0154549
463	503.108	503.107	503.109	367.949	367.544	368.348	20	0	0	0	0	2	2	1	1	2	0	0	0	0	0	0	1	2	0	0	0	1	3	0	5	0.0361895	0.0368509	0.0445382	0.00624265	0.013362	0.0146599	0.0136885	0.0149732	0.01125	0.0145429	0.0337189	0.0297974	0.0060329	0.0250346	0.0154057	0.0141882	0.0347612	0.0340906
465	516.071	516.07	516.072	452.812	450.003	454.48	210	9	9	9	6	9	9	9	9	9	8	7	9	9	6	6	7	9	9	9	9	9	9	9	9	0.268578	0.359374	0.226959	0.1302	0.334678	0.382483	0.419072	0.473783	0.495992	0.105009	0.245637	0.293475	0.0508594	0.228882	0.16487	0.0840047	0.242517	0.273378
467	516.18	516.18	516.181	322.845	322.426	323.693	45	3	3	0	0	3	3	3	2	2	1	0	0	0	0	3	0	3	0	2	3	3	4	0	6	0.0798577	0.0875506	0.116668	0.0256692	0.0243023	0.0306627	0.0374332	0.0422513	0.0482269	0.111809	0.0911636	0.126064	0.0319152	0.0579217	0.0428326	0.046737	0.0455299	0.0503681
466	516.18	516.179	516.182	285.689	285.032	287.074	145	7	7	7	3	9	6	4	6	0	9	9	5	4	6	5	6	9	9	5	3	4	9	4	9	0.0833622	0.10043	0.127504	0.0735217	0.0483612	0.0766677	0.0455927	0.0473534	0.0516068	0.105831	0.105565	0.130471	0.0385926	0.0700138	0.0314193	0.127592	0.113371	0.122782
468	517.026	517.025	517.028	339.56	337.507	341.496	189	9	6	9	5	9	8	7	9	8	5	3	9	9	6	6	2	9	9	8	9	9	9	8	9	0.178471	0.183239	0.253652	0.058809	0.136973	0.138603	0.192645	0.160683	0.268576	0.0729249	0.13972	0.188192	0.0268659	0.105664	0.0646009	0.045311	0.0660314	0.0897989
469	517.027	517.026	517.028	295.246	294.256	295.796	38	0	2	0	3	3	0	1	5	2	0	0	5	1	2	0	0	4	3	1	4	0	2	0	0	0.0306461	0.0325056	0.0337863	0.011937	0.0254935	0.0279473	0.0469022	0.0508158	0.0467608	0.0153281	0.0309552	0.0339972	0.00937329	0.0301807	0.0179623	0.0487306	0.0904391	0.108844
470	517.074	517.073	517.075	452.815	450.934	454.48	190	9	9	9	6	9	8	8	8	6	7	6	9	8	6	6	7	9	9	8	8	9	8	9	9	0.0648336	0.0762641	0.0804084	0.0310982	0.0684416	0.0749628	0.0835827	0.0972769	0.102627	0.0246768	0.050818	0.0637792	0.0154201	0.0490269	0.0338083	0.0213962	0.048671	0.0544909
472	517.171	517.17	517.172	494.784	493.728	495.168	27	0	0	0	3	3	3	0	2	3	0	0	0	0	0	0	0	1	0	1	0	2	3	0	6	0.0385312	0.0430832	0.0525643	0.0097517	0.00873836	0.00917989	0.0216031	0.0188414	0.0230099	0.044258	0.0410091	0.0411624	0.0129123	0.0262172	0.0166813	0.0210441	0.0220201	0.0225168
471	517.171	517.17	517.172	470.155	468.493	471.314	106	2	3	3	6	3	5	6	3	6	5	0	0	5	3	3	3	3	5	3	4	6	9	5	9	0.0691784	0.0944124	0.097618	0.0347188	0.0324764	0.0338581	0.0539211	0.0530225	0.0634197	0.0792374	0.0706986	0.110106	0.0322885	0.0556263	0.0353961	0.0641974	0.0586884	0.0586739
473	517.183	517.182	517.185	285.673	285.214	286.291	60	3	3	1	0	6	4	1	3	0	4	2	2	2	4	1	2	4	6	0	2	2	1	0	7	0.0280621	0.0313226	0.0408247	0.0189836	0.0221406	0.0240315	0.0147555	0.0138423	0.0161658	0.0318958	0.0316411	0.0420915	0.0129249	0.0188108	0.0177481	0.037523	0.0341435	0.0385713
474	518.029	518.028	518.031	339.562	338.224	340.849	148	8	4	7	4	8	6	4	8	6	5	3	8	9	5	4	1	9	7	6	8	5	8	7	8	0.039597	0.0481865	0.0557913	0.0148066	0.029507	0.0318249	0.0462976	0.0467211	0.0604655	0.0165956	0.0357281	0.0407013	0.00524683	0.02211	0.0145839	0.00912588	0.0180922	0.0211194
475	518.068	518.067	518.069	452.815	450.986	454.202	66	5	0	4	3	4	1	1	3	0	2	1	5	2	2	4	0	5	4	3	4	3	2	2	4	0.0497048	0.0416583	0.0334112	0.0231259	0.0567279	0.0618478	0.07404	0.0596784	0.0507849	0.0193695	0.0405555	0.0486255	0.0122689	0.0476335	0.0294908	0.0174117	0.0393095	0.0441851
477	518.174	518.173	518.175	494.842	494.431	495.279	22	0	0	0	2	3	3	0	0	3	0	0	0	0	0	0	0	0	0	1	0	2	3	0	5	0.0129772	0.0132798	0.0146683	0.00354239	0.0021694	0.00296528	0.00538418	0.00553244	0.00689205	0.0115809	0.0129834	0.0132939	0.00369183	0.00792389	0.00432375	0.00636612	0.00486105	0.0060965
476	518.174	518.173	518.175	470.247	469.441	471.22	94	2	3	3	6	3	5	6	3	6	4	0	0	3	3	3	3	2	5	3	4	4	9	5	9	0.0263455	0.0284242	0.0382603	0.0103368	0.00936975	0.011508	0.0149132	0.0164021	0.0189689	0.0305366	0.0325245	0.0324851	0.0091503	0.0159526	0.0102275	0.0172168	0.0174681	0.0170087
478	518.324	518.324	518.325	628.394	627.679	628.794	34	2	0	1	3	2	3	0	2	5	0	0	3	3	0	2	2	0	3	3	0	0	0	0	0	0.02144	0.0229631	0.0255032	0.0238389	0.0313269	0.0319747	0.0372848	0.0388435	0.0463363	0.028332	0.0279423	0.0281124	0.00955172	0.0186836	0.00913398	0.0247878	0.0396039	0.0442814
479	519.177	519.175	519.179	470.248	469.428	471.091	43	0	1	0	4	1	3	2	3	5	0	0	0	0	0	1	2	1	2	1	0	2	8	1	6	0.00636285	0.0072286	0.00824546	0.00206632	0.00230052	0.00285158	0.00398	0.00391104	0.00445154	0.00608307	0.00735441	0.00709864	0.00278384	0.00359796	0.00326839	0.00448992	0.00343947	0.00298403
480	520.34	520.339	520.341	652.998	652.141	653.479	32	2	0	0	3	2	2	1	3	5	1	0	3	3	0	1	2	0	1	2	1	0	0	0	0	0.0158122	0.0194688	0.0208811	0.0193241	0.0246042	0.0290927	0.0368206	0.0617382	0.0656864	0.0177495	0.0191692	0.0196912	0.00417152	0.00922147	0.00536717	0.0231782	0.0332152	0.0386919
481	522.088	522.087	522.089	452.807	449.605	454.11	86	3	0	5	5	6	3	0	5	3	1	2	7	4	1	3	0	6	5	4	7	4	3	4	5	0.0499057	0.0593316	0.0590107	0.0541625	0.0550913	0.0611886	0.0687315	0.0737716	0.0511794	0.0409119	0.0394864	0.0475372	0.0259397	0.0457089	0.026486	0.0395985	0.0423987	0.0445383
482	523.091	523.09	523.092	452.813	451.568	453.906	40	2	0	2	4	5	0	0	3	0	1	2	6	2	0	1	0	2	2	2	2	2	1	0	1	0.00889525	0.0105045	0.0111414	0.0113767	0.0122301	0.0125759	0.0146426	0.0159524	0.0149309	0.0078696	0.00821701	0.00880789	0.00518884	0.012649	0.00498258	0.00999345	0.00877108	0.0105893
483	524.177	524.176	524.178	416.41	415.345	417.162	23	0	0	0	0	3	0	0	0	0	0	0	0	0	0	0	0	0	1	3	0	0	7	2	6	0.00925613	0.0102336	0.0122941	0.00378193	0.00380574	0.0035043	0.00596157	0.00538791	0.00743343	0.0176594	0.0180745	0.0165801	0.00476271	0.00559646	0.0037664	0.00726613	0.00835071	0.00760944
484	525.289	525.287	525.29	338.084	337.182	338.75	40	0	0	3	5	1	3	3	3	4	3	0	0	4	0	2	0	2	2	1	3	0	0	0	0	0.00670462	0.00947629	0.00968135	0.0111375	0.0145403	0.0118747	0.01228	0.0126304	0.0148531	0.0239361	0.0202611	0.0235489	0.00968253	0.0202973	0.0122558	0.0125663	0.0117265	0.013335
485	526.143	526.141	526.144	469.998	469.719	470.635	28	0	0	0	1	0	0	3	0	0	2	3	3	2	0	0	7	2	4	0	0	0	0	0	1	0.0215493	0.0215158	0.0256525	0.0301309	0.0282109	0.0320844	0.0188865	0.0170422	0.0187729	0.0402121	0.0398199	0.0426312	0.0216158	0.041188	0.0251889	0.027535	0.023866	0.0265094
489	531.15	531.149	531.151	370.721	369.843	371.532	57	0	0	0	0	2	6	0	0	0	2	0	7	0	0	0	3	5	8	0	3	4	4	5	8	0.0307809	0.0299395	0.0293598	0.0337464	0.0301904	0.0302681	0.0360708	0.0308508	0.0252335	0.0456728	0.0418167	0.0432102	0.029319	0.0479425	0.0250362	0.0248354	0.0235361	0.0253526
491	532.066	532.065	532.067	262.584	261.783	263.395	76	7	3	7	3	5	5	3	4	1	1	2	6	3	3	5	0	2	4	3	3	1	1	0	4	0.0474629	0.0482613	0.0745722	0.022943	0.0476256	0.0452326	0.0484375	0.0520937	0.0561815	0.0410659	0.0806213	0.066954	0.0166229	0.065053	0.0432418	0.024415	0.0381264	0.0544306
492	532.154	532.152	532.154	370.736	369.941	371.535	31	0	0	0	0	1	2	0	0	0	1	0	3	0	0	0	0	2	7	0	1	2	2	3	7	0.00895356	0.00810866	0.00823566	0.00951333	0.00763244	0.00835849	0.0101605	0.0088054	0.00761037	0.0131352	0.0127369	0.0111573	0.00904579	0.0131481	0.00674174	0.00638983	0.00727101	0.00675025
494	533.179	533.177	533.18	245.437	244.985	246.242	82	0	4	2	3	5	4	4	4	6	7	2	4	2	2	5	2	3	4	2	2	1	5	2	6	0.0327926	0.0353536	0.0398736	0.0023434	0.00552179	0.00474696	0.0224284	0.023556	0.0314506	0.0339795	0.0827001	0.087732	0.0140356	0.0647698	0.0309834	0.0168664	0.0424809	0.0474197
495	533.68	533.679	533.682	245.433	244.962	246.152	40	0	2	0	2	3	2	2	2	3	2	0	0	2	1	3	1	3	2	0	1	0	4	0	5	0.0181287	0.0161947	0.0222188	0.00148454	0.00346559	0.00279136	0.0153716	0.0119594	0.0156468	0.0186922	0.0421862	0.0448178	0.00874727	0.0339171	0.018148	0.0115454	0.0237279	0.0277056
496	534.042	534.041	534.043	378.713	377.964	379.942	35	3	0	2	3	3	1	0	3	0	1	0	5	2	0	2	0	2	2	1	3	2	0	0	0	0.0517429	0.050805	0.0490049	0.0184734	0.0377712	0.0367606	0.0453764	0.0480283	0.0413453	0.0156363	0.0277744	0.030951	0.00754246	0.026356	0.0202601	0.0126944	0.032235	0.0277491
497	535.181	535.18	535.183	469.682	468.481	472.206	138	4	4	9	6	5	7	6	3	6	8	0	3	6	3	5	5	5	6	5	6	5	9	8	9	0.101036	0.116786	0.108645	0.0418489	0.0368394	0.0392595	0.0645448	0.0474922	0.0533234	0.103241	0.0963533	0.124685	0.0371939	0.0660326	0.0409627	0.0661862	0.074086	0.0472479
498	536.185	536.183	536.186	469.797	468.482	471.051	125	4	4	8	6	4	7	6	3	6	7	0	2	5	3	5	4	5	6	5	6	5	9	6	9	0.0326312	0.0357202	0.0410308	0.0119174	0.0133077	0.0118737	0.019636	0.0196058	0.0212477	0.0412449	0.0417197	0.0383722	0.00928427	0.0209873	0.0130388	0.0217473	0.0220609	0.0211291
499	537.187	537.186	537.189	469.838	468.604	470.636	57	0	2	1	3	2	4	1	2	3	4	0	0	1	1	2	2	2	2	3	0	2	9	2	9	0.00822487	0.00790744	0.00693177	0.00217964	0.00320186	0.00358208	0.00561873	0.00499351	0.00406412	0.00812378	0.00800045	0.00878099	0.00358268	0.00472622	0.00425355	0.00485943	0.00466588	0.00579448
500	537.34	537.339	537.342	686.764	685.694	687.451	216	9	9	9	9	9	9	9	9	9	9	9	9	9	6	9	9	9	9	9	9	9	9	9	9	0.217904	0.32563	0.374918	0.188824	0.248056	0.338493	0.249462	0.28097	0.35754	0.21051	0.355802	0.402037	0.191273	0.620913	0.386948	0.143974	0.276026	0.324705
502	538.344	538.342	538.345	686.764	685.958	687.451	213	9	9	9	9	9	9	9	9	9	9	9	9	8	6	9	8	9	9	9	9	9	9	9	9	0.0782253	0.0950652	0.121123	0.06337	0.0867356	0.109175	0.0835103	0.0819658	0.116451	0.0747591	0.10608	0.121942	0.0556174	0.189784	0.130326	0.0537622	0.091293	0.0983401
504	539.346	539.345	539.348	686.766	685.927	687.451	115	4	5	4	7	5	5	5	6	5	4	6	6	3	4	4	2	6	4	6	8	4	4	4	4	0.0117259	0.0209263	0.0238617	0.0115612	0.0187526	0.0222418	0.0171692	0.0144853	0.0236916	0.0143054	0.0212343	0.023959	0.0153659	0.036644	0.0230253	0.00837035	0.0170109	0.0196075
508	545.2	545.199	545.201	353.292	352.88	353.665	20	0	0	0	0	2	2	0	2	1	0	0	0	0	0	1	0	2	3	0	0	0	1	0	6	0.0329845	0.0325431	0.0355454	0.014025	0.0125086	0.0149601	0.025119	0.0212945	0.0268566	0.0329698	0.0294513	0.0374345	0.0224811	0.0367326	0.0269179	0.0268107	0.0311677	0.0273006
510	558.281	558.28	558.283	361.562	352.535	364.232	123	3	3	4	7	5	4	3	2	4	6	8	9	6	0	1	3	8	7	6	6	6	0	0	0	0.041174	0.0377101	0.0559022	0.0677984	0.0610008	0.053469	0.024283	0.0220336	0.029135	0.14993	0.155376	0.159502	0.0219707	0.0393849	0.0268395	0.0595753	0.0476597	0.0448859
511	559.285	559.283	559.288	361.691	356.456	363.684	102	3	2	3	7	4	4	3	1	3	6	7	6	4	0	1	3	6	7	4	5	6	0	0	0	0.00853867	0.00670153	0.0118976	0.0253186	0.0234604	0.00293307	0.00489604	0.00441565	0.0070176	0.0529252	0.0382133	0.0461513	0.00500657	0.0084593	0.00519216	0.0135828	0.0108541	0.0112456
515	569.315	569.314	569.316	350.532	350.077	351.018	26	0	0	0	6	0	3	3	0	4	3	0	0	3	0	1	0	3	0	0	0	0	0	0	0	0.00551212	0.00693421	0.00601022	0.00931501	0.00957224	0.00743781	0.0101871	0.00948698	0.0106896	0.0188988	0.0183714	0.02021	0.00963942	0.0148553	0.00918631	0.00981324	0.00913973	0.010542
518	575.174	575.172	575.175	299.43	298.538	305.691	226	9	9	9	9	9	9	9	9	9	9	9	9	9	6	9	9	9	9	9	9	9	9	9	9	0.245676	0.250115	0.314688	0.134857	0.117008	0.114113	0.190447	0.190588	0.279777	0.306479	0.277273	0.338994	0.255644	0.333986	0.250167	0.214033	0.196541	0.2035
520	576.177	576.176	576.179	299.436	298.73	300.177	203	9	9	9	8	7	8	9	9	8	9	9	9	9	5	9	6	8	9	9	9	9	9	9	9	0.072426	0.074482	0.105441	0.0410384	0.0347939	0.0383505	0.0550678	0.0594494	0.0736192	0.0941562	0.0780888	0.0982525	0.0783965	0.102402	0.0636829	0.055399	0.0574155	0.0637201
522	577.18	577.178	577.181	299.429	298.73	300.177	123	5	3	4	5	4	4	5	6	6	5	3	5	6	4	7	5	2	5	6	6	5	8	7	7	0.0144907	0.0173604	0.02343	0.00929331	0.00725139	0.0106611	0.0149557	0.0140356	0.0189267	0.0213229	0.0190396	0.0253776	0.0139278	0.0233043	0.0154801	0.0144396	0.0126806	0.0127542
525	581.367	581.365	581.368	685.57	684.731	686.275	210	9	7	9	9	9	9	9	9	9	9	9	9	9	5	9	8	8	9	9	9	8	9	9	8	0.0866293	0.134706	0.186143	0.076198	0.1057	0.150285	0.0971951	0.102272	0.186199	0.11522	0.180195	0.1689	0.0878237	0.226643	0.177032	0.0635323	0.126499	0.116036
526	582.37	582.368	582.372	685.57	684.731	686.271	179	9	7	8	7	8	7	8	9	8	8	9	7	7	5	7	7	8	6	6	7	7	8	8	8	0.0342921	0.0504479	0.063646	0.0308454	0.0432836	0.0552307	0.0372082	0.040203	0.0627738	0.0376042	0.0644851	0.0694785	0.0299504	0.0775321	0.0701689	0.0211026	0.0446263	0.0513441
527	583.373	583.371	583.374	685.579	685.13	686.275	63	4	1	1	4	4	0	5	4	3	4	1	2	3	0	4	0	5	1	4	2	3	3	4	1	0.00644712	0.0100451	0.0126011	0.00594895	0.00878436	0.011918	0.00661744	0.00903156	0.0142939	0.00813946	0.0139982	0.0138046	0.00632093	0.0180485	0.0132844	0.00490901	0.00948918	0.01116
528	595.166	595.165	595.167	328.711	328.193	329.949	220	9	9	9	9	9	9	9	9	9	9	9	9	9	6	9	9	9	9	9	9	9	9	9	9	0.359716	0.331145	0.395426	0.319258	0.245487	0.310627	0.723564	0.634563	0.669523	1.26069	1.17732	1.16306	0.912436	1.621	0.924281	0.12657	0.0876367	0.111598
529	596.17	596.168	596.171	328.712	328.216	329.674	214	9	8	9	9	9	9	9	9	9	9	9	9	9	6	9	9	9	9	9	9	9	9	9	9	0.10726	0.111975	0.123906	0.0910982	0.082322	0.0970516	0.223745	0.208869	0.215367	0.369654	0.351052	0.33486	0.269786	0.488363	0.276688	0.0445598	0.0398125	0.0434042
530	597.172	597.171	597.173	328.712	328.129	329.467	190	8	7	5	8	9	8	9	5	9	9	9	9	9	5	8	8	6	9	8	8	9	9	7	9	0.0278316	0.0273313	0.0332772	0.0256269	0.0224324	0.025278	0.0527952	0.0520762	0.0470254	0.0939208	0.0872008	0.0853718	0.057176	0.0732398	0.0592573	0.0112447	0.010063	0.00874853
532	598.175	598.173	598.176	328.709	328.307	329.112	71	1	2	3	4	3	5	5	0	4	7	0	4	4	0	3	4	2	2	0	3	5	5	3	2	0.00499257	0.00577427	0.0044677	0.00457256	0.00476134	0.00390631	0.00825969	0.00998897	0.00863839	0.014433	0.0135471	0.0171994	0.010809	0.0216658	0.0122898	0.00295866	0.00215961	0.00260001
535	606.151	606.149	606.153	328.711	328.069	329.161	33	0	1	0	2	0	2	1	0	8	2	0	0	1	0	0	2	2	3	0	0	0	4	0	5	0.00895148	0.00917572	0.0149618	0.00921691	0.00891241	0.0115078	0.0292623	0.0296632	0.0269293	0.037659	0.0387453	0.0468606	0.0232778	0.0368691	0.0310784	0.00174841	0.0013745	0.00237987
536	611.161	611.16	611.163	307.297	306.097	308.083	219	9	9	9	9	9	9	9	9	9	9	9	9	9	6	9	9	9	9	9	9	9	9	9	9	0.281631	0.278583	0.316558	0.335066	0.298465	0.307214	0.808349	0.770937	0.579885	1.11528	1.49495	1.45245	0.998595	1.79052	1.03597	0.0848686	0.079016	0.0826762
537	612.165	612.163	612.166	307.297	306.732	307.902	214	9	7	9	9	9	9	9	9	9	9	9	9	9	6	9	9	9	9	9	9	9	9	9	9	0.0943337	0.096863	0.105211	0.105564	0.0706253	0.0977591	0.248152	0.243752	0.244542	0.373175	0.448913	0.421847	0.299157	0.524479	0.307565	0.0346474	0.0281249	0.0255256
538	613.167	613.165	613.169	307.297	306.887	307.902	196	7	6	9	7	7	9	8	8	9	9	9	9	9	6	9	8	8	7	9	8	8	9	9	9	0.0258996	0.0258055	0.0246534	0.0267941	0.0265488	0.0253882	0.0556353	0.0605632	0.0586807	0.0879209	0.0983195	0.103381	0.0768312	0.125263	0.0824617	0.00863666	0.008359	0.00649395
540	614.14	614.139	614.141	328.712	327.864	329.495	186	4	6	7	8	9	9	8	7	9	9	9	8	9	4	9	7	7	8	8	7	7	9	8	9	0.0375003	0.0458757	0.0363378	0.0234602	0.0340905	0.0374788	0.10026	0.0878161	0.0939142	0.0699232	0.159082	0.150365	0.0407811	0.208513	0.12035	0.00631328	0.0128114	0.013395
541	614.17	614.168	614.171	307.298	306.894	307.735	83	0	3	4	3	1	5	4	1	5	6	6	1	5	2	3	4	2	4	2	5	3	6	2	6	0.00483415	0.00416201	0.00471997	0.00526266	0.00383329	0.00432453	0.0102942	0.0115203	0.00931094	0.0209043	0.01862	0.0181803	0.0121935	0.02357	0.0142214	0.0023883	0.00130816	0.00124432
544	614.642	614.64	614.643	328.712	328.252	329.357	151	3	4	7	6	6	9	7	2	8	9	8	5	7	0	8	6	6	7	7	5	6	9	7	9	0.025787	0.0311472	0.0319222	0.0140764	0.0214163	0.0256504	0.05095	0.0554685	0.0389291	0.0526102	0.104047	0.0646213	0.0385152	0.139239	0.0799576	0.00300098	0.00696374	0.00677354
545	615.143	615.142	615.144	328.714	328.252	329.444	64	0	0	0	2	3	2	3	3	4	5	1	1	3	1	4	4	3	5	1	4	2	5	3	5	0.0127476	0.0121944	0.0110177	0.0053072	0.00958424	0.0120582	0.0286848	0.0244743	0.0264959	0.0206141	0.0412168	0.0365696	0.016089	0.0513235	0.0292176	0.00204341	0.00274061	0.0031708
547	617.148	617.146	617.15	328.773	327.907	329.909	222	8	8	9	9	9	9	9	9	9	9	9	9	9	6	9	9	9	9	9	9	9	9	9	9	0.135281	0.115158	0.199126	0.118357	0.115361	0.12174	0.252287	0.235797	0.291616	0.433634	0.367905	0.437588	0.305435	0.531919	0.366705	0.0557601	0.0496548	0.0453851
548	618.152	618.15	618.153	328.793	328.252	329.357	208	7	7	9	9	9	9	8	9	9	9	9	9	9	6	9	9	9	9	9	9	9	9	9	9	0.043368	0.0401756	0.0632689	0.0424366	0.0351884	0.0305194	0.0806097	0.0681317	0.0865228	0.131688	0.108376	0.130599	0.10358	0.13977	0.108399	0.0189437	0.0203792	0.0175133
549	619.154	619.152	619.155	328.762	328.252	329.317	160	5	6	5	6	8	6	7	5	8	8	6	7	8	2	6	9	8	9	6	5	8	8	8	6	0.00979028	0.0106348	0.0144536	0.0100991	0.0117112	0.0105349	0.0191644	0.0184148	0.022338	0.0314766	0.0274408	0.0325153	0.02331	0.0348059	0.0245322	0.00488481	0.00411334	0.00491388
551	620.157	620.155	620.158	328.875	328.299	329.483	21	0	2	1	1	2	2	1	0	5	0	0	0	0	0	1	1	1	1	0	1	1	1	0	0	0.00143298	0.00193383	0.00232957	0.0021799	0.00259365	0.00224677	0.0028719	0.00371388	0.00376814	0.00447802	0.00539992	0.00593601	0.00494394	0.00791783	0.00541445	0.00171221	0.000955385	0.00140126
554	622.146	622.145	622.148	307.436	306.897	308.098	46	0	1	1	3	0	3	3	0	6	5	1	0	2	0	0	3	2	2	0	3	1	7	0	3	0.00904149	0.00849604	0.0116811	0.00896874	0.00940978	0.0105211	0.0293151	0.0311413	0.0292572	0.0477133	0.0534789	0.0409111	0.0330502	0.0705791	0.0446725	0.00153056	0.000829061	0.000927889
555	622.648	622.647	622.649	307.299	306.899	307.779	31	0	1	0	3	0	2	3	0	3	3	0	0	2	0	0	2	1	0	0	2	0	6	0	3	0.00947714	0.0065407	0.00915879	0.00625901	0.00632878	0.00680308	0.0186254	0.0236364	0.0209341	0.0348773	0.0395982	0.0408119	0.0201215	0.0496234	0.0317317	0.000388429	0.000931693	0.000362918
556	625.177	625.175	625.178	334.69	333.685	335.537	210	9	6	9	9	9	9	8	9	9	9	9	9	9	6	9	9	9	9	9	9	9	9	9	9	0.124444	0.119497	0.135773	0.111276	0.102891	0.0980565	0.250689	0.252463	0.240059	0.346155	0.443392	0.438223	0.316516	0.549615	0.315383	0.0435816	0.0396124	0.0361566
557	625.393	625.391	625.395	684.373	683.372	684.997	132	5	7	5	7	5	7	6	7	4	5	6	8	4	3	6	2	3	6	6	6	7	7	5	5	0.0498659	0.0599936	0.0894352	0.0479016	0.0597967	0.061359	0.0606541	0.0605662	0.0672721	0.0844487	0.097997	0.112519	0.0574965	0.107827	0.0762506	0.0383412	0.0623443	0.0456665
558	626.18	626.178	626.182	334.685	333.685	335.567	200	8	6	8	9	9	9	8	9	9	9	9	9	9	6	9	8	7	9	9	6	9	9	9	8	0.0402746	0.0402196	0.0431575	0.0380332	0.0361383	0.0360876	0.0825351	0.0783023	0.0789949	0.147066	0.137741	0.140453	0.100598	0.176426	0.106283	0.0115614	0.0121163	0.012722
559	626.396	626.394	626.398	684.374	683.781	685.079	104	4	7	3	7	4	6	4	6	3	2	5	6	2	2	5	2	1	5	5	4	7	6	3	5	0.0187535	0.0246112	0.0321254	0.0212127	0.0269833	0.0320028	0.0201575	0.0196839	0.0346141	0.0307622	0.0390093	0.0477515	0.0198974	0.0487083	0.0335072	0.0127655	0.0306839	0.031367
560	627.183	627.18	627.184	334.685	333.685	335.186	137	4	4	7	8	4	8	5	3	8	8	7	2	7	3	5	6	4	6	4	4	8	7	8	7	0.0110821	0.0114039	0.00931293	0.0104529	0.0101832	0.0086858	0.0194109	0.0214695	0.0215044	0.0369102	0.0331113	0.0341661	0.0272096	0.0450779	0.0260111	0.0036765	0.00325031	0.00351511
561	630.135	630.133	630.136	307.298	306.756	308.135	172	3	6	8	7	7	9	6	6	9	9	9	6	9	4	9	6	4	7	8	5	8	9	9	8	0.0326627	0.0361588	0.0398031	0.021485	0.0398971	0.0354898	0.10293	0.0762487	0.0814339	0.0815706	0.183646	0.178382	0.0318061	0.225268	0.128848	0.00400397	0.00359039	0.00531516
562	630.637	630.634	630.638	307.3	306.82	308.135	141	3	5	7	5	4	7	5	4	9	8	7	5	7	2	8	5	3	6	5	5	7	8	8	8	0.0199049	0.02366	0.0229768	0.0146485	0.0226299	0.0234245	0.0600778	0.0630301	0.05149	0.0621351	0.10689	0.111993	0.0381967	0.115369	0.0786069	0.00186474	0.00284901	0.00369241
563	631.138	631.137	631.139	307.534	306.496	308.135	58	0	0	3	3	1	1	3	0	7	5	2	0	4	1	3	3	1	3	0	2	1	4	5	6	0.00850064	0.0108956	0.0111585	0.00653411	0.00974709	0.0108084	0.0248371	0.0294171	0.0279621	0.0234746	0.053559	0.0455058	0.0184878	0.0589119	0.042164	0.00134941	0.00164725	0.0016999
564	631.639	631.638	631.641	307.297	306.897	308.135	23	0	0	2	3	0	1	0	0	3	1	0	0	0	0	1	2	1	1	0	1	0	5	0	2	0.00345841	0.00218437	0.00311568	0.00219773	0.00304239	0.00255956	0.00874596	0.00940876	0.00916045	0.00568857	0.0142945	0.0142497	0.00567856	0.0157356	0.0105083	0.000672013	0.000388224	0.000432094
565	633.143	633.142	633.145	307.513	306.958	308.135	213	9	6	9	9	9	9	9	9	9	9	9	9	9	6	9	9	9	9	9	9	9	9	9	9	0.0920253	0.0816776	0.092146	0.106553	0.0986242	0.099468	0.237892	0.209742	0.256158	0.379952	0.34544	0.391435	0.269784	0.456048	0.310526	0.0360536	0.0331646	0.0332103
566	634.146	634.145	634.148	307.469	307.095	308.135	199	7	6	9	9	9	9	9	6	9	9	9	9	9	5	9	9	7	8	9	7	9	9	9	9	0.0299262	0.0310494	0.0329436	0.0337378	0.030461	0.0315025	0.0757571	0.0645022	0.0729953	0.112591	0.102741	0.124541	0.0806712	0.135801	0.0980309	0.0113838	0.0109635	0.0082138
567	635.149	635.147	635.15	307.336	306.841	308.093	139	3	6	7	5	7	6	5	3	8	7	5	7	7	1	8	6	5	5	5	3	7	7	7	9	0.0100095	0.00815188	0.0114358	0.0119151	0.0109055	0.0102319	0.0178121	0.0168512	0.0240181	0.0295664	0.0264265	0.0263189	0.0210547	0.0356194	0.0208028	0.00572375	0.00351751	0.0031374
570	644.151	644.15	644.153	334.548	334.264	335.096	24	0	1	1	2	0	1	2	0	3	1	0	0	0	0	0	2	2	1	0	0	0	6	0	2	0.00859617	0.00796254	0.0102617	0.00454396	0.00720872	0.00762481	0.0240441	0.022343	0.0254243	0.02144	0.0386993	0.0450666	0.0142784	0.055186	0.0290231	0.000708138	0.00193324	0.00120927
571	647.159	647.156	647.16	334.698	333.685	335.537	201	8	6	9	9	9	9	7	8	9	9	9	9	9	4	9	9	8	9	9	6	9	9	9	9	0.0472738	0.0337819	0.0458232	0.0388818	0.0370378	0.0447161	0.0819395	0.0814382	0.107682	0.174411	0.147347	0.171575	0.106402	0.186111	0.130999	0.0186584	0.0184959	0.0145822
573	648.162	648.161	648.164	334.691	334.018	335.159	158	6	6	7	6	7	9	7	6	8	9	8	7	8	3	8	6	5	6	6	5	5	8	6	6	0.0173117	0.0138357	0.0190096	0.0177619	0.0162733	0.0153638	0.0288987	0.0276857	0.0362847	0.0516953	0.0458308	0.0629588	0.043561	0.0631169	0.045051	0.0055042	0.0059898	0.00550482
575	649.165	649.162	649.166	334.695	334.238	335.446	56	1	3	0	4	2	4	4	1	4	4	1	3	2	1	3	2	1	1	1	3	3	6	1	1	0.00401981	0.00439023	0.0062768	0.00477316	0.00506695	0.00399022	0.00851158	0.00637998	0.00895109	0.0145398	0.0120279	0.0135053	0.00909718	0.0148352	0.00958709	0.00148857	0.00227851	0.00147481
583	701.494	701.492	701.496	402.122	401.212	403.028	83	5	0	6	3	1	6	0	3	6	6	9	7	6	0	3	3	2	6	2	1	2	3	0	3	0.0543891	0.0680896	0.0584369	0.0376846	0.0499114	0.0565984	0.0510015	0.0425743	0.054483	0.0325844	0.038513	0.0401489	0.0470657	0.0925871	0.0621838	0.0346406	0.0389143	0.0479636
584	702.497	702.496	702.499	402.12	401.212	402.842	66	3	0	5	2	1	5	0	1	6	5	9	6	5	0	3	2	0	4	2	0	2	3	0	2	0.0321479	0.0259234	0.0340252	0.0201259	0.0199271	0.0251561	0.0232362	0.0245528	0.0281979	0.0135607	0.0157057	0.0177536	0.017761	0.0377714	0.0292445	0.0161924	0.0153819	0.0180597
586	703.5	703.499	703.503	402.126	401.109	402.537	31	0	0	2	0	1	6	0	1	3	2	2	4	2	0	3	2	0	0	0	0	1	2	0	0	0.0071362	0.00529329	0.00945726	0.00390461	0.00565378	0.00433147	0.00608601	0.00537968	0.00678484	0.00385295	0.00369245	0.0048651	0.00383696	0.00722543	0.00679033	0.00360686	0.00348315	0.00576408
588	704.245	704.243	704.247	245.441	244.663	246.152	31	0	2	0	2	3	2	2	0	5	3	0	0	0	0	2	0	3	2	0	0	0	2	0	3	0.0119495	0.0132856	0.0140853	0.00034146	0.000671513	0.0012334	0.00886592	0.0107403	0.0111532	0.0154541	0.0297524	0.0333805	0.00549906	0.0223196	0.0119007	0.00706999	0.0190635	0.0201746
589	707.253	707.251	707.255	245.724	245.072	246.56	82	0	5	3	3	5	3	4	6	6	6	0	0	3	3	6	2	3	5	2	1	3	6	1	6	0.0300412	0.0286782	0.033117	0.00415357	0.00453472	0.00428354	0.0208298	0.0188346	0.0266814	0.0725039	0.0684278	0.0586711	0.0280166	0.0536024	0.02154	0.034775	0.0401798	0.0385963
592	710.208	710.206	710.209	206.867	206.416	207.293	41	1	3	0	0	5	3	1	3	0	0	0	0	1	0	3	0	3	2	0	0	1	6	0	9	0.0313142	0.0400921	0.057251	0.00851154	0.0103072	0.00882906	0.0281799	0.0236093	0.0289237	0.0509039	0.0505628	0.0493792	0.0180119	0.0220527	0.0162698	0.0273204	0.0271817	0.0261876
593	711.211	711.209	711.212	206.86	206.416	207.335	20	1	2	0	0	5	3	0	2	0	0	0	0	1	0	0	0	0	2	0	0	0	2	0	2	0.0148439	0.0111743	0.0188997	0.00307743	0.00292487	0.00428556	0.0089967	0.00807198	0.0101834	0.0181165	0.0184212	0.0197689	0.00469965	0.00835104	0.00584706	0.0082996	0.00896295	0.00968532
606	741.224	741.222	741.226	290.658	289.997	291.717	189	4	5	6	7	9	8	8	8	9	8	8	9	8	6	9	8	8	9	8	8	9	9	9	9	0.0715122	0.0556386	0.0729705	0.0434505	0.0351836	0.0367217	0.0685461	0.0610312	0.0681168	0.0778493	0.081545	0.0835042	0.085668	0.134888	0.0835489	0.0215806	0.0210287	0.0208994
607	741.224	741.222	741.225	326.324	325.939	326.798	45	0	0	0	2	2	3	3	0	8	2	0	0	0	0	1	3	1	3	0	3	1	8	0	5	0.0213524	0.0215904	0.0237606	0.00388241	0.00389705	0.00437504	0.0173715	0.0159985	0.0183161	0.0313702	0.0304202	0.030252	0.0271688	0.0485234	0.0310287	0.00197744	0.00183321	0.00171586
608	742.227	742.226	742.229	290.624	290.067	291.717	126	3	3	2	2	4	7	7	4	5	7	6	5	5	4	6	4	6	8	3	6	6	8	7	7	0.0269719	0.0258869	0.0301263	0.0164001	0.0145569	0.0131563	0.0270471	0.0226074	0.0264361	0.0342423	0.0288307	0.0320725	0.0311579	0.0557481	0.0322062	0.00736407	0.00827774	0.00934957
609	743.23	743.228	743.232	290.548	290.08	291.521	34	0	0	0	1	1	3	2	2	3	2	1	1	0	0	3	1	1	3	0	0	1	1	3	5	0.00733027	0.00854511	0.00765797	0.00413069	0.00330141	0.0039079	0.00701845	0.0068229	0.00762513	0.00896247	0.00814312	0.00917015	0.0105636	0.0142501	0.0105696	0.00182648	0.00214385	0.00275413
614	757.219	757.217	757.22	276.908	276.501	278.577	24	0	0	0	2	0	0	3	0	2	0	0	0	0	0	0	3	0	2	0	1	0	6	0	5	0.0159815	0.0154822	0.0163415	0.0112069	0.011585	0.0124642	0.0223462	0.0200861	0.0209087	0.0389323	0.0393637	0.0379751	0.0261859	0.0429528	0.0260968	0.00488025	0.00517032	0.00556167
615	757.219	757.218	757.22	305.299	304.894	305.823	26	0	0	0	3	0	0	2	0	6	3	0	0	0	0	0	3	2	0	0	0	0	4	0	3	0.00637011	0.00670704	0.0062636	0.00441557	0.00504389	0.00423236	0.0144751	0.0131104	0.0134352	0.0268847	0.0275455	0.027638	0.0171462	0.0297759	0.0187497	0.00167209	0.000775824	0.00146393
617	758.222	758.221	758.224	276.915	276.537	278.577	14	0	0	0	1	0	0	1	0	1	0	0	0	0	0	0	2	0	1	0	0	0	6	0	2	0.0065027	0.00571338	0.00749964	0.00432737	0.00468754	0.00387824	0.00863143	0.00720409	0.00747768	0.0152853	0.0140933	0.0159054	0.0093385	0.0157397	0.0109658	0.00247597	0.00249561	0.00208313
621	763.206	763.205	763.207	290.83	290.51	292.096	7	0	0	0	0	0	0	0	0	0	0	0	0	0	0	0	0	0	0	0	0	0	2	0	5	0.0186236	0.0199561	0.024526	0.011324	0.00966336	0.0102288	0.0193611	0.0158778	0.0222885	0.021855	0.0237896	0.0225413	0.0243147	0.0360897	0.0265911	0.00669452	0.00501714	0.00552705
622	767.274	767.272	767.275	258.989	258.348	260.471	126	3	5	3	0	4	6	6	3	1	6	5	9	5	3	6	3	9	9	3	4	6	9	9	9	0.0783249	0.0748253	0.0763874	0.0173211	0.0172932	0.0216182	0.0333872	0.0315419	0.0342954	0.0690406	0.0767053	0.0718961	0.0313452	0.0648157	0.0324133	0.0454922	0.0425511	0.0468013
623	768.277	768.276	768.279	258.993	258.236	260.471	42	0	0	0	0	3	3	1	3	0	3	0	2	0	0	3	0	0	7	0	0	1	6	3	7	0.0313849	0.0306687	0.0335636	0.0071717	0.00802996	0.00779657	0.0126358	0.0136687	0.0140385	0.0336331	0.0300107	0.0255993	0.0131589	0.0263703	0.0139874	0.0204014	0.0200946	0.0213852
644	813.258	813.255	813.26	469.856	468.344	471.417	197	9	9	9	6	9	9	6	8	9	9	8	6	8	5	9	8	9	7	7	6	6	9	9	9	0.235724	0.231383	0.301945	0.0632825	0.0618001	0.0643994	0.13009	0.115204	0.124031	0.264517	0.266645	0.282726	0.0525532	0.0594603	0.0829769	0.0963367	0.141537	0.132685
645	814.261	814.259	814.263	469.979	469.09	471.618	186	9	9	9	6	9	8	6	8	8	9	8	6	7	5	9	8	9	7	7	6	6	9	9	9	0.0927017	0.111646	0.138437	0.033353	0.0352328	0.0368278	0.0541918	0.0587823	0.0680989	0.118104	0.11889	0.12347	0.0336451	0.062772	0.0383169	0.0511377	0.0610077	0.066564
646	815.264	815.261	815.265	469.901	469.109	471.385	157	8	8	7	6	9	6	6	5	7	9	2	4	7	3	6	5	7	6	7	6	6	9	9	9	0.0289363	0.0329114	0.0370213	0.0102647	0.00939797	0.0107597	0.0179153	0.0152986	0.0170198	0.0355523	0.0341936	0.0351193	0.0104167	0.015135	0.0123255	0.0163418	0.0160052	0.0170416
647	816.267	816.264	816.27	469.846	468.924	471.22	76	2	1	2	3	4	3	5	3	5	5	0	1	3	1	4	2	2	4	2	1	3	7	5	8	0.00617121	0.00598786	0.00775366	0.00219858	0.00309024	0.0025023	0.00431759	0.0034537	0.00324656	0.00679249	0.00589899	0.00756087	0.00169631	0.00412105	0.00274863	0.0033457	0.00350227	0.00338289
648	875.283	875.281	875.285	452.28	450.003	453.513	52	2	0	1	2	3	0	0	6	0	0	3	9	3	0	3	0	3	4	2	6	3	0	0	2	0.0214206	0.0266725	0.0253733	0.0223676	0.0250582	0.0259997	0.043352	0.0373258	0.0442515	0.0119819	0.0124776	0.0101981	0.00351482	0.00713531	0.00299446	0.0121665	0.0114457	0.0123668
649	876.286	876.285	876.288	452.013	450.57	453.104	21	0	0	0	0	2	0	0	3	0	0	0	5	1	0	3	0	1	2	1	1	2	0	0	0	0.00869974	0.00907537	0.0118473	0.00935532	0.0115988	0.0112058	0.0185875	0.0195231	0.0169861	0.00478031	0.00516271	0.00616307	0.00143542	0.00232433	0.00172041	0.0046335	0.0048582	0.00507798
650	881.247	881.245	881.249	381.64	380.242	382.287	34	0	1	0	0	3	0	0	1	0	2	3	5	0	1	0	0	3	2	0	3	1	3	0	6	0.0448487	0.0494506	0.0649303	0.043814	0.0473116	0.0467817	0.0508839	0.0418785	0.0615901	0.0482545	0.0598851	0.0587323	0.0350569	0.0755769	0.0458169	0.061024	0.0497076	0.0587494
651	882.251	882.249	882.253	381.903	381.184	382.532	30	0	1	0	0	3	0	0	1	0	2	2	4	0	1	0	0	2	2	0	3	1	3	0	5	0.0238287	0.0241423	0.0329569	0.0207206	0.0234468	0.0244583	0.0222103	0.0261166	0.0276753	0.0260978	0.0294584	0.0291538	0.0197282	0.0369537	0.0226428	0.0270128	0.027861	0.0311499
652	899.173	899.171	899.174	338.681	337.879	339.397	15	0	0	0	0	0	0	0	0	0	0	0	0	0	0	0	0	3	3	0	0	0	2	0	7	0.0265182	0.0298889	0.0278777	0.0109933	0.0127976	0.0123332	0.033712	0.0312328	0.0358425	0.0167293	0.0167428	0.0150216	0.00192307	0.00202914	0.0016468	0.00464827	0.00407938	0.00574163
653	911.219	911.218	911.221	328.802	328.309	329.508	38	0	2	0	2	0	4	1	0	6	3	2	0	3	0	0	2	2	3	0	0	0	6	0	2	0.00964883	0.0122687	0.0144858	0.00418476	0.00669586	0.00608244	0.0268768	0.024568	0.0323714	0.0268426	0.0344019	0.0468707	0.0201596	0.0511517	0.0372462	0.000571447	0.00142185	0.00135413
654	911.721	911.719	911.722	328.827	328.353	329.507	30	0	1	1	2	0	1	1	0	5	2	2	0	1	0	2	2	1	1	0	0	0	5	0	3	0.00907542	0.0089442	0.0105077	0.00396374	0.00491741	0.00638367	0.0212603	0.0221038	0.0292786	0.0278284	0.0389923	0.0452228	0.0183435	0.0585538	0.040201	0.00075235	0.00108708	0.000808939
655	935.211	935.209	935.213	307.688	306.903	308.524	53	0	1	1	3	0	3	2	0	6	5	2	2	4	0	2	2	2	2	0	2	1	7	1	5	0.00363696	0.00836401	0.00612209	0.003184	0.00533364	0.00535366	0.0302823	0.031836	0.0318187	0.0313224	0.062273	0.0503151	0.0173643	0.0691406	0.0438671	0.000225299	0.000287073	0.000881419
656	935.713	935.711	935.715	307.688	306.898	308.093	45	0	2	2	3	0	2	3	0	6	5	2	2	2	0	2	2	2	1	0	0	0	6	0	3	0.00522772	0.00652702	0.00432722	0.00330062	0.00578818	0.00500171	0.0277885	0.03368	0.0293275	0.0302407	0.0435823	0.0541087	0.0145919	0.0660187	0.0374509	0.000421389	0.000219453	0.000145948
660	1211.3	1211.3	1211.31	328.711	328.099	329.112	60	0	2	2	3	0	3	3	0	8	7	1	0	3	0	0	3	3	5	0	1	0	9	0	7	0.00658406	0.00716373	0.00830016	0.0045122	0.00433133	0.00462297	0.021676	0.0235508	0.0243242	0.0488565	0.03628	0.044975	0.0310865	0.0506526	0.03353	0.000887382	0.000868411	0.000960909
661	1221.31	1221.31	1221.32	307.295	306.894	307.746	55	0	3	3	3	0	3	3	0	8	4	0	0	2	0	1	3	3	3	0	1	0	9	0	6	0.00294185	0.00299702	0.00366771	0.00333183	0.00284131	0.00265435	0.0179067	0.0192966	0.0196321	0.042929	0.045187	0.0352134	0.0234419	0.0422513	0.0263259	0.000384697	0.000252591	0.000266966
662	1222.32	1222.31	1222.32	307.297	306.899	307.746	26	0	0	1	3	0	0	3	0	2	2	0	0	0	0	0	3	1	2	0	0	0	6	0	3	0.00145273	0.00182536	0.0021582	0.00235641	0.00253592	0.00312573	0.00896596	0.0132464	0.0116959	0.0312154	0.029444	0.0306014	0.0128025	0.0261333	0.0163773	0.000134051	0.000138954	0.000117161
663	1243.29	1243.29	1243.3	307.296	306.892	308.135	50	0	3	3	3	0	2	3	0	6	4	0	0	3	0	0	3	3	3	0	1	0	8	0	5	0	0	0	0	0	0	0	0	0	0.0442392	0.0423322	0.032485	0	0	0	0	0	0
[truncated: 195 more columns]

## Sheet: Dataset S3 - Neg_HILIC
	mz	mzmin	mzmax	rt	rtmin	rtmax	npeaks	ACC.0	ACC.05	ACC.1	ACC.12	ACC.2	ACC.24	ACC.4	ACC.8	Control.0	Control.05	Control.1	Control.12	Control.2	Control.24	Control.4	Control.8	IAA.0	IAA.05	IAA.1	IAA.12	IAA.2	IAA.24	IAA.4	IAA.8	X130719_HILIC_NEG_0ACC1A_R	X130719_HILIC_NEG_0ACC1B01	X130719_HILIC_NEG_0ACC1C01	X130719_HILIC_NEG_0ACC2A01	X130719_HILIC_NEG_0ACC2B01	X130719_HILIC_NEG_0ACC2C01	X130719_HILIC_NEG_0ACC3A01	X130719_HILIC_NEG_0ACC3B01	X130719_HILIC_NEG_0ACC3C01	X130719_HILIC_NEG_05ACC1A_R	X130719_HILIC_NEG_05ACC1B01	X130719_HILIC_NEG_05ACC1C01	X130719_HILIC_NEG_05ACC2A01	X130719_HILIC_NEG_05ACC2B01	X130719_HILIC_NEG_05ACC2C01	X130719_HILIC_NEG_05ACC3A01	X130719_HILIC_NEG_05ACC3B01	X130719_HILIC_NEG_05ACC3C01
1	96.9594	96.959	96.9598	190.98	188.735	193.209	160	8	4	3	5	9	0	6	9	3	9	8	3	6	9	7	8	9	7	6	9	6	9	8	9	143261	151861	183768	67463.4	88339.3	101497	120310	195093	226375	95619.6	100507	121273	40935.5	60245.2	61889	8404.06	7645.33	8455.52
3	96.9594	96.9592	96.96	277.251	270.304	283.069	140	3	7	6	6	5	4	5	6	5	4	6	4	6	8	8	7	7	5	6	6	7	5	7	6	166712	178767	158280	328487	225128	218016	347460	277349	273615	240791	300832	319306	172776	197457	174985	115424	328807	358166
2	96.9595	96.9592	96.9598	301.684	298.657	307.767	168	9	4	8	7	8	4	9	6	7	7	7	9	5	4	8	8	8	9	6	7	4	6	9	6	508266	592362	414964	178632	779141	492146	446918	490969	446258	414484	519317	576199	83270.4	197980	487783	66565.5	120421	97579.1
5	96.9689	96.9687	96.9691	374.028	370.54	376.327	28	5	1	0	0	0	2	1	1	0	0	0	2	1	1	0	0	2	2	1	2	2	3	1	1	132322	108882	80318.4	114124	104879	93840	142704	172142	119385	183637	181989	139931	130863	184296	159227	23209.1	39782	48611.3
4	96.9689	96.9686	96.9692	268.245	263.467	271.767	117	6	5	5	7	3	2	3	3	3	4	7	9	4	8	5	3	6	5	2	8	4	5	6	1	68910.4	73457.7	86686.7	78300.1	68099.5	61473	108775	78631.1	98322.2	111086	96940.6	98153.1	108634	171247	182364	11626.6	24733.9	90067.9
6	112.985	112.985	112.986	254.447	250.315	256.21	198	8	8	8	8	9	9	9	6	9	9	9	9	6	9	9	7	7	9	9	9	8	9	8	7	72194	79740.1	72329.4	95229.1	91718.8	99840.6	66679.5	108709	92165.1	85848	94262	101107	96172.5	103423	103032	114810	138230	157587
7	113.035	113.035	113.035	280.72	277.05	281.492	9	0	0	0	0	0	0	0	0	0	0	0	0	3	3	3	0	0	0	0	0	0	0	0	0	18349.5	19853.4	25769.7	7466.99	9647.49	12763.5	11579.5	25587.6	37835.6	19362.7	26391.1	32870	35266.1	54841.1	63067.6	3901.43	5572.51	2467.19
8	115.003	115.003	115.003	182.093	179.451	183.56	198	9	6	8	9	9	7	9	9	8	9	9	9	4	9	6	8	9	9	6	9	7	9	9	9	145716	130522	153428	57183.3	88369.1	97299.4	161551	123697	135827	163347	159354	190625	72198.5	91284.2	84780.7	44569.6	51270	54004.2
9	116.006	116.006	116.007	182.168	179.451	183.501	60	4	1	2	3	6	2	2	3	2	1	4	3	0	3	3	3	2	1	1	3	2	4	1	4	7447.03	7648.38	7834.55	3866.63	4928.03	5693.46	7846.47	6507.04	6921.64	7518.89	8015.86	8553.18	4091.59	5254.53	4758.71	2831.67	2917.91	3617.77
10	124.991	124.99	124.991	145.753	140.451	148.007	157	5	9	7	6	6	0	9	6	8	6	6	8	6	9	9	7	9	0	0	6	0	9	3	9	205161	212638	210331	10514.7	11175.8	10041.2	9441.26	165255	209733	132914	134720	202826	288929	378784	400609	121510	263474	182461
11	125.994	125.993	125.995	145.929	143.666	147.926	86	4	8	1	2	2	0	7	4	5	6	3	8	3	3	5	5	7	0	0	5	0	4	0	4	6700.32	4545.3	7478.71	973.923	1281.18	1311.87	1160.72	4732.09	6870.95	4741.86	5381.28	6225.94	8876.91	11635.7	11363.2	3885.45	8284.23	5078.53
13	126.905	126.904	126.905	103.096	97.945	110.144	47	3	5	2	3	3	3	3	1	1	1	1	2	1	1	0	2	2	3	1	2	3	2	2	0	45043.9	66936.6	117270	68264.6	210206	114798	63113.1	463714	495814	139258	483175	968948	416802	862400	821753	18771.7	2694.98	43573.3
12	126.905	126.904	126.905	125.396	121.832	132.534	262	9	9	8	8	9	9	8	7	9	9	9	9	6	9	9	9	9	9	9	9	8	9	9	8	435809	389638	352053	737768	739563	1.03173e+06	1.07047e+06	1.04306e+06	1.42756e+06	2.10706e+06	1.70379e+06	1.46077e+06	1.48504e+06	1.93063e+06	2.27694e+06	81343.2	257971	196654
14	127.051	127.05	127.051	295.339	291.66	296.354	200	9	6	8	8	9	8	9	9	8	9	9	9	6	9	9	9	9	9	8	9	6	9	9	7	95267.3	110944	123163	114997	131957	130348	119269	139028	163722	163306	161699	173093	76124.5	82857.4	83332.1	36934	39022.4	23669.8
15	128.035	128.034	128.035	138.818	136.297	142.128	208	9	6	8	8	9	9	9	9	8	9	7	9	6	9	8	9	9	9	9	9	9	9	9	8	127829	134822	114420	104573	124412	127517	153597	208601	264838	165975	143718	111804	113411	156024	137828	35077.1	64386.6	46794.3
16	128.035	128.034	128.035	280.276	276.253	281.093	62	1	4	1	7	1	5	2	4	2	3	2	3	3	4	5	2	0	0	4	4	0	4	0	1	48092.5	47117.8	58873.1	38736.7	48401.7	56133.6	46381.5	76701.4	90665.1	71148	86400.5	105678	60964.9	70800	70643.4	9215.41	11424.2	6054.68
17	128.035	128.034	128.035	295.7	294.507	296.508	57	0	1	2	6	4	5	2	5	0	5	0	0	0	1	2	6	1	3	4	0	2	2	2	4	45607.2	52423.9	54691.3	49854.4	58053.8	62411.5	55830	63462.4	74942.1	71271.5	75048.8	74941.9	39856.2	44290.9	44620.1	16908.3	16823	11941.1
18	128.054	128.054	128.054	295.695	293.745	296.502	63	2	1	4	5	4	3	1	3	1	6	0	2	1	2	1	4	1	3	5	1	4	3	2	4	6569.06	7108.27	8064.31	7154.53	8350.55	8509.87	7810.01	9129.2	9947.35	9860.46	10817.3	10948.6	5145.63	5802.2	5811.05	3008.98	2704.33	1350.13
19	128.959	128.959	128.959	238.433	236.442	239.137	8	0	0	0	5	0	0	0	0	0	0	0	0	0	0	0	0	0	0	0	0	0	2	0	0	9401.21	9673.4	10516.8	4685.4	9254.37	8572.12	11059.1	12351.9	10881.9	9451.42	19718.4	43078.1	12378.3	9343.44	10569.8	38979.2	38745.1	25899.1
20	129.038	129.037	129.038	138.905	135.868	142.282	175	8	6	6	6	6	9	7	9	7	9	5	8	6	7	7	7	8	7	9	7	8	8	8	7	8480.94	9007.28	6662.38	7285.24	7066.21	9257.48	9191.57	13057.4	10162.6	10936.6	9621.01	6691.45	7848.52	9797.97	8643.52	2672.08	5252.64	3871.24
21	130.966	130.965	130.966	414.235	409.098	418.143	50	3	0	2	0	4	0	3	1	4	4	1	0	3	1	4	0	1	4	1	3	2	2	2	5	158919	168715	167961	126680	198314	122495	143225	122104	150949	129273	118661	128001	69724.8	105032	113075	74699.1	88605	91432.3
22	131.046	131.045	131.046	302.911	299.139	304.14	226	9	9	8	9	9	9	9	9	9	9	9	9	6	9	9	9	9	9	9	9	9	9	9	9	354942	273198	358256	374984	308366	256823	511653	372283	386822	613679	559842	576410	216445	285614	253889	84048.2	200284	213254
23	132.03	132.029	132.03	290.546	288.346	291.741	180	7	6	5	9	8	9	8	9	7	9	3	8	1	8	8	9	6	9	6	8	9	9	8	9	54594.7	62251.8	64797.8	59065.2	75350.3	79364.8	70817.8	80228.6	86915.5	77362.6	90248.7	98716.1	67087.3	72230.8	78421	8065.59	11594.3	10104.5
24	132.049	132.048	132.049	302.962	300.493	303.578	48	2	1	0	0	2	1	4	1	4	3	4	5	2	1	2	1	2	2	2	2	0	3	3	1	0	13523.5	0	0	0	0	21978.4	0	0	26677.4	0	0	0	0	0	0	0	0
25	133.014	133.013	133.014	163.364	161.848	165.595	40	1	5	2	8	0	8	0	0	0	0	0	2	0	1	0	0	3	2	3	1	0	3	0	0	58660.5	51659.7	45178.8	56803.4	63917.7	53066.5	57709.4	67225.4	57546.9	170067	106856	119896	49420.6	53083.1	46093.9	68888.9	99823.1	107340
26	133.05	133.05	133.05	138.54	134.04	142.066	59	4	3	0	5	3	3	1	0	4	3	0	5	1	4	4	1	5	2	2	4	1	1	3	0	7885.03	6989.31	7619.24	5817	5032.28	6318.05	8058.64	8124.63	7953	7666.77	7673.9	6662.68	5427.53	4996.99	4786.81	4115.51	6618.02	3744.41
28	134.017	134.017	134.018	163.609	161.449	166.741	37	1	5	2	8	0	6	0	0	0	0	0	2	0	1	0	0	3	2	3	1	0	3	0	0	3586.66	3374.12	3203.17	3359.33	3364.86	3096.25	3460.79	4608.88	3802.7	7555.34	6803.89	6086.34	2926.12	3681.76	3089.44	4525.44	5433.05	6187.82
29	135.97	135.97	135.971	54.83	53.235	56.623	69	6	8	5	5	5	6	9	1	4	0	2	4	1	1	2	0	0	0	1	0	3	0	3	2	100237	73003.9	60763	111021	124555	96379.1	57222.8	33355.6	51077.5	254564	208309	225051	39708.4	65268.3	66249.7	142693	205665	186679
30	141.066	141.066	141.067	248.318	243.813	251.312	186	8	5	6	8	9	9	9	9	8	8	7	9	5	9	9	7	6	7	7	8	9	8	8	6	57687.9	95356.6	122679	53721.8	124701	217576	104918	235613	225291	93620.6	122256	136337	185044	228803	211490	5220.54	8417.34	5797.07
31	142.07	142.069	142.07	248.346	246.406	251.312	50	3	1	0	2	1	3	3	2	2	3	4	5	1	0	2	3	0	2	0	4	2	2	4	1	0	7191.34	8560.12	0	0	0	0	15649.7	0	0	0	0	13219	0	0	0	0	0
32	145.061	145.061	145.062	296.099	290.787	298.043	214	9	9	8	9	9	9	9	9	9	9	9	9	6	9	9	9	9	9	9	9	9	9	9	9	473217	497380	550173	566806	575734	606038	583934	698605	735255	800318	828735	974496	460379	411455	397765	233905	160372	200719
33	146.045	146.045	146.046	280.187	277.022	281.31	206	9	6	8	9	9	9	9	9	9	9	8	9	4	9	9	9	9	9	9	9	9	9	9	9	103385	91607.4	98853.9	98709	109932	125888	95808.6	145991	157586	156103	190991	220867	107401	111037	113653	20734.9	24463.8	10202.3
34	146.065	146.064	146.065	296.104	292.219	297.672	147	4	3	4	8	6	6	7	8	7	7	3	7	5	5	5	8	6	7	9	4	8	7	6	7	26423.8	29928.9	32715.1	32646.3	34589.2	36045.2	32100.7	39954.4	45471.1	45117	49569.8	56652	26727.1	26189.6	23930.8	13114.8	12528.1	9712.54
35	146.965	146.965	146.966	180.425	178.471	183.126	229	9	8	8	9	9	9	9	8	9	8	8	9	6	7	7	9	9	8	7	9	9	9	9	7	331901	346959	410450	277617	370049	381545	307431	281772	323496	277919	300017	358033	275424	390237	371252	35777.3	154708	197873
36	147.049	147.048	147.049	280.233	278.364	281.182	78	2	2	0	5	3	5	3	5	4	5	2	3	1	4	3	6	3	7	2	3	4	2	3	1	0	0	0	0	6636.56	0	6512.26	0	0	10297.9	12660.5	0	0	0	0	0	0	0
37	154.062	154.061	154.062	348.329	344.553	354.161	161	8	3	4	8	7	8	7	7	6	8	5	5	3	7	6	8	6	8	4	5	8	8	8	7	80038.4	94878.7	110760	38959	77315.8	85052.1	81261.5	83990.1	103411	71297.7	60920.8	76823.9	35674.8	74109.9	72272.5	6460.68	21024	26373.4
38	155.065	155.064	155.065	348.35	344.98	351.883	81	5	1	1	6	5	6	4	0	3	5	3	4	1	3	5	3	4	6	1	4	2	3	5	1	6418.36	7395.34	8856.9	0	0	0	5856.43	0	8041.35	0	0	0	0	0	7016.92	0	0	0
39	158.925	158.925	158.925	267.698	266.18	269.615	24	0	2	0	0	0	0	3	0	0	2	2	5	0	2	1	0	0	0	0	5	0	1	0	0	20952.3	22273.3	31045.7	10403.8	20288.3	21795.3	39808.1	34701.1	53047.3	49747.5	48439.4	51320.9	44174	89888.4	89925.2	2490.84	5534.69	12543.2
41	158.978	158.978	158.979	395.194	392.324	400.565	31	2	4	3	0	1	2	0	2	5	2	2	0	1	1	0	1	1	0	1	1	0	2	0	0	361385	332017	287792	439433	337567	298949	370814	313716	239774	385534	370914	340862	425618	374757	353518	224513	329773	318630
40	158.978	158.978	158.979	384.957	378.95	391.286	198	8	5	6	9	9	7	9	8	8	9	7	9	5	8	9	8	8	9	8	8	9	9	9	9	539805	567534	406614	416325	560490	334692	538545	515241	335389	608095	465309	350573	385196	539654	555766	206633	322184	341314
42	159.979	159.979	159.98	385.075	378.95	391.286	185	7	5	6	9	8	7	8	7	7	7	7	7	5	8	9	8	8	9	8	8	9	9	9	9	71248.4	51970.1	65227	41583	86998.2	60877.4	87453.5	65655	51051.5	96898.4	65218.1	55893.9	29622.6	87689	90346.5	13079.6	26181.2	27736.1
43	161.045	161.045	161.045	76.9585	72.792	81.339	24	0	3	0	1	0	1	1	0	0	0	0	1	0	0	2	0	1	0	3	6	1	2	1	0	194453	150650	130503	82521.7	298615	214658	190124	76124.9	67192.6	283605	224556	204417	841641	1.07067e+06	1.17255e+06	10854.6	113212	108978
44	161.045	161.044	161.045	56.9405	56.259	63.165	12	0	0	0	0	0	0	1	0	0	0	0	0	0	0	1	0	0	0	3	5	1	1	0	0	103161	108430	112624	1318.49	144407	153233	57281.4	63264.5	58534.1	135664	134531	141159	110268	298646	335058	1231.38	88637.7	77495.6
45	162.939	162.939	162.94	157.779	155.118	160.543	245	9	9	8	9	9	9	9	9	9	9	9	9	6	9	9	9	9	9	9	9	9	9	9	9	1.96344e+06	1.9604e+06	2.02096e+06	1.68754e+06	2.09237e+06	2.07843e+06	1.92169e+06	2.03994e+06	2.2005e+06	1.78827e+06	1.86733e+06	1.84599e+06	1.8771e+06	2.24288e+06	2.20011e+06	587178	1.07184e+06	1.08948e+06
46	163.944	163.942	163.945	157.875	155.781	160.813	41	2	1	0	1	4	1	2	1	0	3	7	0	0	0	0	2	2	2	1	3	3	2	4	0	0	0	0	0	0	2762.7	0	2165.43	0	0	0	0	0	0	0	1317.76	0	0
47	164.938	164.937	164.938	157.774	154.619	160.454	225	9	6	8	9	9	9	9	9	9	9	9	9	6	9	9	9	9	9	9	9	9	9	9	9	109154	101425	96022.7	113077	116537	104482	101704	96439.1	127067	92605.6	119600	101458	133459	136948	113220	37789.3	58030.2	58956.8
48	165.04	165.04	165.041	260.644	258.664	262.658	134	3	6	6	7	3	5	5	7	4	7	5	9	4	3	3	9	5	5	2	9	7	6	7	7	340181	339932	363748	265205	455858	438793	327291	350384	347293	139841	146618	117768	280063	436072	401068	55936.3	102185	94597.1
52	168.989	168.988	168.989	60.985	56.877	70.002	117	6	3	3	9	5	2	6	2	7	9	6	6	4	4	4	3	3	5	3	8	3	7	4	3	123559	184669	185007	104262	154249	113515	150020	118150	118367	175059	166192	170950	100173	128831	120388	47202.7	52690	54348.5
53	168.989	168.988	168.989	53.65	52.242	56.286	39	3	1	1	0	2	1	1	5	2	0	2	2	2	1	3	1	3	2	3	0	1	0	0	1	91457.8	135855	158948	61534.5	131781	160878	79938.2	190428	182922	104868	131020	141248	77926.4	94412.1	156231	31813.9	61950.1	55035.1
54	173.064	173.064	173.064	131.227	128.863	137.985	14	0	0	0	1	1	5	1	2	0	0	0	1	0	1	2	0	0	0	0	0	0	0	0	0	13958	14393.4	15292.2	8681.82	11273.8	12716.6	13039.2	17414.5	17816.1	10137	10728.8	13360.6	17458.1	22486.1	22022.6	4486.73	5763.3	6064.33
55	173.104	173.103	173.104	345.206	341.993	348.564	23	0	0	0	3	1	1	0	8	0	0	0	0	0	0	2	2	0	0	0	0	2	3	0	1	33043.5	35434	41643.2	24756.8	38176.1	44626.6	26901.8	29703.5	33978.9	27012	27389.8	30380.5	33244.5	54260.2	57238.1	9740.88	25933.5	28358
56	174.956	174.955	174.956	414.647	407.712	422.671	212	9	9	8	9	9	9	9	9	9	9	9	9	6	9	9	9	9	9	9	9	9	9	9	9	1.30914e+06	1.12343e+06	1.07781e+06	1.02874e+06	1.26818e+06	1.23867e+06	1.24026e+06	1.12474e+06	1.08256e+06	1.02146e+06	1.01627e+06	754712	781079	945439	892078	841123	853764	834103
58	175.024	175.024	175.025	325.869	321.81	326.879	66	1	5	1	7	3	3	2	0	3	5	3	7	2	3	2	0	1	2	5	6	1	4	0	0	68829	74141.1	75492.4	57314	73962.1	74913.4	93224.3	99759.1	111419	124108	131000	124108	75780.5	94294.5	106858	32849.2	38434.6	43432
57	175.024	175.024	175.025	182.374	179.82	183.56	213	9	9	8	9	9	9	9	9	9	9	9	9	6	9	9	9	9	9	9	9	9	9	9	9	621486	569963	661093	246017	357717	335807	654553	514374	555059	698207	635649	670967	259400	356453	324714	183638	183705	212386
59	175.047	175.046	175.047	241.908	238.924	252.048	217	9	6	8	9	9	9	9	9	9	9	9	9	6	9	9	9	9	9	9	9	9	9	9	9	108814	104334	99467.7	204006	183979	182319	212660	229318	204344	226268	213024	179211	297494	258001	238105	20957.8	23343.2	17030.1
60	175.959	175.958	175.96	414.648	407.097	423.079	209	8	9	8	9	8	9	9	9	9	8	9	9	6	9	9	9	9	9	9	9	9	9	9	9	25447.3	27957.4	26452.6	26141.7	21216	16928.2	18583.3	18195.3	18601.1	19298.3	23458.7	17497.1	11223.2	16515.4	17506.2	19026	13928.5	18852.3
61	176.028	176.027	176.028	182.457	179.82	183.632	80	4	3	4	6	6	3	2	3	3	1	4	4	1	3	3	4	2	2	4	3	5	4	1	5	40941	37763	42397	17363.2	22129	24824.9	43298.5	34996.5	36533.4	46840.4	41521	44708	19650	24502	22331.3	13864.2	14486.1	15694.6
62	176.05	176.049	176.05	241.675	239.176	248.075	86	5	2	5	6	2	4	4	3	1	4	6	5	1	2	5	4	1	3	2	5	5	3	5	3	5844.32	5847.22	6307.67	10072.3	9468.1	10480.5	11878.3	13772.4	11191.8	12994.8	11597.2	9746.3	16526.1	13551.4	11893	1930	1876.34	1545.58
63	176.935	176.935	176.936	269.492	265.318	272.193	139	5	6	3	7	5	4	7	6	6	6	7	9	4	8	7	6	4	6	4	9	3	7	6	3	64099.6	69077.4	108114	28232.6	60989.9	65967.1	119496	85187.2	124268	135956	106164	113698	110699	260571	243783	4768.13	17337.8	28155.2
64	176.96	176.959	176.961	414.707	409.549	421.465	103	4	5	4	5	6	1	6	6	5	2	4	4	3	4	4	6	5	7	6	2	4	3	5	2	11031.5	9177.47	9024.27	7640.78	8170.75	10524.8	11073.2	9082.59	9257.18	8928.97	9601.58	5936.5	6344.03	7566.2	6951.11	5246.51	7065.12	6417.93
66	179.056	179.055	179.056	218.416	215.353	221.658	43	0	1	2	0	2	0	2	1	4	2	0	4	1	2	1	2	3	0	0	5	1	3	4	3	177754	203255	234575	136422	188750	210897	169814	186820	204979	131779	147178	162109	152037	188387	201893	45605.8	67258.7	78483.9
65	179.056	179.055	179.056	301.222	297.873	302.721	118	3	9	6	5	7	7	6	2	8	4	4	8	4	5	3	0	3	6	9	9	3	4	3	0	89030.7	85877.9	95903.9	80597.2	73249.4	80315.2	144182	92111.9	98376.7	217410	197418	202129	154005	159212	148218	91990	111721	101953
67	180.064	180.061	180.066	251.345	248.752	252.9	28	3	2	0	0	2	2	0	3	2	5	0	1	1	1	0	1	2	0	1	0	0	2	0	0	344597	455976	780755	0	0	0	0	0	0	14775.9	16452.5	0	0	0	0	0	0	0
68	183.011	183.011	183.013	132.44	129.923	136.151	186	7	8	5	8	6	7	8	4	9	9	8	9	5	7	7	9	9	9	9	9	9	9	9	7	150771	134604	118388	237425	242578	196451	151398	68215.8	47179.5	128194	136758	97585.8	83145.4	69103	73814.3	117803	197742	127402
69	184.015	184.014	184.016	132.83	130.362	136.549	168	6	8	5	8	5	7	7	3	8	9	6	9	5	6	4	8	8	8	9	8	8	9	8	6	19098.2	19584	14067	25799.5	28113.5	25309.3	20194.1	8877.36	6190.92	16433.5	16169.7	13178.1	11184.6	10599.8	9998.62	16845.9	23400	17758.1
70	185.021	185.021	185.022	274.029	270.605	276.446	32	2	0	0	0	3	0	0	5	0	5	0	0	0	0	1	2	3	0	0	0	3	0	1	5	26504.9	26718.8	32214.5	8441.46	11074.6	13333.5	10213.3	72943.1	101278	39753	39355.6	36147.5	22695.1	36626.3	38869.4	883.88	756.547	684.562
71	189.087	189.087	189.088	296.017	293.029	297.131	144	6	4	4	9	8	9	6	8	3	7	5	4	2	8	8	8	1	4	3	6	7	8	6	8	73956.9	78593.2	99240.3	69481.5	90712.9	112564	82226.3	129582	156321	79270.2	88227.7	93427	148386	167161	171433	39347.4	39005.2	19294.4
72	194.049	194.048	194.05	209.248	207.439	210.657	262	9	9	8	9	9	9	9	9	9	9	9	9	6	9	9	9	9	9	9	9	9	9	9	9	1.58982e+07	1.81288e+07	1.99028e+07	1.48844e+07	1.83708e+07	2.04863e+07	1.48089e+07	1.63691e+07	1.7666e+07	1.37879e+07	1.48406e+07	1.6216e+07	1.044e+07	1.17714e+07	1.26596e+07	6.70398e+06	9.56202e+06	1.06852e+07
73	194.383	194.381	194.387	208.945	206.824	212.048	101	4	5	1	6	4	5	5	5	4	5	6	8	1	2	4	5	5	5	2	3	3	5	6	2	0	20441.6	15529.4	0	0	0	14607.8	17012.2	0	11943.7	0	0	7757.62	0	0	10299.3	15170.5	14415.3
75	195.05	195.05	195.051	264.397	261.855	267.947	179	8	6	7	8	7	6	7	8	7	8	8	8	5	7	8	8	8	8	7	8	9	7	8	8	364780	375461	478608	149476	290270	319584	358093	320208	398294	339334	344511	375607	154420	272952	327893	44395.1	113862	137149
74	195.052	195.051	195.053	209.237	207.439	210.657	224	9	9	8	9	9	9	9	9	9	9	9	9	6	9	9	9	9	9	9	9	9	9	9	9	1.20591e+06	1.30379e+06	1.43807e+06	1.08503e+06	1.36223e+06	1.46803e+06	1.0754e+06	1.18291e+06	1.29884e+06	957501	1.0757e+06	1.15352e+06	776721	881755	906373	516280	685067	744658
76	196.028	196.028	196.028	240.183	239.144	241.335	13	1	0	0	0	1	0	0	5	0	0	0	0	0	0	2	2	0	0	0	0	0	0	1	0	70633	69343.7	71320.5	16604	33167.9	30143.8	59189.5	21135.2	32383.2	34783.1	23504.2	21091.2	7608.65	22125.5	22544	7393.96	13484.7	12803
77	196.045	196.044	196.047	209.232	207.439	210.874	193	7	9	7	9	9	8	8	9	8	8	9	9	5	8	8	8	7	8	8	8	9	6	8	9	713774	703199	720214	667411	890928	910455	583494	740970	794362	605248	661630	666241	477572	566647	507349	220583	440750	488889
78	196.054	196.053	196.055	264.06	261.466	268.293	110	5	3	4	4	5	5	2	6	5	7	2	3	4	4	3	5	8	7	6	2	7	3	6	4	22601.5	23187.1	32443.1	11107.8	22040.9	22698	24666.9	23220.1	27653.5	23366.9	24452.9	28356.9	12313.8	20508.2	24110.7	3524.88	7996.11	10519.4
79	197.031	197.03	197.031	240.797	240.026	242.142	9	1	0	0	0	0	0	0	5	0	0	0	0	0	0	2	1	0	0	0	0	0	0	0	0	5593.47	6143.68	7193.48	2172.41	3982.59	3474.4	5704.17	3114.68	3677.1	3867.49	3542.93	2971.91	1692.5	3277.44	2707.44	1444.55	1969.83	1854.72
80	197.049	197.047	197.05	209.232	207.83	210.586	101	3	5	4	4	6	6	3	6	3	3	4	7	4	3	1	6	5	2	5	4	6	4	1	6	62959.2	63766.1	70672.4	49030.1	70921.2	71168.3	53081.4	55756.3	70686.8	50520.5	52930.9	55942.1	37082.6	38369.2	51702.8	23969.6	35663.2	33510.5
81	197.055	197.054	197.056	264.039	261.855	268.293	78	4	2	2	3	4	4	1	6	4	3	2	2	2	2	2	5	4	6	5	3	4	2	4	2	4914.26	5197.15	7163.56	2283.72	6068.51	5386.52	4705.25	5709.57	7754.11	5412.13	6160.21	6304.85	3157.63	5342.36	5746.36	1397.06	2151.85	2358.93
82	198.917	198.917	198.919	269.263	264.325	273.6	209	9	8	8	9	8	9	9	9	9	8	9	9	6	9	9	9	9	9	9	9	8	9	9	8	209297	185787	243686	90849.7	161279	160990	249154	187166	229752	256718	207301	210414	264541	369984	369953	27917.1	74660.8	96067.4
83	200.922	200.921	200.922	269.623	266.386	273.525	49	2	0	1	0	2	4	1	2	2	4	1	1	1	0	3	2	5	5	2	3	2	2	2	2	2591.2	2338.04	3099.34	1875.33	2621.91	2830.01	3638.23	2729.6	3897.6	3977.62	4629.67	4235.87	3816.13	5191.43	4602.52	1010.12	1954.34	2333.14
84	206.972	206.972	206.973	418.719	415.456	422.335	60	1	1	3	2	2	1	5	3	4	2	6	1	0	2	3	2	5	3	0	2	3	3	1	5	178574	176294	183266	168831	181476	160364	167386	154319	162848	92623.4	153609	155711	126652	152045	153741	141427	146894	145383
85	207.975	207.975	207.977	418.812	414.653	422.764	56	1	1	3	2	2	0	4	3	4	2	6	1	0	2	3	2	5	3	0	2	2	3	1	4	8722.84	8155.63	8326.74	7597.17	9197.99	8034.63	6889.32	7187.26	8212.28	7722	6862.07	6920.99	6068.38	6669.68	6533.89	6903.51	6834.03	6866.72
86	209.012	209.01	209.013	143.101	138.268	149.302	45	3	5	5	6	1	0	5	4	3	2	2	0	0	0	0	1	0	0	0	2	0	4	0	1	106057	103485	101244	92063.7	94734.4	100076	69218.5	70358.6	76562.5	104585	84986.8	126702	56164	75628.9	81662.4	163786	251545	288228
87	209.066	209.065	209.067	202.03	199.87	204.516	124	6	4	5	6	5	5	6	5	5	7	4	8	2	4	5	5	4	5	5	6	5	7	6	4	91784	130973	181661	40708.3	108394	150506	94412.4	133172	185740	93702.4	122920	184382	68509.6	137542	168171	7511.97	27458.6	49804.7
88	209.066	209.066	209.067	214.079	212.557	215.263	73	3	1	4	3	4	4	6	3	2	3	3	2	3	5	4	2	2	4	4	0	1	2	3	4	104390	108342	98592.4	135566	98316.9	91712.8	81012	98927.8	87019.3	83367.6	79879.1	72755.7	135163	115627	108814	33632.8	50696.5	43771.5
89	210.014	210.013	210.015	143.45	138.479	148.504	38	3	3	4	6	0	0	5	3	2	2	2	0	0	0	0	1	0	0	0	2	0	4	0	1	9605.16	10038.5	11087.2	9261.47	7748.63	11928.1	6890.75	9453.02	9531.04	9980.12	9954.04	10675.1	6776.02	9360.32	8978.12	9847.12	22971.5	24417.9
90	210.044	210.043	210.044	204.604	203.305	205.786	39	0	0	2	6	2	4	0	3	0	1	0	0	0	1	3	4	0	1	3	0	1	2	0	2	95349.5	94055.9	96939.6	73211.4	84600.2	79460	56788.4	71409.3	72810.3	87797.4	90834.5	94489.1	34148.6	38325.9	40081.1	43307.3	64941.8	76474.8
92	210.069	210.069	210.07	214.024	212.074	215.672	54	1	1	1	3	3	2	5	2	2	2	1	2	2	5	3	1	2	4	2	0	1	2	3	4	7884.43	9177.67	8717.72	9035.27	8564.01	9583.85	6340.48	8358.08	7768.47	7189.75	6862.42	7115.83	13073.7	9827.36	9867.08	3303.14	4748.46	3710.3
91	210.069	210.069	210.07	202.286	199.87	205.917	90	6	2	5	4	5	5	3	5	3	4	2	5	1	4	3	5	2	3	4	2	4	6	2	4	8441.82	11604.8	16843.9	3771.53	9660.03	12875.6	8413.43	12492	17004.1	8238.02	12248.4	14506.5	6454.17	11487.2	13893.7	1607.28	3080.09	4671.62
94	213.963	213.963	213.965	126.765	122.854	133.739	186	9	9	7	6	9	9	8	4	9	8	8	9	5	8	7	9	9	6	9	8	6	9	9	5	458932	439538	403811	1.05365e+06	1.08029e+06	1.06262e+06	511771	246480	316406	773621	692270	579430	328665	411645	389217	860145	1.48509e+06	1.23561e+06
93	213.963	213.963	213.964	53.826	52.595	57.459	105	7	9	4	7	8	5	7	4	4	3	3	2	3	2	2	3	3	4	4	3	3	7	6	2	185514	216549	246925	260986	522256	436630	165369	188493	238958	177944	282121	376078	266806	248361	233881	539380	471514	697685
95	214.048	214.047	214.049	322.061	317.648	324.195	211	9	8	8	9	9	9	9	7	9	9	9	9	5	9	9	8	9	9	9	9	9	9	9	9	189701	220749	158738	132617	194311	160637	249780	236968	199119	247376	261310	203077	146330	211612	208150	36385.8	69645.7	63742.5
96	214.966	214.965	214.967	126.78	122.854	133.341	176	9	9	7	6	9	9	8	4	8	8	7	9	5	8	5	8	9	5	9	7	5	9	8	5	45252	38047.7	36654.4	93390.2	81516.8	91558	53202.5	25992.7	30595.9	64021	62174	48265.1	25024.7	28467.7	36896.7	62255.1	123404	94957.5
97	215.032	215.032	215.033	218.442	217.745	219.468	95	4	3	4	8	6	5	6	5	5	2	2	7	2	5	1	1	0	2	3	6	3	8	1	4	64435.7	91539.3	106304	78939.9	110159	115885	85705.3	114307	114824	85427.8	97336.8	112948	106750	126665	137556	23179.3	35956.5	42208.7
98	215.032	215.032	215.033	230.797	229.167	234.078	91	8	2	2	1	4	1	4	5	4	5	4	0	3	3	5	7	5	6	3	0	6	4	7	2	223863	186322	183445	125115	172365	148363	148016	91599.1	98543.2	72650.2	85427.2	75191.3	106875	160687	151411	29417.5	40662.9	46170.7
99	215.051	215.051	215.052	322.079	318.144	323.1	68	2	3	1	3	1	3	5	1	5	5	5	5	1	1	4	4	1	4	1	3	1	2	5	2	0	13846.5	0	0	0	0	15067.5	0	0	14891.5	0	0	9385.6	0	0	0	0	5257.58
100	216.036	216.035	216.036	230.886	227.953	234.477	61	3	2	1	1	3	0	4	4	3	5	2	0	1	2	5	4	2	3	3	0	5	2	5	1	13663.1	14874.3	13424.8	9004.9	13126.6	11740.8	11489.9	8634.58	8906.36	7301.35	7010.99	5840.28	8619.92	11195.9	11420.4	2369.92	3181.61	3756.51
101	216.91	216.909	216.911	276.475	269.507	283.467	152	5	7	8	9	8	3	6	7	5	1	8	9	2	5	6	6	6	6	8	7	7	8	9	6	114123	110404	102505	175892	144458	117736	108951	135182	117118	141384	182920	176848	59525.5	56436.5	100145	101229	194773	257456
102	216.928	216.927	216.929	269.486	264.723	274.223	200	9	7	8	9	8	9	9	8	8	8	9	9	5	9	9	9	8	8	8	9	7	9	9	8	166006	170816	214319	71183.8	137147	139044	223490	166128	214184	239791	187172	190517	218507	351362	347304	20649.1	52283.3	68185.6
103	218.035	218.034	218.036	146.319	143.024	150.233	215	9	6	8	8	9	9	8	9	9	9	9	8	6	9	8	9	9	9	9	2	9	9	9	9	550543	606452	788882	227099	329216	383201	477943	382726	591412	526496	600326	727485	23514.5	42539.1	44369.1	76375.1	202828	263119
104	218.932	218.931	218.933	269.398	266.002	273.483	55	2	0	0	0	3	4	2	4	1	3	1	2	3	5	3	2	4	4	3	2	2	2	1	2	3134.35	2802.38	3559.09	7327.59	2256.23	8301.23	4224.28	7638.61	10028.6	6566.01	14137	16790.9	7059.33	8253.55	7183.91	1525.64	1477.93	9618.43
105	219.031	219.031	219.033	146.328	143.024	153.35	225	9	9	8	9	9	9	9	9	9	9	9	9	6	9	9	9	9	9	9	6	9	9	9	9	2.46474e+06	2.75355e+06	3.59315e+06	1.00609e+06	1.49325e+06	1.72573e+06	2.19598e+06	1.71465e+06	2.65626e+06	2.43964e+06	2.68281e+06	3.32569e+06	71052	146295	169953	383538	885345	1.16648e+06
106	219.094	219.093	219.094	144.793	143.161	146.723	25	1	1	1	0	3	0	0	0	2	5	1	0	0	0	0	0	3	4	1	0	2	0	1	0	42875.9	54639.6	78662.1	10818.8	18242.9	19415.2	36845.4	26888.8	57049.3	42303.1	46130.7	70355.5	2131.55	2656.32	3086.95	2536.65	5542.09	7707.56
107	220.035	220.034	220.036	146.26	143.024	153.35	208	9	9	7	9	9	9	8	9	9	9	9	7	5	9	8	8	9	9	9	5	9	9	9	9	157740	174688	226970	67696.7	96969.9	110248	140301	111095	166759	157520	166168	207648	6559.59	11279.1	13212.8	28661.8	58204.4	76559.4
108	221.036	221.035	221.037	146.293	143.326	153.35	142	8	6	6	7	6	3	5	7	7	8	8	7	3	6	6	4	8	6	5	1	6	6	8	5	40709	42463.3	54483.1	16842.4	24602.6	28911.5	36075.7	28184.1	42531	38058.3	41843.6	51395.6	2523.44	3604.17	4051.96	6556.53	15560.9	20447.2
109	222.04	222.039	222.042	146.383	143.59	150.03	66	6	0	2	1	6	3	2	1	1	6	2	4	0	1	1	0	6	6	3	0	4	4	4	3	3438.4	3810.28	4544.5	2566.98	2557.96	3463.04	3452.76	3032.69	5518.21	3670.02	4244.83	4479.72	3376.91	3994.77	4361.5	1532.5	1848.14	2245.2
110	223.045	223.045	223.046	296.1	292.628	297.662	110	6	2	4	4	5	0	7	6	3	5	6	7	4	4	4	7	5	5	0	8	3	4	6	4	113647	128635	198590	133117	210887	261785	128553	145133	198739	35899.2	40915.6	47600.5	109306	175591	159908	11706.8	32802.2	49340.9
111	224.049	224.048	224.05	296.11	293.029	297.701	76	2	0	2	3	3	0	6	5	2	4	2	6	3	2	4	6	3	4	0	4	3	3	5	4	18149.1	19854.4	26405.3	12655.9	18541.8	22071.8	17217.1	22072.5	27893.6	14557.2	15725	19095.2	24473.7	35586	44847.7	10787	14710.5	16045.9
112	224.067	224.067	224.068	281.05	277.05	282.182	67	3	5	2	3	2	5	3	4	3	7	5	0	3	3	6	1	0	0	4	2	0	5	0	1	52514.6	58194.7	68872.2	20276.7	28951.3	35954.2	34549.5	80753.9	116264	57841.1	68468.8	100816	120671	167321	192751	11852.2	16376.9	6098.11
113	225.05	225.049	225.051	295.69	291.064	297.283	39	1	0	2	2	2	0	2	2	0	2	1	4	3	1	4	2	1	1	0	4	1	2	2	0	5066.08	5411.32	6895.36	4899.13	8914.92	6145.83	5323.98	5448.04	5894.61	4266.09	4811.31	4273.51	4977.51	6532.44	7056.36	2356.54	3048.89	2106.79
114	226.83	226.829	226.831	126.331	122.609	131.916	48	3	2	0	2	3	2	2	0	1	1	0	3	1	5	5	5	0	2	5	1	0	4	0	0	29702.1	28139.2	10180.5	63534.1	77440.7	80429.1	60229.5	86660.3	46132.9	42281.4	24846.2	8161.32	82952.3	85909.5	60270.6	35948.2	64203	35935.8
115	227.83	227.829	227.831	125.967	122.609	131.557	39	3	1	0	2	3	2	2	0	1	1	0	2	1	5	4	3	0	1	4	1	0	3	0	0	3100.36	3326.46	1202.62	7832.87	9411.34	8694.75	7662.96	10357	6086.19	5691.57	3443.49	1528.91	10290.6	10246.4	6617.73	3939.34	7395.3	4644.79
116	230.043	230.042	230.044	255.456	253.628	258.089	68	4	0	3	1	3	2	4	7	3	4	3	2	2	1	1	4	0	4	2	1	3	1	3	8	79576.6	78782.6	79629.9	55991.1	55726	56354.4	56295.1	56409.2	52385.4	36900.7	37689.2	38932	33059.2	31800.6	30826.8	33022.8	39548	32235.6
117	231.943	231.942	231.943	180.815	178.724	181.475	36	1	1	2	0	1	2	4	3	2	2	1	5	1	0	0	1	2	2	0	1	2	0	2	0	100029	104845	120105	73246.9	107288	112116	87129.8	82893.8	95682	83896.6	87911.5	106961	75742.9	115207	115317	874.951	38366.2	50583.6
118	236.056	236.055	236.056	138.006	135.367	142.066	52	1	2	2	5	2	1	4	1	0	3	3	1	0	3	1	2	0	1	3	4	3	6	1	3	291290	306744	288323	705444	797621	905693	308067	108707	42179.1	587455	595818	481474	152697	217073	342763	480310	931588	763552
119	236.096	236.095	236.097	134.308	131.259	137.755	204	9	9	8	7	9	9	9	9	9	9	9	9	6	8	8	9	9	9	9	8	9	9	9	6	300019	335910	330064	789181	886481	1.12167e+06	292189	99977.6	79003	609682	606447	563470	182160	224838	262480	621492	1.07363e+06	899353
120	236.096	236.095	236.096	53.7445	52.643	55.178	56	3	8	3	3	1	1	5	1	3	0	1	1	2	1	0	2	1	2	5	3	4	1	5	0	97155.6	99196.7	123412	159191	297945	271548	98404.3	62622.3	91898.1	163663	163625	207885	135847	126068	165582	235804	245057	310431
121	237.059	237.059	237.06	138.088	135.367	142.066	47	1	2	2	5	2	1	4	1	0	3	2	1	0	1	1	2	0	1	2	3	3	6	1	3	35016.8	36514.5	33322.2	74964	83913.3	91090.7	35620.4	14984.3	5758.56	65582	63226.1	52240.3	27306	30712.3	41392.1	51587.2	92053.6	76446.2
122	237.099	237.098	237.1	134.379	131.259	137.755	190	9	9	7	7	9	9	9	7	8	8	8	9	6	7	8	7	9	8	9	6	8	9	8	6	32416	38869.5	36398.8	85889.2	96093.5	111531	35412.5	13381.2	15310.9	68647.7	66666.5	62411	25754.8	32250.7	32595	66097.4	110469	94703.9
123	238.891	238.89	238.893	449.503	445.743	453.477	206	9	8	8	8	9	8	9	9	8	9	9	9	5	9	9	9	9	9	9	9	8	9	9	9	1.74075e+06	1.63665e+06	1.80197e+06	1.02854e+06	1.34931e+06	1.2925e+06	1.72818e+06	1.45517e+06	1.74796e+06	1.6521e+06	1.71037e+06	1.88472e+06	1.16318e+06	1.46991e+06	1.45306e+06	873162	1.29081e+06	1.4877e+06
124	239.896	239.895	239.897	450.037	445.512	453.782	35	3	2	1	2	2	0	3	3	0	3	1	2	1	0	0	1	5	1	1	1	0	0	1	2	3316.98	3744.14	3970.73	2911.19	3262.98	3223.47	3407.57	3878.46	3382.2	3298.47	3121.22	4877.59	2736.47	2914.28	2772.42	3332.82	3347.64	2978.16
125	240.895	240.895	240.896	449.831	445.523	454.669	176	8	6	6	8	8	5	8	7	8	9	9	7	5	6	7	6	8	9	7	9	7	7	8	8	21445.1	14247.2	22864.1	10932.9	11033.6	10562.9	24416.2	13696.3	19173.6	19972.9	16467.6	28912.9	10850.1	11412	19908.4	11014	11177.7	9869.95
127	242.078	242.077	242.078	281.083	277.05	282.182	161	5	6	4	7	7	6	9	9	8	9	8	8	3	8	8	7	2	6	7	7	6	8	4	7	93230.6	101681	138047	37075.2	52111.4	66371.8	65196.2	155791	212979	104025	141538	183940	218682	313042	362888	21142.3	31147	12248.1
126	242.079	242.078	242.081	314.636	310.614	316.354	214	9	9	8	9	9	6	9	9	9	9	9	9	6	9	9	9	9	9	9	9	9	9	9	9	248099	257455	234163	148569	167198	172116	338241	247747	227665	278233	278183	254332	222423	266559	274472	68148.8	110704	116046
128	243.017	243.017	243.018	332.987	328.358	337.833	209	9	6	7	9	9	9	9	9	8	9	8	9	5	9	9	9	9	9	9	9	9	9	9	8	91658.3	101696	101525	87928.5	126113	132683	134174	170108	189391	197306	228540	241818	70549.1	100123	99759.8	14704.4	26823.6	33160.2
129	243.083	243.082	243.083	314.644	310.614	316.354	99	5	7	3	5	6	3	3	4	6	5	5	3	4	3	4	4	3	4	6	4	4	3	2	3	21210.1	22015	20154.6	12923.9	15298.6	15355.2	25158.8	21010.3	18508.7	23057.9	23007.5	23934.2	20598.8	22044.2	21579.1	6271.28	9222.3	10308.7
130	244.021	244.02	244.022	332.99	329.453	334.136	107	4	3	4	7	3	5	4	0	4	6	6	5	2	4	8	4	3	5	7	6	4	4	5	4	8236.23	8397.75	9988.11	7461.7	9859.63	11622.6	9642.81	12879	15075.2	15462.3	17254.3	17999.7	6600.04	8515.45	7095.73	1559.53	2613.18	2917.3
131	245.043	245.042	245.044	313.688	310.614	316.026	213	9	9	8	9	9	9	9	9	9	9	9	9	6	9	9	9	9	9	9	9	9	9	9	9	1.07779e+06	1.24168e+06	1.33017e+06	703529	1.3253e+06	1.2957e+06	1.83004e+06	1.61983e+06	1.69678e+06	1.86419e+06	2.01041e+06	2.11992e+06	916725	1.47467e+06	1.64925e+06	112565	266632	332246
132	246.038	246.038	246.039	258.593	256.794	259.667	18	0	0	1	0	0	0	2	5	0	3	1	0	0	0	0	0	0	2	0	0	0	0	0	4	57882.1	55754.5	56577.2	37387.6	51198.8	50523	47331	51505.8	50442.6	46702.1	43298.7	40303.1	16775.3	21904.2	20221.9	16784.5	29749.4	25848.6
133	246.046	246.044	246.047	313.707	310.614	316.067	161	7	9	6	6	5	4	9	3	9	9	6	9	4	7	7	3	6	6	8	8	6	4	6	4	65418	73373.6	79562.1	42710.4	79116	77906.5	110351	78343.9	87837.9	109560	118322	126981	54257.4	85895.7	100728	9615.54	18466.4	20675.4
134	247.047	247.046	247.048	313.799	310.33	316.067	113	6	4	4	8	4	1	7	6	9	7	6	7	4	3	5	2	6	4	4	7	2	3	1	3	17672	20554.2	23418.2	13229.2	21485.2	21256	30330.6	25717.2	25604	28026.2	32077.7	34548.3	15506.9	23221.7	28044.7	3282.27	6288.86	8004.92
135	248.96	248.959	248.961	254.242	250.315	256.134	220	9	9	8	9	9	9	9	9	9	9	9	9	6	9	9	9	9	9	9	9	9	9	9	9	118162	134878	124567	190727	187887	189815	146304	184330	164985	155364	152705	152559	208801	202652	203305	349857	322323	314788
136	250.996	250.996	250.997	305.933	304.43	306.927	29	2	0	0	2	1	0	0	5	0	0	1	0	0	0	2	5	1	3	0	0	2	0	3	2	45708.8	53465.6	53575.1	75097.6	81216.8	77061.2	41485.2	73776.2	69792.2	27851	34587.3	30748.5	52883.3	43927.6	30428.8	24542.7	24923.5	21295.1
137	251.003	251.003	251.004	305.911	303.932	306.714	38	1	1	0	1	2	7	1	1	0	1	1	1	1	7	2	3	1	0	1	0	1	4	0	1	47264.1	54346.8	54627.5	66297.6	83402.9	85315.2	41752.9	74143.7	71347.5	27962.9	35032	31143.1	54010.8	44255.2	31247.9	25119.8	25646.4	26303.7
138	252.073	252.072	252.073	53.254	52.377	54.195	34	3	7	3	2	2	3	4	0	2	0	1	0	0	0	0	0	3	1	0	0	1	0	2	0	107175	107246	129299	210340	250870	338104	125290	61619	95835.4	360837	332489	393800	127161	143909	223210	229075	281996	439172
139	252.073	252.072	252.074	93.154	86.222	98.84	55	7	8	4	4	3	2	4	0	4	2	1	2	0	0	0	0	3	3	1	2	0	2	3	0	163418	153340	239151	199988	570442	301661	188268	73658.2	85640	613928	773391	826750	72415.2	169046	141238	536621	967990	649067
140	253.076	253.075	253.077	93.166	86.222	98.442	53	7	8	4	3	3	2	4	0	4	2	1	2	0	0	0	0	3	3	1	2	0	2	2	0	22015	22546.6	30325	26724.9	61150.8	26548.1	21156.8	10379.9	10963.6	73085.6	96639.3	92929.8	11082.5	23064.8	19672.8	66960.1	109042	76509.1
141	258.764	258.763	258.764	218.612	217.623	220.514	93	3	6	5	7	3	4	5	4	5	2	4	6	3	4	6	3	1	0	4	4	2	8	0	2	26410.2	44854.1	53172.7	47253.4	64755.2	74700.4	54268.9	68118.6	76234.6	80661.1	81350	90804.7	75329.2	82222.5	79886	9140.53	29426.2	32669.2
142	259.022	259.021	259.023	373.361	361.839	379.674	207	9	8	8	9	9	9	9	9	9	8	9	9	6	9	9	9	9	9	9	9	8	7	9	9	749366	467683	514900	721976	558422	635064	664171	649778	829238	1.03126e+06	635888	1.13799e+06	828035	1.15773e+06	655439	129218	163629	211777
143	260.002	260.001	260.003	182.286	179.82	183.329	29	0	0	2	5	1	3	0	1	3	2	0	0	0	0	0	0	3	3	3	1	0	1	0	0	80810.7	64445.3	72014.9	30833.5	35595.3	34068.2	71823	42823.9	52594.7	84942.2	73218.5	71931.4	25899.3	32672.9	30553.5	6139.79	30389.6	44157.2
144	260.025	260.025	260.027	373.252	361.839	379.835	197	8	8	8	9	8	9	8	7	7	7	9	7	6	9	9	9	9	9	9	9	8	7	9	9	51786.4	45880.2	24978.8	47096.6	48649.7	28588.1	59609	46222.5	55544.4	71944	41272	63433.9	61225	77238.9	43881.2	8404.9	12079.4	14449.1
145	260.873	260.872	260.873	450.428	446.279	453.193	50	2	3	2	2	1	1	1	1	2	5	2	3	1	1	0	2	3	1	1	3	3	2	5	3	190416	163925	188942	102502	129992	118955	116650	143636	191420	214308	129414	171857	104725	142535	141235	71259.6	116128	147484
146	261.027	261.026	261.027	372.968	362.745	379.976	187	8	6	8	9	9	9	7	5	7	5	9	7	6	8	8	9	9	9	9	9	7	7	9	8	15451.7	11051.4	10588.9	12920.7	9463.84	9131.82	18652.7	12608.5	19007.8	17658.2	12850.5	19313.9	12724.6	21876.4	11918.5	3071.48	4251.62	5814.77
147	263.891	263.89	263.892	157.463	155.118	160.44	207	8	6	8	9	9	9	8	9	9	9	8	9	6	9	9	9	8	8	9	9	9	9	8	8	119113	168590	140156	112709	144940	122669	111305	134823	131339	92256.2	99221.5	87980	162715	173612	152095	57691.6	76522.6	76295.2
148	264.06	264.059	264.06	281.134	277.449	282.456	109	4	5	3	5	6	6	6	9	3	7	6	3	3	4	6	4	1	1	6	4	4	6	1	4	66432.5	66665.1	86621.1	30440.9	37476	48073.5	42196.9	88005.1	126398	62110.8	85046.4	102605	173008	189213	210384	24395.8	24878.4	8597.38
149	265.019	265.014	265.02	295.195	291.821	297.292	202	8	6	6	9	9	9	9	9	7	9	9	9	6	9	8	9	8	9	9	9	9	9	9	9	133327	178903	183533	174571	135268	163247	177364	161836	173505	157410	170605	165612	150778	159921	154277	75512.6	92265.8	54582.3
150	265.063	265.062	265.063	281.097	277.05	281.921	18	1	0	1	0	1	0	1	1	0	4	1	0	3	0	2	0	0	0	1	1	0	0	0	1	9668.6	8053.22	11494.9	5410.65	5720.07	6864.43	6718.78	11198.2	13950.6	8731.65	11304.9	12386.3	19332.1	22617.1	23053.6	4364.3	3819.59	4179.17
153	265.147	265.146	265.149	124.003	119.453	129.896	160	9	5	6	7	8	7	9	2	7	7	7	9	6	8	7	8	2	8	7	6	3	9	8	5	337594	275654	233329	276888	244977	244170	336833	195012	249502	1.18491e+06	1.03529e+06	871035	177879	192462	171008	222297	314080	360047
152	265.147	265.147	265.148	81.448	74.916	85.746	109	5	5	2	7	6	3	6	2	7	7	6	4	4	4	3	3	3	3	1	9	3	8	4	4	1.37715e+06	1.18939e+06	739486	1.10556e+06	1.54506e+06	503686	2.18077e+06	763138	465150	7.68164e+06	5.58358e+06	4.71614e+06	505355	882540	344092	1.80462e+06	1.61091e+06	829433
154	265.147	265.147	265.148	89.5305	86.012	94.444	56	1	2	4	0	2	4	1	3	1	2	2	2	2	4	3	2	2	4	4	0	6	0	3	2	1.07534e+06	776380	657658	1.10091e+06	1.09713e+06	324247	1.49493e+06	653654	317765	2.90463e+06	3.36082e+06	3.14173e+06	584457	531844	325843	1.46748e+06	1.10071e+06	1.08904e+06
151	265.147	265.146	265.148	53.204	49.113	57.907	184	7	8	7	8	7	8	6	8	6	7	9	7	4	9	8	9	8	7	9	9	9	7	9	8	932926	1.13772e+06	1.3864e+06	693185	904727	2.06293e+06	1.26254e+06	1.13721e+06	1.40706e+06	5.76812e+06	8.38548e+06	8.74467e+06	622356	787268	1.00583e+06	647719	1.19795e+06	1.37387e+06
155	265.996	265.995	266.003	280.281	279.077	281.689	45	2	1	4	4	0	7	0	1	1	0	0	1	0	0	0	6	2	1	3	1	3	2	4	2	52664.8	44186.2	46083.3	69264	73101.9	62213.5	52876.5	63040.1	53429.1	65536.4	68734.3	73141.7	45166	45592	41706.9	25185.5	30732.2	14020.7
156	266.022	266.018	266.023	295.234	292.219	295.966	112	3	3	2	5	2	4	7	7	7	5	4	6	4	5	5	5	5	4	3	4	6	6	4	6	10688	12320	11263.6	10117.7	11041.5	10705.2	12232	9562.47	10977.3	12281	10257.2	10709.2	9070.39	10157.9	10119	5163.7	6106.13	5099.03
157	266.065	266.064	266.066	281.118	277.05	281.833	9	0	0	1	1	0	0	0	0	0	1	0	0	3	0	1	0	0	0	1	0	0	0	0	1	2054.27	2594.71	2485.83	1819.89	1776.59	1926.51	1474.62	2620.86	3050.56	1942.32	2505.73	2605.84	3881.11	2978.02	3760.97	1010.57	1493.46	893.006
159	266.15	266.149	266.152	124.2	119.453	129.896	153	9	5	5	7	8	7	9	2	6	7	6	9	6	8	7	8	2	7	7	5	2	9	7	5	43592.5	46897.3	38089.1	41501.8	30204	36542.7	48761	30930.1	37933.7	149708	140267	119304	28784.4	27370	29720.6	40009	48898.2	50712.9
158	266.15	266.15	266.151	53.245	49.113	57.907	131	3	6	6	6	3	2	5	6	6	5	7	7	4	3	6	5	7	6	6	6	5	7	5	5	113104	140510	155860	77816.5	107207	176598	153496	128219	174958	793803	1.14447e+06	1.06549e+06	74225.9	95173.2	116463	84665.8	154427	175731
160	266.15	266.15	266.151	81.362	74.916	86.559	115	5	4	2	7	6	3	5	2	7	6	7	5	4	5	3	3	3	3	1	8	4	7	4	5	108365	134502	97910.1	148041	164385	58058.7	279157	78903.7	66853.4	823726	566156	528817	72182.2	117990	37517.4	222856	182021	118259
161	266.15	266.15	266.151	89.658	86.862	94.444	51	1	1	4	0	2	4	1	3	1	2	1	2	2	3	3	2	2	4	4	0	5	0	2	1	121199	81579.1	69664.8	149290	128480	36370.9	167531	75828	32375.2	553021	349020	309984	78955.7	61371.9	39173.5	180283	117104	126094
162	267.001	266.998	267.007	280.345	279.811	281.254	15	1	1	1	1	0	6	0	1	1	0	0	0	0	0	0	0	0	0	0	0	0	2	1	0	3930.65	3854.66	3167.27	6469.94	4885.8	4839.74	4231.18	4569.17	4170.74	4860.43	4859.02	4714.15	3648.57	3364.84	3349.15	1762.46	2225.31	2180.55
163	267.024	267.022	267.025	294.908	292.219	296.092	50	4	0	2	2	2	0	5	4	0	1	0	5	2	0	4	3	3	3	3	0	1	1	3	2	4601.55	3765.32	3255.03	5753.17	2966.99	3786.9	3321.28	2897.49	3338.06	4551.94	3861.86	2989.44	2906.73	2977.85	3070.89	2114.34	3828.51	4156.98
164	267.072	267.071	267.072	262.894	261.22	265.105	210	9	6	8	9	9	9	9	9	9	9	9	9	6	9	9	9	9	9	8	9	9	9	9	9	276345	279860	339601	174403	281689	276333	232337	242131	302267	228191	229085	261869	170372	328378	384928	31812.4	60428.1	60961.9
165	268.075	268.074	268.076	262.791	261.22	265.105	96	7	1	1	3	5	3	6	5	6	4	6	9	2	4	2	5	3	2	0	7	3	5	5	2	29776.7	28129.5	34025.7	17839.3	29654.1	27555.1	23799.9	24209.6	29779.7	31510.6	27441.6	31546.6	17525.9	33227.5	37437.6	3660.69	7328.1	7146.99
166	268.941	268.941	268.942	256.122	254.036	257.93	82	2	5	3	3	5	3	4	8	0	3	3	0	3	2	3	5	3	3	0	0	5	3	5	9	39390.7	40656.3	41327.5	31345.4	36925.8	34216.5	25240.5	89687.6	90406.6	89245.6	89102.5	96601.3	58816.7	56182.6	58426.6	1738.62	2248.94	1987.88
167	272.958	272.958	272.959	386.033	381.769	392.122	195	8	5	6	9	9	7	9	8	8	9	7	9	5	8	9	8	8	9	8	8	9	9	9	9	1.28578e+06	1.39213e+06	1.12697e+06	936375	1.27739e+06	932043	1.28946e+06	1.32639e+06	913172	1.42795e+06	1.49378e+06	1.01381e+06	958300	1.30628e+06	1.38519e+06	273314	463515	508251
[truncated: 1,440 more rows]
[truncated: 194 more columns]

## Sheet: Dataset S4 -Pos_HILIC
	mz	mzmin	mzmax	rt	rtmin	rtmax	npeaks	ACC.0	ACC.05	ACC.1	ACC.12	ACC.2	ACC.24	ACC.4	ACC.8	Control.0	Control.05	Control.1	Control.12	Control.2	Control.24	Control.4	Control.8	IAA.0	IAA.05	IAA.1	IAA.12	IAA.2	IAA.24	IAA.4	IAA.8	X130723_HILIC_POS_0ACC1A01	X130723_HILIC_POS_0ACC1B01	X130723_HILIC_POS_0ACC1C01	X130723_HILIC_POS_0ACC2A01	X130723_HILIC_POS_0ACC2B01	X130723_HILIC_POS_0ACC2C01	X130723_HILIC_POS_0ACC3A01	X130723_HILIC_POS_0ACC3B01	X130723_HILIC_POS_0ACC3C01	X130723_HILIC_POS_05ACC1A01	X130723_HILIC_POS_05ACC1B01	X130723_HILIC_POS_05ACC1C01	X130723_HILIC_POS_05ACC2A01	X130723_HILIC_POS_05ACC2B01	X130723_HILIC_POS_05ACC2C01	X130723_HILIC_POS_1ACC1A01	X130723_HILIC_POS_1ACC1B01	X130723_HILIC_POS_1ACC1C01
[truncated: 567 more rows]
[truncated: 191 more columns]

[truncated: 1 more sheets: Datafile S5]
